# Supplementary material for: Sex-specific associations of adiposity with cardiometabolic traits in the UK: A multi–life stage cohort study with repeat metabolomics
Source: PLoS Med. 2022 Jan 6;19(1):e1003636. doi: 10.1371/journal.pmed.1003636 (PMC8735621; doi:10.1371/journal.pmed.1003636)
Supplement: S4 Table — G1 analyses are adjusted for age at clinic completion, ethnicity, child’s mother and father education, maternal smoking during pregnancy, birth weight, gestational age, maternal age, household social class, and height and height2. Analyses of outcomes at 18 y and 25 y are also additionally adjusted for G1 offspring smoking. G0 analyses are adjusted for age at clinic completion, ethnicity, education, smoking during G1 cohort pregnancy, own social class, and height and height2. BMI, body mass index; G0, parent generation 0; G1, offspring generation 1; HDL, high-density lipoprotein; LCI, lower 95% confidence interval; LDL, low-density lipoprotein; UCI, upper 95% confidence interval; VLDL, very-low-density lipoprotein. (XLSX) [file pmed.1003636.s007.xlsx]

## Sheet: S4 Table
S4 Table Adjusted sex-specific associations and sex difference in associations of BMI with 148 concentrations of cardiometabolic traits at multiple life stages
	G1:BMI at age 9 and metabolic trait at age 15															G1:BMI at age 15 and metabolic trait at age 18															G1:BMI at age 18 and metabolic trait at age 25															G0:BMI at age 50 and metabolic trait at age 50
Legend: BMI, body mass index; G1, offspring generation 1; G0, parent generation 0; HDL, high-density lipoprotein; LCI, lower 95% confidence interval; LDL, low-density lipoprotein; UCI, upper 95% confidence interval ; VLDL, very-low-density lipoprotein. G1 analyses are adjusted for age at clinic completion, ethnicity, child’s mother and father education, maternal smoking during pregnancy, birthwei…
	Female					Male					Sex difference					Female					Male					Sex difference					Female					Male					Sex difference					Female
Standardised outcome	Beta	LCI	UCI	P-value		Beta	LCI	UCI	P-value		Beta	LCI	UCI	P-value		Beta	LCI	UCI	P-value		Beta	LCI	UCI	P-value		Beta	LCI	UCI	P-value		Beta	LCI	UCI	P-value		Beta	LCI	UCI	P-value		Beta	LCI	UCI	P-value		Beta	LCI	UCI	P-value
Concentration of chylomicrons and extremely large VLDL particles (mol/l)	0.118226	0.0533583	0.183094	0.00035908		0.232409	0.149332	0.315486	4.593e-08		0.114183	0.0091524	0.219214	0.0331236		0.122829	0.0427685	0.20289	0.00266047		0.324243	0.193261	0.455224	1.321e-06		0.201413	0.045962	0.356865	0.0111361		0.14956	0.086538	0.212583	3.516e-06		0.360115	0.198675	0.521556	1.293e-05		0.210555	0.0375526	0.383558	0.0170932		0.295466	0.263294	0.327638	4.659e-70
Total lipids in chylomicrons and extremely large VLDL (mmol/l)	0.111534	0.0473931	0.175676	0.00066146		0.227407	0.144252	0.310561	9.064e-08		0.115872	0.0113928	0.220352	0.0297456		0.123213	0.0438117	0.202614	0.00237536		0.315884	0.186773	0.444996	1.748e-06		0.192671	0.0392687	0.346074	0.0138625		0.148449	0.0852697	0.211629	4.379e-06		0.360769	0.198622	0.522916	1.359e-05		0.212319	0.0386011	0.386038	0.0166316		0.303649	0.271035	0.336263	6.997e-72
Phospholipids in chylomicrons and extremely large VLDL (mmol/l)	0.11187	0.0483783	0.175361	0.0005603		0.223332	0.140607	0.306058	1.317e-07		0.111463	0.0078883	0.215037	0.0349371		0.117431	0.0380686	0.196794	0.00375566		0.31485	0.186326	0.443374	1.696e-06		0.197419	0.0445359	0.350301	0.0114104		0.135692	0.0726778	0.198706	2.541e-05		0.360274	0.197424	0.523125	1.52e-05		0.224582	0.0502717	0.398893	0.0115961		0.294294	0.26186	0.326728	1.761e-68
Total cholesterol in chylomicrons and extremely large VLDL (mmol/l)	0.113289	0.0456973	0.18088	0.00102925		0.221788	0.139072	0.304505	1.599e-07		0.1085	0.0017079	0.215292	0.04645		0.120295	0.0381143	0.202476	0.00414454		0.306505	0.180162	0.432849	2.131e-06		0.186211	0.0338289	0.338592	0.0166499		0.138858	0.0730286	0.204688	3.698e-05		0.365745	0.193121	0.53837	3.416e-05		0.226887	0.0424187	0.411356	0.0159568		0.310497	0.277496	0.343498	2.566e-73
Cholesterol esters in chylomicrons and extremely large VLDL (mmol/l)	0.111442	0.0410196	0.181865	0.00193842		0.212128	0.130671	0.293584	3.562e-07		0.100685	-0.0072758	0.208646	0.067552		0.118847	0.0341372	0.203556	0.0059929		0.294005	0.170753	0.417258	3.135e-06		0.175159	0.0240988	0.326219	0.0230771		0.14266	0.0756137	0.209707	3.163e-05		0.362498	0.183761	0.541235	7.264e-05		0.219837	0.0291999	0.410475	0.023839		0.310978	0.277892	0.344063	3.526e-73
Free cholesterol in chylomicrons and extremely large VLDL (mmol/l)	0.109365	0.0456132	0.173116	0.00078119		0.222297	0.139423	0.305172	1.582e-07		0.112933	0.0090037	0.216862	0.0332055		0.118198	0.0387759	0.197621	0.00356058		0.311071	0.182639	0.439503	2.213e-06		0.192873	0.0400888	0.345656	0.0133861		0.131039	0.0668777	0.1952	6.465e-05		0.360515	0.196596	0.524435	1.704e-05		0.229477	0.0537467	0.405206	0.0105182		0.299712	0.266749	0.332675	9.491e-69
Triglycerides in chylomicrons and extremely large VLDL (mmol/l)	0.110411	0.0469362	0.173887	0.00065884		0.227762	0.144573	0.310951	8.764e-08		0.117351	0.0133629	0.221339	0.0269973		0.124204	0.0454045	0.203004	0.00202549		0.316621	0.187028	0.446214	1.806e-06		0.192417	0.0388871	0.345947	0.0140677		0.152268	0.0896916	0.214845	1.985e-06		0.357758	0.198763	0.516754	1.086e-05		0.20549	0.034929	0.376051	0.018241		0.30203	0.269478	0.334582	2.033e-71
Concentration of very large VLDL particles (mol/l)	0.106693	0.0427645	0.170621	0.00108133		0.228479	0.144582	0.312375	1.024e-07		0.121786	0.0169109	0.226661	0.0228669		0.124785	0.0465742	0.202995	0.00178327		0.314243	0.18593	0.442557	1.708e-06		0.189459	0.0375745	0.341343	0.0145255		0.149752	0.0836148	0.215888	9.568e-06		0.355488	0.202737	0.50824	5.39e-06		0.205737	0.0395936	0.37188	0.0152558		0.285401	0.25422	0.316582	1.278e-69
Total lipids in very large VLDL (mmol/l)	0.104269	0.0401759	0.168362	0.00144158		0.225658	0.141915	0.309402	1.389e-07		0.121389	0.0165591	0.226219	0.0232552		0.12408	0.0455027	0.202657	0.0019875		0.310584	0.184126	0.437041	1.596e-06		0.186504	0.0361031	0.336905	0.0151139		0.14917	0.0830644	0.215275	1.026e-05		0.356797	0.202733	0.510861	5.983e-06		0.207627	0.0402888	0.374966	0.0150553		0.297087	0.265337	0.328837	1.444e-72
Phospholipids in very large VLDL (mmol/l)	0.105564	0.0411826	0.169944	0.0013215		0.221346	0.13781	0.304882	2.226e-07		0.115783	0.0108774	0.220688	0.0305429		0.113262	0.0337489	0.192774	0.00526933		0.310516	0.182073	0.43896	2.31e-06		0.197255	0.0445564	0.349953	0.0113795		0.142919	0.0770579	0.20878	2.2e-05		0.359864	0.202138	0.51759	8.183e-06		0.216945	0.0463276	0.387562	0.0127309		0.294105	0.262029	0.326181	7.531e-70
Total cholesterol in very large VLDL (mmol/l)	0.115948	0.0490368	0.182859	0.00069052		0.235191	0.152062	0.318319	3.24e-08		0.119243	0.0126608	0.225826	0.0283406		0.129385	0.0484477	0.210323	0.00174714		0.318158	0.192361	0.443956	7.789e-07		0.188773	0.0376122	0.339934	0.0144131		0.145668	0.079625	0.21171	1.612e-05		0.366538	0.200314	0.532761	1.62e-05		0.22087	0.0422931	0.399446	0.0153775		0.31039	0.277586	0.343195	4.203e-74
Cholesterol esters in very large VLDL (mmol/l)	0.117651	0.0497852	0.185516	0.00068697		0.240415	0.157249	0.323581	1.63e-08		0.122764	0.0154266	0.230102	0.025004		0.138886	0.0578949	0.219877	0.00078799		0.319164	0.195538	0.442791	4.597e-07		0.180278	0.0310426	0.329514	0.0179336		0.15188	0.0851242	0.218636	8.673e-06		0.367259	0.202534	0.531983	1.305e-05		0.215378	0.0379224	0.392834	0.0174012		0.306108	0.27381	0.338407	2.465e-74
Free cholesterol in very large VLDL (mmol/l)	0.112823	0.0471416	0.178505	0.00076892		0.226175	0.143287	0.309063	9.673e-08		0.113351	0.0079192	0.218783	0.0351146		0.11774	0.0368807	0.1986	0.00434526		0.315325	0.187474	0.443177	1.444e-06		0.197585	0.0445941	0.350576	0.0113994		0.137933	0.0727087	0.203157	3.533e-05		0.364419	0.196831	0.532007	2.116e-05		0.226486	0.046944	0.406028	0.0134536		0.31262	0.279297	0.345944	6.367e-73
Triglycerides in very large VLDL (mmol/l)	0.09976	0.0365906	0.162929	0.00198011		0.222179	0.13833	0.306027	2.224e-07		0.122419	0.0182449	0.226593	0.021288		0.124288	0.0464846	0.202091	0.00176015		0.305853	0.180112	0.431594	2.004e-06		0.181565	0.0322476	0.330883	0.0171934		0.150927	0.0847832	0.217071	8.167e-06		0.351257	0.202014	0.500499	4.221e-06		0.20033	0.037403	0.363256	0.0159895		0.291835	0.260496	0.323175	6.514e-72
Concentration of large VLDL particles (mol/l)	0.0994297	0.0351507	0.163709	0.00244656		0.221138	0.137675	0.304602	2.23e-07		0.121709	0.0171614	0.226256	0.022529		0.135374	0.0563141	0.214434	0.0008022		0.301077	0.182211	0.419943	7.502e-07		0.165703	0.021832	0.309573	0.0240126		0.166673	0.0994266	0.233918	1.281e-06		0.348235	0.207164	0.489305	1.413e-06		0.181562	0.0256016	0.337523	0.0225364		0.30352	0.273233	0.333807	1.078e-82
Total lipids in large VLDL (mmol/l)	0.0993699	0.0345066	0.164233	0.00269241		0.221157	0.137748	0.304566	2.185e-07		0.121787	0.0168402	0.226734	0.0229591		0.135246	0.0559641	0.214527	0.00083916		0.300724	0.182197	0.41925	7.189e-07		0.165478	0.0217957	0.30916	0.0240191		0.165981	0.0986725	0.233289	1.448e-06		0.349504	0.207746	0.491262	1.455e-06		0.183523	0.0269138	0.340131	0.0216607		0.3091	0.278092	0.340109	7.195e-82
Phospholipids in large VLDL (mmol/l)	0.100462	0.0353732	0.165551	0.00250069		0.219678	0.136199	0.303158	2.688e-07		0.119217	0.0140793	0.224354	0.0262735		0.13063	0.0510068	0.210253	0.00131738		0.300844	0.182562	0.419125	6.753e-07		0.170214	0.0265382	0.31389	0.0202648		0.164376	0.0966613	0.232091	2.1e-06		0.351975	0.210457	0.493493	1.178e-06		0.187599	0.0310388	0.344159	0.0188792		0.308851	0.277824	0.339879	1.184e-81
Total cholesterol in large VLDL (mmol/l)	0.104394	0.0372916	0.171496	0.00230937		0.222084	0.138978	0.305191	1.758e-07		0.117691	0.0112933	0.224088	0.0301751		0.135096	0.0542786	0.215913	0.0010653		0.30354	0.185608	0.421472	4.976e-07		0.168444	0.0244006	0.312487	0.021937		0.164734	0.0968032	0.232664	2.149e-06		0.359016	0.212026	0.506005	1.818e-06		0.194282	0.0326614	0.355903	0.0185025		0.315835	0.284187	0.347483	4.776e-82
Cholesterol esters in large VLDL (mmol/l)	0.1074	0.038397	0.176402	0.00229866		0.222059	0.139732	0.304386	1.351e-07		0.114659	0.0074498	0.221868	0.03608		0.144849	0.0631312	0.226566	0.00052132		0.300405	0.186345	0.414465	2.7e-07		0.155556	0.0143277	0.296785	0.0308875		0.179214	0.110804	0.247624	3.118e-07		0.358702	0.214439	0.502964	1.186e-06		0.179488	0.0201193	0.338856	0.0273116		0.320357	0.288762	0.351951	1.548e-84
Free cholesterol in large VLDL (mmol/l)	0.100143	0.0350421	0.165244	0.00258577		0.21911	0.135456	0.302764	3.052e-07		0.118967	0.0136505	0.224284	0.0268474		0.124211	0.0442399	0.204182	0.00235354		0.30361	0.18222	0.424999	1.028e-06		0.179399	0.0328158	0.325982	0.0164846		0.149013	0.0816164	0.216411	1.538e-05		0.356135	0.207261	0.505008	2.938e-06		0.207121	0.0440207	0.370222	0.0128456		0.308352	0.276587	0.340116	6.918e-78
Triglycerides in large VLDL (mmol/l)	0.0966713	0.0327193	0.160623	0.0030662		0.220146	0.136771	0.303521	2.451e-07		0.123475	0.0192343	0.227715	0.0202764		0.135881	0.0572974	0.214464	0.00071212		0.297614	0.179222	0.416007	9.068e-07		0.161734	0.0185619	0.304905	0.02685		0.166439	0.0994956	0.233382	1.188e-06		0.344228	0.204497	0.483958	1.483e-06		0.177789	0.0231696	0.332408	0.0242454		0.305503	0.274718	0.336287	3.474e-81
Concentration of medium VLDL particles (mol/l)	0.105462	0.0383499	0.172574	0.00208451		0.227135	0.144968	0.309302	6.592e-08		0.121673	0.0160248	0.22732	0.0240127		0.148503	0.0678274	0.229179	0.00031521		0.300568	0.190569	0.410566	9.59e-08		0.152064	0.0149483	0.28918	0.0297555		0.182637	0.115235	0.250038	1.22e-07		0.340351	0.205969	0.474733	7.511e-07		0.157714	0.0076603	0.307768	0.0394091		0.316441	0.286201	0.34668	9.069e-90
Total lipids in medium VLDL (mmol/l)	0.106054	0.0380562	0.174053	0.00225114		0.226809	0.144681	0.308937	6.784e-08		0.120755	0.0144902	0.227019	0.0259517		0.150412	0.0693161	0.231509	0.00028369		0.299928	0.190893	0.408963	7.888e-08		0.149516	0.0129621	0.28607	0.0318932		0.181411	0.113792	0.24903	1.619e-07		0.341495	0.206718	0.476272	7.432e-07		0.160084	0.0095821	0.310586	0.0371073		0.326624	0.295285	0.357962	4.314e-89
Phospholipids in medium VLDL (mmol/l)	0.102336	0.0339858	0.170686	0.00335823		0.217275	0.135206	0.299343	2.278e-07		0.114938	0.0085436	0.221333	0.0342435		0.140501	0.0584083	0.222593	0.00080671		0.2967	0.188794	0.404607	7.986e-08		0.1562	0.0199614	0.292439	0.0246594		0.179716	0.111842	0.24759	2.333e-07		0.34403	0.20933	0.47873	6.069e-07		0.164314	0.013771	0.314857	0.0324355		0.328796	0.297408	0.360184	6.117e-90
Total cholesterol in medium VLDL (mmol/l)	0.10139	0.0300504	0.17273	0.00536457		0.208541	0.127336	0.289746	5.146e-07		0.10715	-0.0007715	0.215072	0.0516589		0.143302	0.0591796	0.227424	0.00085339		0.289171	0.184611	0.393732	6.725e-08		0.145869	0.0111149	0.280624	0.0338881		0.17208	0.102511	0.241649	1.346e-06		0.346078	0.208741	0.483415	8.529e-07		0.173998	0.0203447	0.327651	0.0264805		0.332923	0.3	0.365846	3.581e-84
Cholesterol esters in medium VLDL (mmol/l)	0.0987267	0.0255254	0.171928	0.00823112		0.200491	0.121789	0.279194	6.334e-07		0.101765	-0.005596	0.209126	0.0631848		0.145689	0.0592997	0.232078	0.00096145		0.275798	0.175635	0.375961	7.66e-08		0.130109	-0.0025633	0.262781	0.0545879		0.173623	0.103341	0.243905	1.388e-06		0.339973	0.203309	0.476637	1.172e-06		0.16635	0.0129603	0.31974	0.0335585		0.329518	0.295521	0.363515	1.02e-77
Free cholesterol in medium VLDL (mmol/l)	0.0984902	0.0303646	0.166616	0.00462336		0.207055	0.124849	0.289261	8.442e-07		0.108565	0.0023027	0.214827	0.0452421		0.132917	0.051038	0.214796	0.00148057		0.290586	0.1823	0.398871	1.609e-07		0.157669	0.0212309	0.294106	0.0235445		0.165548	0.0971605	0.233935	2.24e-06		0.343163	0.206695	0.479631	8.99e-07		0.177615	0.0252743	0.329955	0.0223344		0.324295	0.29248	0.35611	1.922e-85
Triglycerides in medium VLDL (mmol/l)	0.106425	0.0404261	0.172424	0.00158729		0.231519	0.14984	0.313197	3.057e-08		0.125093	0.0206071	0.22958	0.0189731		0.152869	0.0732997	0.232439	0.00017043		0.297504	0.187381	0.407628	1.331e-07		0.144635	0.0080875	0.281182	0.0379038		0.184174	0.117601	0.250747	6.652e-08		0.334571	0.201709	0.467432	8.676e-07		0.150396	0.0020658	0.298727	0.0468974		0.317428	0.286772	0.348084	5.307e-88
Concentration of small VLDL particles (mol/l)	0.10941	0.0381313	0.18069	0.00264154		0.199008	0.120559	0.277457	7.051e-07		0.0895974	-0.0159423	0.195137	0.0960904		0.132378	0.045893	0.218863	0.00272181		0.286948	0.191476	0.382421	4.578e-09		0.15457	0.0253203	0.28382	0.0191139		0.190366	0.119271	0.261461	1.71e-07		0.337107	0.215891	0.458322	5.684e-08		0.146741	0.006503	0.286979	0.0402932		0.358771	0.326416	0.391125	4.52e-100
Total lipids in small VLDL (mmol/l)	0.115253	0.0431835	0.187322	0.00173513		0.202587	0.124949	0.280225	3.377e-07		0.0873342	-0.0183059	0.192974	0.105112		0.133888	0.0453602	0.222416	0.0030579		0.288886	0.197177	0.380595	8.238e-10		0.154998	0.0272345	0.282761	0.0174511		0.18823	0.116707	0.259754	2.755e-07		0.33644	0.216279	0.456601	4.632e-08		0.14821	0.0086615	0.287758	0.0373926		0.379227	0.345391	0.413062	4.26e-102
Phospholipids in small VLDL (mmol/l)	0.115212	0.0412738	0.18915	0.00227241		0.195514	0.119405	0.271623	5.105e-07		0.0803017	-0.0249617	0.185565	0.134793		0.125117	0.035606	0.214628	0.00618156		0.27863	0.191889	0.365371	3.851e-10		0.153513	0.0286042	0.278423	0.0160386		0.174181	0.102068	0.246295	2.357e-06		0.332563	0.217847	0.447279	1.546e-08		0.158382	0.0232102	0.293554	0.0216769		0.381243	0.347349	0.415136	8.7e-103
Total cholesterol in small VLDL (mmol/l)	0.118869	0.0460614	0.191676	0.00138599		0.191572	0.11756	0.265584	4.187e-07		0.0727034	-0.030972	0.176379	0.169207		0.122385	0.0278631	0.216907	0.0111915		0.267772	0.183621	0.351923	5.577e-10		0.145387	0.018857	0.271917	0.0243466		0.172471	0.0992685	0.245673	4.124e-06		0.309318	0.198393	0.420243	5.242e-08		0.136847	0.0041725	0.269521	0.0432255		0.356962	0.323922	0.390002	2.603e-95
Cholesterol esters in small VLDL (mmol/l)	0.120787	0.0480224	0.193551	0.00115026		0.190593	0.118539	0.262647	2.334e-07		0.0698066	-0.0323923	0.172005	0.180549		0.120745	0.0247086	0.216782	0.0137647		0.252302	0.1701	0.334503	2.167e-09		0.131556	0.005283	0.25783	0.0411657		0.172665	0.100117	0.245212	3.296e-06		0.286426	0.179565	0.393286	1.662e-07		0.113761	-0.0152385	0.24276	0.0838677		0.327367	0.295634	0.359101	2.176e-87
Free cholesterol in small VLDL (mmol/l)	0.103503	0.0298464	0.17716	0.00590593		0.175346	0.0987842	0.251907	7.453e-06		0.0718424	-0.0336929	0.177378	0.182023		0.113034	0.0227728	0.203295	0.0141435		0.267988	0.180191	0.355785	2.647e-09		0.154954	0.028816	0.281092	0.016086		0.158774	0.0855566	0.231992	2.229e-05		0.326228	0.209837	0.442619	4.485e-08		0.167454	0.0302544	0.304652	0.0167821		0.368659	0.334192	0.403125	1.562e-93
Triglycerides in small VLDL (mmol/l)	0.0968901	0.0280064	0.165774	0.00585795		0.188103	0.108611	0.267595	3.686e-06		0.0912129	-0.0132839	0.19571	0.0870829		0.129987	0.0470037	0.212971	0.00215949		0.273328	0.173577	0.373078	8.84e-08		0.143341	0.0130885	0.273592	0.0310344		0.189466	0.120464	0.258468	8.309e-08		0.328986	0.203866	0.454106	2.823e-07		0.139519	-0.0030904	0.282129	0.0551692		0.339932	0.307841	0.372022	7.613e-92
Concentration of very small VLDL particles (mol/l)	0.0589319	-0.012286	0.13015	0.104788		0.0610599	-0.0091136	0.131233	0.0880819		0.002128	-0.0968364	0.101092	0.966369		0.0548979	-0.0375925	0.147388	0.244502		0.173032	0.0957975	0.250267	1.186e-05		0.118134	-0.0022744	0.238543	0.0544816		0.129226	0.0543078	0.204144	0.00073375		0.271106	0.165862	0.376349	4.866e-07		0.14188	0.0128595	0.2709	0.0311589		0.299223	0.265815	0.332631	5.694e-67
Total lipids in very small VLDL (mmol/l)	0.0755642	0.0055313	0.145597	0.0344632		0.101836	0.0306677	0.173004	0.00505928		0.0262718	-0.0728154	0.125359	0.603149		0.0701152	-0.0260065	0.166237	0.15269		0.193463	0.115168	0.271757	1.38e-06		0.123348	-0.0004429	0.247138	0.0508243		0.124674	0.0501104	0.199238	0.00106205		0.261299	0.157428	0.36517	8.901e-07		0.136625	0.0089076	0.264342	0.0360401		0.262216	0.231348	0.293085	1.33e-60
Phospholipids in very small VLDL (mmol/l)	0.0420101	-0.0266076	0.110628	0.230026		0.030656	-0.037216	0.0985279	0.375844		-0.0113541	-0.106702	0.0839941	0.815376		0.0220614	-0.0712204	0.115343	0.642785		0.132943	0.0577032	0.208183	0.00054305		0.110882	-0.0088208	0.230584	0.0694172		0.086194	0.0142428	0.158145	0.0189092		0.210325	0.112828	0.307822	2.457e-05		0.124131	0.003099	0.245163	0.0444223		0.228931	0.19531	0.262552	6.024e-40
Total cholesterol in very small VLDL (mmol/l)	0.0780697	0.0085914	0.147548	0.0276606		0.125689	0.0547878	0.19659	0.00051819		0.0476191	-0.0505084	0.145747	0.341374		0.0828919	-0.0146004	0.180384	0.0955687		0.177806	0.0987852	0.256826	1.087e-05		0.0949135	-0.0303098	0.220137	0.137291		0.123797	0.0500982	0.197495	0.00100678		0.231465	0.130085	0.332844	8.068e-06		0.107668	-0.0176229	0.232959	0.0920747		0.182912	0.156222	0.209601	1.956e-40
Cholesterol esters in very small VLDL (mmol/l)	0.0971614	0.0254186	0.168904	0.00796871		0.158849	0.0887394	0.228959	9.312e-06		0.0616876	-0.0374747	0.16085	0.222615		0.099089	0.0011499	0.197028	0.0473735		0.198572	0.118693	0.278451	1.193e-06		0.099483	-0.0267027	0.225669	0.122208		0.1391	0.0655004	0.2127	0.00021695		0.233424	0.129843	0.337004	1.054e-05		0.0943236	-0.0327269	0.221374	0.145531		0.17704	0.151503	0.202577	2.548e-41
Free cholesterol in very small VLDL (mmol/l)	0.0293844	-0.0357589	0.0945277	0.376479		0.0391822	-0.0324154	0.11078	0.283298		0.0097978	-0.0854661	0.105062	0.840175		0.0349448	-0.059089	0.128979	0.466154		0.111043	0.0335718	0.188514	0.00499306		0.0760979	-0.0454995	0.197695	0.219806		0.0853755	0.0123506	0.1584	0.0219673		0.216215	0.121154	0.311276	8.725e-06		0.13084	0.0110832	0.250596	0.032266		0.188334	0.158492	0.218177	1.222e-34
Triglycerides in very small VLDL (mmol/l)	0.0747651	5.4e-05	0.149476	0.0498347		0.0894656	0.0159266	0.163004	0.0171289		0.0147004	-0.0883627	0.117764	0.779721		0.068937	-0.018175	0.156049	0.120807		0.206309	0.120953	0.291665	2.322e-06		0.137372	0.0150453	0.259699	0.0277594		0.142403	0.0655099	0.219296	0.00028965		0.316306	0.203977	0.428636	3.89e-08		0.173903	0.0380686	0.309739	0.0121323		0.342761	0.308567	0.376955	8.535e-83
Concentration of IDL particles (mol/l)	0.0231556	-0.0433651	0.0896763	0.494907		-0.0144881	-0.0816897	0.0527135	0.67249		-0.0376437	-0.130717	0.0554292	0.42777		-0.013787	-0.107147	0.0795728	0.772111		0.0995494	0.0244058	0.174693	0.00945011		0.113336	-0.0064758	0.233149	0.0637177		0.0411716	-0.0303121	0.112655	0.258763		0.168167	0.0685509	0.267783	0.00094987		0.126996	0.0044561	0.249535	0.0422403		0.166829	0.133111	0.200547	4.776e-22
Total lipids in IDL (mmol/l)	0.0305695	-0.0363366	0.0974756	0.370345		0.0085502	-0.0586175	0.075718	0.802891		-0.0220193	-0.11552	0.0714819	0.644252		-0.0016683	-0.0955857	0.0922491	0.97221		0.10837	0.0331516	0.183589	0.00477374		0.110038	-0.0101925	0.230269	0.0728149		0.0379658	-0.0332155	0.109147	0.295635		0.159827	0.0608727	0.258781	0.001564		0.121861	2.52e-05	0.243697	0.0499527		0.159188	0.125831	0.192545	1.235e-20
Phospholipids in IDL (mmol/l)	0.025965	-0.0392664	0.0911964	0.435127		-0.0170401	-0.0833966	0.0493165	0.614598		-0.0430051	-0.1345	0.0484903	0.356762		-0.0197875	-0.112226	0.0726509	0.674631		0.0810018	0.0064457	0.155558	0.03324		0.100789	-0.0179588	0.219537	0.096145		0.0314089	-0.0392145	0.102032	0.383154		0.139267	0.0444111	0.234123	0.00403292		0.107858	-0.0103454	0.226061	0.073678		0.141722	0.107785	0.175658	3.391e-16
Total cholesterol in IDL (mmol/l)	0.0334584	-0.0346696	0.101586	0.335605		0.030692	-0.0371443	0.0985282	0.375033		-0.0027664	-0.0977383	0.0922055	0.954452		0.0099727	-0.0851481	0.105094	0.837093		0.116131	0.0401134	0.192149	0.00277392		0.106159	-0.0154362	0.227753	0.0870069		0.0379053	-0.0327003	0.108511	0.292485		0.15043	0.050635	0.250225	0.00315593		0.112525	-0.0096824	0.234732	0.0710988		0.139779	0.106746	0.172812	1.384e-16
Cholesterol esters in IDL (mmol/l)	0.0412318	-0.0281465	0.11061	0.243958		0.0565407	-0.0124113	0.125493	0.107965		0.0153089	-0.0814919	0.11211	0.756484		0.0255613	-0.0701559	0.121278	0.60048		0.140053	0.0628659	0.217241	0.00038341		0.114492	-0.0082846	0.237268	0.0675707		0.0509518	-0.019757	0.121661	0.157732		0.169181	0.0659685	0.272393	0.00133029		0.118229	-0.0068287	0.243287	0.0638735		0.157621	0.124732	0.190511	8.552e-21
Free cholesterol in IDL (mmol/l)	0.0139932	-0.051324	0.0793105	0.674433		-0.0320575	-0.0978694	0.0337544	0.339558		-0.0460507	-0.137198	0.0450968	0.321896		-0.0285186	-0.12126	0.0642226	0.546481		0.0556782	-0.0188027	0.130159	0.142765		0.0841967	-0.0346762	0.20307	0.164938		0.0036432	-0.0663974	0.0736838	0.918748		0.0989772	0.0071363	0.190818	0.0346822		0.095334	-0.0201569	0.210825	0.105619		0.0927215	0.0594611	0.125982	4.853e-08
Triglycerides in IDL (mmol/l)	0.0115824	-0.0664921	0.089657	0.771136		-0.0727034	-0.135798	-0.0096087	0.0239385		-0.0842858	-0.181335	0.0127636	0.0886834		-0.0292836	-0.112838	0.0542704	0.491898		0.0829486	0.0092923	0.156605	0.0273237		0.112232	0.0004635	0.224001	0.0490587		0.0436111	-0.0334362	0.120659	0.267058		0.229958	0.137925	0.321991	1.052e-06		0.186347	0.0664994	0.306194	0.00232805		0.255676	0.221278	0.290075	4.146e-47
Concentration of large LDL particles (mol/l)	0.0393689	-0.0259154	0.104653	0.237099		-0.0047518	-0.0723138	0.0628102	0.890311		-0.0441207	-0.136497	0.0482554	0.349045		-0.0127358	-0.104793	0.079322	0.786147		0.103099	0.0277019	0.178497	0.00739219		0.115835	-0.0032353	0.234905	0.0565502		0.0367385	-0.0341413	0.107618	0.309464		0.151887	0.0565378	0.247236	0.00181345		0.115149	-0.0035772	0.233874	0.0573046		0.167768	0.134172	0.201363	2e-22
Total lipids in large LDL (mmol/l)	0.0368206	-0.0290093	0.102651	0.272815		0.0020577	-0.0653826	0.0694981	0.952292		-0.0347629	-0.127611	0.0580851	0.462884		-0.0090547	-0.101444	0.0833342	0.84758		0.107246	0.032033	0.18246	0.00522347		0.116301	-0.0028581	0.235461	0.0557469		0.0361745	-0.0345662	0.106915	0.315998		0.146319	0.051413	0.241224	0.00253457		0.110144	-0.0081527	0.228441	0.0679954		0.180396	0.145104	0.215688	2.08e-23
Phospholipids in large LDL (mmol/l)	0.0457974	-0.0204968	0.112092	0.17564		0.0230741	-0.044602	0.0907503	0.503806		-0.0227233	-0.116175	0.0707287	0.633522		0.0035171	-0.0892784	0.0963126	0.940746		0.121648	0.0457905	0.197506	0.00168933		0.118131	-0.0017447	0.238007	0.0534245		0.0366182	-0.0339674	0.107204	0.309039		0.148266	0.0527953	0.243737	0.00235645		0.111648	-0.0069916	0.230288	0.0650972		0.186611	0.151656	0.221567	2.299e-25
Total cholesterol in large LDL (mmol/l)	0.0375128	-0.0284508	0.103476	0.264872		0.0090393	-0.0587023	0.076781	0.793592		-0.0284735	-0.121733	0.0647858	0.549406		-0.004932	-0.0981138	0.0882498	0.917326		0.10569	0.0300634	0.181317	0.00619118		0.110622	-0.0093746	0.23062	0.0707604		0.0404729	-0.0299007	0.110847	0.259461		0.138828	0.0444494	0.233207	0.00396429		0.0983552	-0.0193268	0.216037	0.101342		0.171243	0.135638	0.206848	6.254e-21
Cholesterol esters in large LDL (mmol/l)	0.0419664	-0.024282	0.108215	0.214269		0.0185363	-0.0497578	0.0868304	0.594593		-0.0234301	-0.117357	0.0704969	0.624758		0.0012323	-0.0919754	0.09444	0.979315		0.116223	0.0401598	0.192286	0.00276869		0.114991	-0.00531	0.235292	0.0609922		0.0492578	-0.0210318	0.119547	0.16946		0.151227	0.0555603	0.246894	0.00196544		0.10197	-0.0166902	0.220629	0.0920747		0.187171	0.151274	0.223068	2.78e-24
Free cholesterol in large LDL (mmol/l)	0.0237556	-0.04138	0.0888913	0.474549		-0.0205055	-0.0869501	0.045939	0.545105		-0.0442612	-0.135792	0.0472692	0.343078		-0.0238022	-0.116696	0.0690918	0.615322		0.0721316	-0.0029013	0.147165	0.059529		0.0959338	-0.0234521	0.21532	0.115188		0.0119441	-0.0585185	0.0824067	0.739563		0.0974106	0.0067392	0.188082	0.0352531		0.0854665	-0.0293407	0.200274	0.144437		0.119357	0.0849007	0.153814	1.247e-11
Triglycerides in large LDL (mmol/l)	0.0016715	-0.0755452	0.0788882	0.966143		-0.0966127	-0.15957	-0.0336557	0.00264794		-0.0982842	-0.194324	-0.0022442	0.0448862		-0.0605471	-0.142209	0.0211151	0.146061		0.0606922	-0.0113709	0.132755	0.0987395		0.121239	0.0118864	0.230592	0.0298029		-0.0195519	-0.0930036	0.0538999	0.601661		0.167726	0.0858333	0.249619	6.165e-05		0.187278	0.0774241	0.297132	0.00084556		0.186701	0.152682	0.22072	1.068e-26
Concentration of medium LDL particles (mol/l)	0.0527708	-0.0121533	0.117695	0.111089		0.0126851	-0.055911	0.0812812	0.716902		-0.0400857	-0.132908	0.0527368	0.397148		-0.0035851	-0.0959351	0.0887649	0.939312		0.121539	0.0451366	0.197942	0.00184001		0.125124	0.0051171	0.245132	0.0410103		0.0383813	-0.0324158	0.109178	0.287774		0.143237	0.0524612	0.234013	0.0020026		0.104856	-0.0101604	0.219872	0.0739362		0.192047	0.159102	0.224992	7.261e-30
Total lipids in medium LDL (mmol/l)	0.0469747	-0.0186544	0.112604	0.160566		0.0144063	-0.0539004	0.0827129	0.679207		-0.0325684	-0.125851	0.0607141	0.493618		-0.0031715	-0.096088	0.0897449	0.946629		0.119264	0.0433814	0.195147	0.00208632		0.122436	0.002412	0.242459	0.0455757		0.0381956	-0.0325558	0.108947	0.2898		0.139564	0.0492992	0.229828	0.00246304		0.101368	-0.0132236	0.21596	0.0829144		0.203941	0.167881	0.240001	3.142e-28
Phospholipids in medium LDL (mmol/l)	0.0577401	-0.0090751	0.124555	0.0902754		0.0532277	-0.0179443	0.1244	0.142622		-0.0045125	-0.101009	0.0919836	0.92694		0.0146599	-0.0771585	0.106478	0.754189		0.158848	0.0806501	0.237045	7.075e-05		0.144188	0.0234846	0.264891	0.0192483		0.0442136	-0.0271027	0.11553	0.22415		0.171154	0.0749369	0.267371	0.000498		0.126941	0.0073424	0.246539	0.0375137		0.238418	0.202512	0.274324	4.2e-38
Total cholesterol in medium LDL (mmol/l)	0.0465951	-0.0190178	0.112208	0.163868		0.0179197	-0.0501719	0.0860112	0.605841		-0.0286754	-0.121848	0.0644974	0.546206		0.0007495	-0.093384	0.094883	0.987542		0.112557	0.0363577	0.188756	0.00381551		0.111808	-0.0093171	0.232932	0.0703941		0.041937	-0.0283837	0.112258	0.242274		0.12684	0.0383657	0.215313	0.00498402		0.0849026	-0.0280569	0.197862	0.140605		0.190849	0.154722	0.226976	7.076e-25
Cholesterol esters in medium LDL (mmol/l)	0.048738	-0.0167444	0.114221	0.144544		0.0198603	-0.0479777	0.0876982	0.565944		-0.0288777	-0.121756	0.0640008	0.542102		0.0032553	-0.0907392	0.0972499	0.945848		0.112389	0.0362265	0.188551	0.00385099		0.109133	-0.0118742	0.230141	0.0770874		0.0491459	-0.020872	0.119164	0.168779		0.130252	0.0411329	0.219371	0.0042019		0.0811062	-0.0321877	0.1944	0.160455		0.195393	0.159115	0.231671	8.772e-26
Free cholesterol in medium LDL (mmol/l)	0.0364737	-0.029532	0.102479	0.278639		0.0097756	-0.0597116	0.0792628	0.782662		-0.0266981	-0.12117	0.0677743	0.579498		-0.0103405	-0.104613	0.083932	0.829677		0.111457	0.0345304	0.188384	0.0045424		0.121798	0.0001243	0.243472	0.0497667		0.0129657	-0.0585624	0.0844938	0.722224		0.111149	0.0262002	0.196098	0.0103669		0.0981833	-0.0127519	0.209118	0.0827587		0.164566	0.129882	0.199251	2.043e-20
Triglycerides in medium LDL (mmol/l)	0.0123805	-0.0621607	0.0869218	0.744673		-0.101156	-0.165541	-0.0367707	0.00208896		-0.113537	-0.208506	-0.0185671	0.0191449		-0.0667267	-0.147243	0.0137894	0.104246		0.048492	-0.0222552	0.119239	0.178996		0.115219	0.0075717	0.222866	0.0359373		-0.0459045	-0.11719	0.0253814	0.206744		0.129465	0.0542343	0.204696	0.00075479		0.17537	0.0718772	0.278862	0.00090864		0.161204	0.125879	0.19653	5.133e-19
Concentration of small LDL particles (mol/l)	0.0511429	-0.0140746	0.11636	0.124232		0.0134308	-0.0573194	0.084181	0.709723		-0.0377121	-0.132205	0.056781	0.433913		-0.0141609	-0.106649	0.0783273	0.763969		0.125227	0.0476664	0.202788	0.00157038		0.139388	0.0184897	0.260287	0.0238678		0.0227765	-0.0479474	0.0935005	0.527681		0.131006	0.0436107	0.218402	0.00332742		0.10823	-0.0040658	0.220525	0.0588807		0.169351	0.136676	0.202027	5.161e-24
Total lipids in small LDL (mmol/l)	0.0497797	-0.0157635	0.115323	0.136523		0.0193062	-0.0504954	0.0891078	0.587595		-0.0304735	-0.124759	0.0638124	0.526263		-0.004793	-0.0980616	0.0884756	0.919722		0.12318	0.0464287	0.199931	0.0016749		0.127973	0.0071028	0.248843	0.0379881		0.0215458	-0.0491555	0.092247	0.550093		0.125293	0.0388369	0.21175	0.00453288		0.103748	-0.0078123	0.215308	0.0683241		0.192007	0.156083	0.227932	2.027e-25
Phospholipids in small LDL (mmol/l)	0.0473237	-0.0194906	0.114138	0.164977		0.0359721	-0.0364906	0.108435	0.330405		-0.0113516	-0.108542	0.0858392	0.818854		-0.0066174	-0.0984906	0.0852557	0.887665		0.145384	0.0666602	0.224108	0.00030127		0.152001	0.0308684	0.273134	0.0139499		0.0015934	-0.0696842	0.072871	0.96503		0.13238	0.046115	0.218645	0.00265397		0.130787	0.0190651	0.242508	0.0217958		0.194526	0.159045	0.230007	1.201e-26
Total cholesterol in small LDL (mmol/l)	0.0482457	-0.0170176	0.113509	0.147284		0.0179113	-0.0510733	0.0868959	0.610681		-0.0303344	-0.123866	0.0631968	0.52483		-0.0030349	-0.0972554	0.0911857	0.949631		0.108589	0.0317134	0.185465	0.00566091		0.111624	-0.0100172	0.233265	0.0720605		0.02826	-0.0420923	0.0986123	0.430867		0.109915	0.0249628	0.194866	0.0112497		0.0816546	-0.0285714	0.191881	0.14641		0.175219	0.139303	0.211135	1.746e-21
Cholesterol esters in small LDL (mmol/l)	0.0496064	-0.0150812	0.114294	0.132763		0.0154315	-0.0529191	0.0837821	0.657991		-0.0341749	-0.126797	0.0584471	0.469403		-0.0015715	-0.0953103	0.0921673	0.973772		0.105613	0.02879	0.182436	0.00708133		0.107184	-0.0140992	0.228468	0.0832107		0.0380147	-0.0320702	0.1081	0.287527		0.113621	0.0273627	0.199879	0.00986469		0.0756063	-0.0354839	0.186696	0.182086		0.179514	0.143374	0.215655	3.316e-22
Free cholesterol in small LDL (mmol/l)	0.0382604	-0.0281383	0.104659	0.258598		0.0261564	-0.0463532	0.0986661	0.479384		-0.0121039	-0.108984	0.0847766	0.806472		-0.0094202	-0.104471	0.0856306	0.84589		0.118529	0.0395363	0.197522	0.00329631		0.127949	0.004415	0.251484	0.0423647		-0.0065545	-0.077849	0.06474	0.856917		0.0931756	0.0140405	0.172311	0.0210457		0.0997301	-0.0066393	0.206099	0.066097		0.143266	0.109952	0.176581	4.478e-17
Triglycerides in small LDL (mmol/l)	0.0509026	-0.0210616	0.122867	0.165547		-0.0074473	-0.0768861	0.0619915	0.833435		-0.0583499	-0.155374	0.0386738	0.238376		-0.0130408	-0.0966597	0.070578	0.759717		0.137419	0.0572533	0.217585	0.00079159		0.15046	0.0340087	0.266912	0.0113638		0.0085153	-0.0657259	0.0827564	0.822027		0.221763	0.120221	0.323304	1.949e-05		0.213247	0.0877319	0.338763	0.00088076		0.247691	0.212479	0.282903	1.819e-42
Concentration of very large HDL particles (mol/l)	-0.107877	-0.176817	-0.0389376	0.00217683		-0.253669	-0.315404	-0.191934	1.274e-15		-0.145791	-0.236723	-0.0548602	0.00168813		-0.19464	-0.275924	-0.113357	2.874e-06		-0.202895	-0.270161	-0.13563	4.038e-09		-0.0082546	-0.114008	0.0974986	0.878335		-0.204753	-0.265948	-0.143557	7.155e-11		-0.151332	-0.210159	-0.0925052	5.041e-07		0.0534204	-0.0315055	0.138346	0.217456		-0.383702	-0.413112	-0.354291	2.21e-135
Total lipids in very large HDL (mmol/l)	-0.105402	-0.17477	-0.0360351	0.00291665		-0.249777	-0.312849	-0.186704	1.244e-14		-0.144374	-0.236454	-0.0522947	0.00213286		-0.197082	-0.279301	-0.114864	2.807e-06		-0.196355	-0.265926	-0.126785	3.626e-08		0.0007268	-0.107226	0.10868	0.989465		-0.205211	-0.266398	-0.144024	6.463e-11		-0.151774	-0.210505	-0.093044	4.475e-07		0.0534365	-0.0314149	0.138288	0.216914		-0.363267	-0.391796	-0.334737	2.03e-129
Phospholipids in very large HDL (mmol/l)	-0.115446	-0.183788	-0.0471051	0.00093914		-0.262733	-0.323867	-0.2016	6.35e-17		-0.147287	-0.237596	-0.0569777	0.00140234		-0.194151	-0.275696	-0.112606	3.27e-06		-0.226758	-0.292674	-0.160841	2.115e-11		-0.0326067	-0.137667	0.0724534	0.542764		-0.210082	-0.271583	-0.14858	2.895e-11		-0.173295	-0.233296	-0.113294	1.745e-08		0.0367862	-0.0491937	0.122766	0.401478		-0.388906	-0.417805	-0.360008	2.27e-143
Total cholesterol in very large HDL (mmol/l)	-0.0872532	-0.158066	-0.0164402	0.0157597		-0.224058	-0.290287	-0.15783	4.109e-11		-0.136805	-0.231793	-0.0418178	0.00478038		-0.183936	-0.267495	-0.100377	1.676e-05		-0.154063	-0.232054	-0.0760716	0.0001112		0.0298734	-0.0847742	0.144521	0.609353		-0.19778	-0.259085	-0.136475	3.234e-10		-0.134969	-0.195702	-0.0742372	1.391e-05		0.0628108	-0.0234778	0.149099	0.153551		-0.32891	-0.35729	-0.300531	1.23e-108
Cholesterol esters in very large HDL (mmol/l)	-0.078026	-0.149349	-0.006703	0.0320349		-0.211766	-0.279019	-0.144512	7.892e-10		-0.13374	-0.229681	-0.0377987	0.00631433		-0.173983	-0.257531	-0.0904345	4.639e-05		-0.135622	-0.216785	-0.0544599	0.00106988		0.0383606	-0.0784712	0.155192	0.519646		-0.191294	-0.252786	-0.129802	1.319e-09		-0.130268	-0.19317	-0.0673655	5.103e-05		0.0610261	-0.0269209	0.148973	0.173689		-0.31363	-0.342012	-0.285248	2.241e-99
Free cholesterol in very large HDL (mmol/l)	-0.106939	-0.176295	-0.0375831	0.00252624		-0.24591	-0.309256	-0.182563	3.992e-14		-0.138971	-0.231195	-0.046747	0.00315963		-0.199263	-0.282604	-0.115921	2.975e-06		-0.193461	-0.263613	-0.123309	7.318e-08		0.0058017	-0.103455	0.115059	0.917058		-0.208718	-0.269863	-0.147573	2.987e-11		-0.143009	-0.199975	-0.0860424	9.37e-07		0.0657094	-0.0178861	0.149305	0.123324		-0.365448	-0.393967	-0.336928	5.98e-131
Triglycerides in very large HDL (mmol/l)	-0.0689474	-0.133687	-0.0042072	0.0368691		-0.106678	-0.175765	-0.037592	0.00248989		-0.0377311	-0.130198	0.0547355	0.423673		-0.0674973	-0.146074	0.0110798	0.0922064		0.0210491	-0.0791769	0.121275	0.680436		0.0885464	-0.0397007	0.216793	0.175842		-0.0745856	-0.140621	-0.00855	0.026873		0.117293	0.0082983	0.226289	0.0349462		0.191879	0.0646348	0.319124	0.00314459		-0.11452	-0.147462	-0.0815793	1.055e-11
Concentration of large HDL particles (mol/l)	-0.116829	-0.186306	-0.0473529	0.00099083		-0.244064	-0.304047	-0.184081	2.373e-15		-0.127235	-0.21796	-0.0365091	0.00600533		-0.186911	-0.266876	-0.106946	4.908e-06		-0.221041	-0.288507	-0.153575	1.733e-10		-0.0341297	-0.139064	0.0708047	0.523587		-0.242718	-0.304364	-0.181073	2.015e-14		-0.171209	-0.234516	-0.107902	1.29e-07		0.0715095	-0.0170147	0.160034	0.113287		-0.379984	-0.407947	-0.352021	5.53e-146
Total lipids in large HDL (mmol/l)	-0.122237	-0.191253	-0.0532207	0.00052427		-0.247064	-0.307225	-0.186902	1.321e-15		-0.124827	-0.215419	-0.0342341	0.00694373		-0.187734	-0.269391	-0.106077	6.984e-06		-0.228199	-0.296654	-0.159744	8.394e-11		-0.040465	-0.147337	0.0664069	0.457786		-0.243526	-0.305194	-0.181857	1.696e-14		-0.173639	-0.237111	-0.110167	9.261e-08		0.0698865	-0.0187693	0.158542	0.122254		-0.380581	-0.407939	-0.353222	2.03e-152
Phospholipids in large HDL (mmol/l)	-0.105369	-0.173962	-0.0367748	0.00262177		-0.227089	-0.286979	-0.167199	1.493e-13		-0.12172	-0.211692	-0.0317486	0.00803499		-0.174805	-0.254858	-0.0947509	1.956e-05		-0.201596	-0.269527	-0.133665	7.093e-09		-0.0267914	-0.132109	0.0785257	0.617864		-0.240358	-0.302163	-0.178553	4.111e-14		-0.16411	-0.228505	-0.0997148	6.417e-07		0.0762485	-0.0131926	0.16569	0.0946924		-0.35022	-0.377369	-0.32307	1.34e-132
Total cholesterol in large HDL (mmol/l)	-0.135428	-0.205033	-0.0658232	0.0001397		-0.262524	-0.323413	-0.201634	5.077e-17		-0.127096	-0.218732	-0.0354586	0.00658282		-0.198297	-0.281843	-0.114751	3.505e-06		-0.252028	-0.321307	-0.182749	1.473e-12		-0.0537308	-0.162559	0.0550971	0.332979		-0.245472	-0.307284	-0.18366	1.216e-14		-0.186045	-0.249846	-0.122244	1.276e-08		0.0594269	-0.02954	0.148394	0.190319		-0.403478	-0.431154	-0.375802	4.26e-166
Cholesterol esters in large HDL (mmol/l)	-0.137004	-0.2068	-0.067208	0.00012186		-0.264504	-0.325359	-0.203648	2.869e-17		-0.1275	-0.219272	-0.035728	0.00649133		-0.19878	-0.282388	-0.115171	3.376e-06		-0.253349	-0.322608	-0.184091	1.114e-12		-0.0545694	-0.16343	0.0542906	0.325633		-0.244431	-0.306227	-0.182636	1.538e-14		-0.185582	-0.249532	-0.121632	1.495e-08		0.0588492	-0.0302155	0.147914	0.195152		-0.403027	-0.43078	-0.375274	6.41e-165
Free cholesterol in large HDL (mmol/l)	-0.12943	-0.198379	-0.0604811	0.00023778		-0.254814	-0.31561	-0.194018	3.497e-16		-0.125384	-0.216434	-0.034334	0.00697649		-0.195578	-0.279067	-0.112088	4.68e-06		-0.245882	-0.315355	-0.176408	5.658e-12		-0.0503039	-0.159214	0.0586063	0.365086		-0.248429	-0.310311	-0.186547	6.347e-15		-0.187152	-0.250702	-0.123603	9.183e-09		0.0612764	-0.0275512	0.150104	0.17622		-0.404247	-0.431697	-0.376796	3.47e-169
Triglycerides in large HDL (mmol/l)	-0.0566186	-0.125503	0.0122662	0.107138		-0.0684299	-0.129628	-0.0072316	0.0284286		-0.0118113	-0.102091	0.078468	0.797537		-0.0380087	-0.115452	0.0394341	0.33585		-0.0176721	-0.0950151	0.0596709	0.654085		0.0203366	-0.0894231	0.130096	0.716332		-0.172637	-0.236428	-0.108847	1.265e-07		-0.0540704	-0.115736	0.0075949	0.0856486		0.118567	0.0297814	0.207352	0.00889301		-0.30301	-0.332269	-0.273751	5.348e-88
Concentration of medium HDL particles (mol/l)	-0.0042189	-0.0761109	0.0676731	0.90839		-0.0142792	-0.0793965	0.0508381	0.667216		-0.0100603	-0.104708	0.0845872	0.8349		-0.0601526	-0.142409	0.022104	0.151659		-0.0138706	-0.0849643	0.057223	0.701999		0.046282	-0.062664	0.155228	0.404819		-0.153457	-0.220179	-0.086736	6.922e-06		-0.026468	-0.0898561	0.0369201	0.412896		0.126989	0.0346676	0.219311	0.00705		-0.0268442	-0.0573801	0.0036916	0.0848714
Total lipids in medium HDL (mmol/l)	-0.0157359	-0.086161	0.0546892	0.661296		-0.0324024	-0.0972029	0.032398	0.3269		-0.0166665	-0.11042	0.077087	0.72741		-0.0699949	-0.153154	0.0131644	0.0989443		-0.0362031	-0.109516	0.0371095	0.332885		0.0337918	-0.0773566	0.14494	0.551034		-0.156983	-0.223714	-0.090252	4.265e-06		-0.0339286	-0.0973901	0.0295328	0.29449		0.123054	0.0306724	0.215436	0.0090683		-0.0570627	-0.0870064	-0.027119	0.00018914
Phospholipids in medium HDL (mmol/l)	-0.0176248	-0.0911625	0.055913	0.638396		-0.0483751	-0.112436	0.0156855	0.138781		-0.0307503	-0.125714	0.0642131	0.525484		-0.079671	-0.160192	0.0008505	0.0524664		-0.033341	-0.103317	0.0366351	0.350151		0.04633	-0.0605391	0.153199	0.395262		-0.152409	-0.218806	-0.0860116	7.216e-06		-0.0207866	-0.0822457	0.0406725	0.507166		0.131622	0.0408525	0.222392	0.00450906		-0.0424935	-0.0729187	-0.0120682	0.00620264
Total cholesterol in medium HDL (mmol/l)	-0.0338424	-0.100988	0.0333033	0.323064		-0.0505542	-0.115833	0.0147245	0.128979		-0.0167118	-0.109401	0.0759774	0.723689		-0.0788521	-0.165981	0.0082772	0.0760685		-0.074136	-0.153972	0.0057003	0.068732		0.0047161	-0.113893	0.123325	0.937844		-0.170983	-0.238208	-0.103758	6.749e-07		-0.0709168	-0.136623	-0.0052106	0.0344149		0.100067	0.0057723	0.194361	0.0375454		-0.11873	-0.147294	-0.0901652	4.636e-16
Cholesterol esters in medium HDL (mmol/l)	-0.0362458	-0.10337	0.0308785	0.289747		-0.053265	-0.118442	0.0119118	0.109157		-0.0170192	-0.109755	0.075717	0.718956		-0.0810156	-0.168479	0.0064474	0.0694251		-0.0810374	-0.161397	-0.0006773	0.0481025		-2.18e-05	-0.11923	0.119187	0.999714		-0.17156	-0.238992	-0.104128	6.699e-07		-0.0748998	-0.141272	-0.008528	0.0270065		0.0966605	0.0017506	0.19157	0.0459264		-0.124835	-0.153743	-0.0959269	3.325e-17
Free cholesterol in medium HDL (mmol/l)	-0.0227789	-0.0900576	0.0444998	0.506781		-0.0291877	-0.0938261	0.0354507	0.375971		-0.0064088	-0.0983061	0.0854885	0.891231		-0.0631892	-0.148359	0.0219811	0.145799		-0.0380283	-0.114619	0.0385619	0.330251		0.0251608	-0.0897904	0.140112	0.667737		-0.167395	-0.233955	-0.100835	8.96e-07		-0.0560278	-0.119357	0.0073017	0.0828795		0.111367	0.0192138	0.203521	0.0178872		-0.0931147	-0.120959	-0.0652706	6.1e-11
Triglycerides in medium HDL (mmol/l)	0.118963	0.0423443	0.195582	0.00235605		0.201849	0.129429	0.274269	5.14e-08		0.0828859	-0.0211341	0.186906	0.118286		0.130044	0.0430132	0.217075	0.00342902		0.231627	0.152047	0.311208	1.358e-08		0.101583	-0.0165366	0.219703	0.0918259		0.0978488	0.0244237	0.171274	0.0090364		0.251216	0.162956	0.339476	2.782e-08		0.153367	0.0388798	0.267855	0.00868304		0.34605	0.312519	0.37958	1.848e-87
Concentration of small HDL particles (mol/l)	0.0920776	0.0146555	0.1695	0.0197777		0.150457	0.0832102	0.217704	1.201e-05		0.0583794	-0.0407469	0.157506	0.248239		0.0279858	-0.0591733	0.115145	0.528909		0.111841	0.0384445	0.185238	0.00284378		0.0838554	-0.0301081	0.197819	0.149142		-0.0348472	-0.104894	0.0351994	0.32931		0.0688208	0.0123212	0.12532	0.0170014		0.103668	0.0134588	0.193877	0.0243262		0.189363	0.163016	0.215709	3.187e-44
Total lipids in small HDL (mmol/l)	0.0593437	-0.0200215	0.138709	0.1427		0.0687302	0.0029901	0.13447	0.0404598		0.0093864	-0.0900412	0.108814	0.853141		-0.0132176	-0.0970486	0.0706135	0.75716		0.0558911	-0.0157468	0.127529	0.126137		0.0691087	-0.0412643	0.179482	0.219571		-0.0398243	-0.10979	0.0301414	0.264392		0.0593655	0.0031673	0.115564	0.0384262		0.0991897	0.0092303	0.189149	0.0307122		0.268821	0.235212	0.302429	4.247e-54
Phospholipids in small HDL (mmol/l)	0.0700452	-0.0053564	0.145447	0.0686308		0.149029	0.082094	0.215964	1.324e-05		0.0789838	-0.0186098	0.176577	0.112633		0.0242536	-0.0652821	0.113789	0.595265		0.0839177	0.0059147	0.161921	0.0349985		0.0596641	-0.0590568	0.178385	0.324403		-0.0507464	-0.122103	0.0206101	0.163232		0.0923651	0.0271598	0.157571	0.00552644		0.143112	0.0461748	0.240048	0.00383429		0.150722	0.116114	0.185329	1.8e-17
Total cholesterol in small HDL (mmol/l)	0.0166522	-0.0567428	0.0900473	0.65641		-0.0575738	-0.120908	0.0057599	0.0747732		-0.0742261	-0.16835	0.0198981	0.122133		-0.0625255	-0.138919	0.0138681	0.108606		-0.0188747	-0.0928465	0.055097	0.616796		0.0436508	-0.0629985	0.1503	0.422199		-0.0420533	-0.11179	0.0276831	0.237054		-0.002445	-0.0597537	0.0548636	0.933317		0.0396082	-0.0507786	0.129995	0.390176		0.234205	0.202263	0.266147	6.471e-46
Cholesterol esters in small HDL (mmol/l)	0.0212983	-0.0492085	0.0918051	0.553652		-0.0669124	-0.129258	-0.0045663	0.0354332		-0.0882107	-0.179826	0.0034042	0.0591338		-0.0590698	-0.134215	0.0160749	0.123304		-0.0174407	-0.0920072	0.0571258	0.646455		0.0416291	-0.0645196	0.147778	0.44186		-0.0326968	-0.10252	0.037126	0.358485		-0.0116362	-0.0708633	0.0475909	0.700018		0.0210606	-0.070596	0.112717	0.652266		0.226832	0.194788	0.258876	5.672e-43
Free cholesterol in small HDL (mmol/l)	-0.0069643	-0.0863549	0.0724264	0.863431		0.0051979	-0.0609377	0.0713336	0.877521		0.0121622	-0.0876899	0.112014	0.811234		-0.0566942	-0.144015	0.0306262	0.20302		-0.0189054	-0.0954933	0.0576826	0.628323		0.0377888	-0.0784556	0.154033	0.5238		-0.087071	-0.15734	-0.0168014	0.015191		0.0507322	-0.0112576	0.112722	0.108637		0.137803	0.0438255	0.231781	0.00407949		0.0895651	0.0584058	0.120724	1.847e-08
Triglycerides in small HDL (mmol/l)	0.0928922	0.0128189	0.172965	0.0230031		0.138615	0.0656926	0.211537	0.00019823		0.0457228	-0.0602086	0.151654	0.397396		0.0746086	-0.0108399	0.160057	0.0869747		0.226306	0.141416	0.311195	1.935e-07		0.151697	0.030763	0.272632	0.0139844		0.170253	0.0958026	0.244704	7.805e-06		0.3215	0.216057	0.426942	2.748e-09		0.151246	0.0224247	0.280068	0.0214136		0.34216	0.311905	0.372415	7.86e-104
Mean diameter for VLDL particles (nm)	0.0928083	0.0294537	0.156163	0.00410885		0.213196	0.137225	0.289166	4.172e-08		0.120387	0.0231578	0.217617	0.0152577		0.166941	0.0871233	0.246759	4.299e-05		0.233922	0.138474	0.329369	1.679e-06		0.0669805	-0.0578816	0.191843	0.292864		0.177359	0.113122	0.241596	7.059e-08		0.229765	0.135858	0.323672	1.745e-06		0.0524065	-0.0611604	0.165973	0.365529		0.334017	0.305059	0.362974	9.79e-108
Mean diameter for LDL particles (nm)	-0.0805353	-0.139037	-0.0220339	0.006995		-0.0647846	-0.139285	0.0097154	0.0882775		0.0157508	-0.0767089	0.10821	0.738356		0.0164238	-0.063175	0.0960226	0.68574		-0.128483	-0.21643	-0.0405364	0.0042185		-0.144907	-0.263968	-0.0258461	0.0170918		-0.0023574	-0.0720179	0.067303	0.947084		-0.0105157	-0.0807684	0.0597369	0.7691		-0.0081583	-0.107006	0.0906895	0.871414		-0.0726842	-0.104405	-0.0409628	7.218e-06
Mean diameter for HDL particles (nm)	-0.133994	-0.200856	-0.0671315	8.762e-05		-0.287368	-0.35119	-0.223546	2.128e-18		-0.153374	-0.244465	-0.0622836	0.00097588		-0.193675	-0.272573	-0.114776	1.616e-06		-0.263326	-0.335302	-0.19135	1.107e-12		-0.0696511	-0.176643	0.0373411	0.201822		-0.21124	-0.271402	-0.151078	8.218e-12		-0.207809	-0.280267	-0.135351	2.187e-08		0.0034306	-0.0908383	0.0976996	0.943103		-0.381857	-0.40871	-0.355005	8.48e-159
Serum total cholesterol (mmol/l)	0.0244984	-0.0418193	0.0908162	0.468875		-0.0084035	-0.0764502	0.0596431	0.80866		-0.032902	-0.126558	0.0607542	0.490938		-0.0264026	-0.115474	0.062669	0.561038		0.0911222	0.0167502	0.165494	0.0163661		0.117525	0.0014592	0.233591	0.0471919		-0.031797	-0.101436	0.0378425	0.370604		0.111337	0.0202469	0.202426	0.0166254		0.143133	0.0286118	0.257655	0.0143336		0.0927882	0.0604459	0.12513	1.965e-08
Total cholesterol in VLDL (mmol/l)	0.116983	0.043718	0.190248	0.00176402		0.216509	0.138542	0.294476	5.748e-08		0.0995261	-0.0075967	0.206649	0.0685943		0.136363	0.045473	0.227252	0.00330037		0.29419	0.198618	0.389762	1.95e-09		0.157827	0.0256367	0.290018	0.0193117		0.173568	0.101637	0.2455	2.412e-06		0.343289	0.213885	0.472693	2.214e-07		0.169721	0.021939	0.317503	0.0244178		0.354242	0.320935	0.38755	1.531e-92
Remnant cholesterol (non-HDL, non-LDL -cholesterol) (mmol/l)	0.0869016	0.0145771	0.159226	0.0185462		0.145784	0.0714897	0.220079	0.00012251		0.0588826	-0.0444835	0.162249	0.264066		0.0866059	-0.0082245	0.181436	0.0734277		0.234266	0.14826	0.320272	1.051e-07		0.14766	0.0196344	0.275686	0.0238158		0.123835	0.0520757	0.195594	0.00072958		0.281549	0.161973	0.401125	4.183e-06		0.157714	0.0184463	0.296982	0.0264744		0.287653	0.253936	0.32137	4.249e-61
Total cholesterol in LDL (mmol/l)	0.0424516	-0.023251	0.108154	0.205263		0.0137205	-0.0543319	0.081773	0.692598		-0.028731	-0.12198	0.0645182	0.545757		-0.0027746	-0.096453	0.0909038	0.953679		0.108651	0.0326573	0.184645	0.00510355		0.111426	-0.0092031	0.232055	0.0702032		0.0387335	-0.0316389	0.109106	0.280481		0.130182	0.0392063	0.221157	0.0050658		0.0914484	-0.023512	0.206409	0.118888		0.178489	0.142642	0.214337	2.641e-22
Total cholesterol in HDL (mmol/l)	-0.0908318	-0.160674	-0.0209893	0.0108283		-0.208618	-0.270152	-0.147084	3.743e-11		-0.117786	-0.209719	-0.025854	0.0120581		-0.175838	-0.256056	-0.09562	1.818e-05		-0.178426	-0.246971	-0.109881	3.699e-07		-0.002588	-0.108428	0.103252	0.961753		-0.232182	-0.2956	-0.168763	1.064e-12		-0.145178	-0.207439	-0.0829168	5.169e-06		0.0870038	-0.0020272	0.176035	0.0554429		-0.309177	-0.334854	-0.2835	1e-116
Total cholesterol in HDL2 (mmol/l)	-0.0971879	-0.16787	-0.0265059	0.00706255		-0.220969	-0.283798	-0.15814	6.958e-12		-0.123781	-0.217474	-0.0300879	0.00963931		-0.186543	-0.267192	-0.105894	6.146e-06		-0.205535	-0.277337	-0.133732	2.328e-08		-0.018992	-0.127296	0.0893118	0.73092		-0.234181	-0.297308	-0.171055	5.397e-13		-0.15292	-0.216447	-0.0893926	2.549e-06		0.0812616	-0.008467	0.17099	0.0758628		-0.334777	-0.361651	-0.307902	2.41e-124
Total cholesterol in HDL3 (mmol/l)	-0.0747236	-0.142984	-0.0064627	0.0319259		-0.175987	-0.23745	-0.114524	2.219e-08		-0.101264	-0.191489	-0.0110381	0.0278431		-0.147803	-0.227462	-0.0681432	0.00028221		-0.121003	-0.187344	-0.0546617	0.00035732		0.0267997	-0.0771853	0.130785	0.613259		-0.177579	-0.246009	-0.10915	4.01e-07		-0.0539487	-0.111236	0.0033382	0.0649096		0.123631	0.0343445	0.212917	0.00668076		-0.107205	-0.12863	-0.0857807	1.651e-22
Esterified cholesterol (mmol/l)	0.019753	-0.0472166	0.0867226	0.563036		-0.0044236	-0.0728675	0.0640204	0.899154		-0.0241766	-0.118661	0.0703081	0.615863		-0.0249638	-0.113955	0.0640274	0.582235		0.0864098	0.0088522	0.163967	0.0290106		0.111374	-0.0067494	0.229496	0.0645877		-0.028715	-0.0974524	0.0400224	0.412678		0.109148	0.0174003	0.200895	0.0197489		0.137863	0.0233547	0.252371	0.0183212		0.0976681	0.0642406	0.131096	1.079e-08
Free cholesterol (mmol/l)	0.0341587	-0.0321625	0.10048	0.312586		-0.0172309	-0.0852038	0.0507421	0.619153		-0.0513895	-0.144662	0.0418831	0.280053		-0.0282688	-0.116898	0.0603599	0.531646		0.0975796	0.0239598	0.171199	0.00941457		0.125848	0.010776	0.240921	0.0320935		-0.022601	-0.0932745	0.0480725	0.530573		0.116275	0.0268557	0.205694	0.0108489		0.138876	0.0249699	0.252782	0.0168987		0.0695667	0.0371207	0.102013	2.678e-05
Serum total triglycerides (mmol/l)	0.0946093	0.0271215	0.162097	0.00602475		0.176629	0.0949672	0.258291	2.313e-05		0.0820198	-0.0230013	0.187041	0.125777		0.110755	0.0283649	0.193146	0.00845311		0.278716	0.17021	0.387222	5.243e-07		0.167961	0.0308729	0.305049	0.0163676		0.156326	0.0855904	0.227062	1.551e-05		0.343856	0.208658	0.479054	6.755e-07		0.18753	0.0352699	0.33979	0.0158127		0.323982	0.29187	0.356093	8.201e-84
Triglycerides in VLDL (mmol/l)	0.102122	0.0363171	0.167926	0.00236783		0.21542	0.133169	0.297671	3.058e-07		0.113298	0.0085963	0.218	0.0339454		0.138132	0.0577953	0.218468	0.00076287		0.297164	0.185174	0.409154	2.202e-07		0.159032	0.020347	0.297717	0.0246349		0.176833	0.109035	0.244631	3.506e-07		0.341587	0.206573	0.476602	7.716e-07		0.164754	0.013973	0.315536	0.0322466		0.326023	0.294681	0.357365	9.119e-89
Triglycerides in LDL (mmol/l)	0.0140467	-0.0616248	0.0897183	0.715872		-0.082946	-0.147376	-0.0185157	0.0116534		-0.0969927	-0.192866	-0.0011197	0.047386		-0.0545135	-0.136286	0.0272587	0.191192		0.0713641	-0.0015044	0.144233	0.0549149		0.125878	0.0158742	0.235881	0.0249374		-0.0220186	-0.0952424	0.0512053	0.555396		0.169454	0.0857685	0.25314	7.458e-05		0.191473	0.0804565	0.302489	0.00073462		0.194824	0.160033	0.229615	1.027e-27
Triglycerides in HDL (mmol/l)	0.0576045	-0.0187226	0.133932	0.139012		0.0979095	0.0248032	0.171016	0.00869036		0.0403049	-0.0634193	0.144029	0.446126		0.0591396	-0.0245832	0.142862	0.166084		0.183101	0.0985083	0.267693	2.309e-05		0.123961	0.004582	0.24334	0.0418416		0.0096547	-0.0637633	0.0830727	0.796487		0.207021	0.108912	0.305129	3.675e-05		0.197366	0.0750335	0.319699	0.00158302		0.124508	0.0901091	0.158906	1.47e-12
Diacylglycerol (mmol/l)	0.098676	0.0113235	0.186029	0.0268459		0.136619	0.0645412	0.208697	0.00020682		0.0379431	-0.0734014	0.149287	0.504022		0.0879141	-0.0013629	0.177191	0.0535969		0.223237	0.136038	0.310436	5.732e-07		0.135323	0.009687	0.260958	0.0347835																	0.211401	0.179478	0.243324	7.96e-38
Total phosphoglycerides (mmol/l)	-0.0236754	-0.0951859	0.047835	0.516237		-0.0539884	-0.116782	0.0088058	0.0919288		-0.0303129	-0.12342	0.0627941	0.523238		-0.0896582	-0.169703	-0.0096133	0.0281632		0.023479	-0.0435028	0.0904609	0.491832		0.113137	0.008398	0.217877	0.0342688		-0.0821007	-0.151609	-0.012592	0.0206422		0.105503	0.0262592	0.184748	0.00910189		0.187604	0.0821859	0.293022	0.00049516		0.0221978	-0.0093238	0.0537194	0.167474
Phosphatidylcholine and other cholines (mmol/l)	-0.00947	-0.0828028	0.0638628	0.8001		-0.0795658	-0.145432	-0.0136999	0.0179263		-0.0700958	-0.166442	0.0262505	0.153794		-0.0934082	-0.174088	-0.0127288	0.0232862		0.0135937	-0.0519082	0.0790956	0.68401		0.107002	0.0030771	0.210927	0.0435995		-0.042108	-0.111621	0.0274052	0.234943		0.127687	0.0408226	0.214552	0.00398921		0.169795	0.0587185	0.280872	0.002757		-0.0197106	-0.0490628	0.0096416	0.188072
Total cholines (mmol/l)	-0.0086525	-0.0776889	0.060384	0.805872		-0.0621807	-0.124655	0.0002936	0.0510855		-0.0535282	-0.144379	0.0373223	0.248037		-0.0833185	-0.161065	-0.0055722	0.0357073		0.0151554	-0.0526709	0.0829817	0.661241		0.0984739	-0.0049845	0.201932	0.0620913		-0.0708853	-0.14064	-0.0011311	0.0464033		0.114952	0.0344603	0.195444	0.00515347		0.185837	0.0793591	0.292316	0.00063443		0.0005766	-0.0288986	0.0300518	0.969409
Apolipoprotein A-I (g/l)	-0.0569031	-0.124963	0.0111564	0.101233		-0.146764	-0.208733	-0.0847953	3.615e-06		-0.089861	-0.180157	0.0004347	0.0511121		-0.138217	-0.217927	-0.0585072	0.00068785		-0.0839953	-0.149127	-0.0188637	0.0115178		0.0542216	-0.0490443	0.157488	0.303209		-0.194014	-0.259097	-0.12893	6.076e-09		-0.0573126	-0.122172	0.0075467	0.0832477		0.136701	0.0447231	0.228679	0.00360486		-0.19924	-0.224586	-0.173894	2.363e-52
Apolipoprotein B (g/l)	0.0895601	0.0184261	0.160694	0.0136245		0.142721	0.0663986	0.219043	0.00025123		0.0531606	-0.0508203	0.157141	0.316165		0.0876803	-0.0048701	0.180231	0.0633188		0.247861	0.158242	0.337479	6.715e-08		0.16018	0.0311647	0.289195	0.0149911		0.114229	0.0431994	0.185259	0.00163871		0.269314	0.151383	0.387245	8.03e-06		0.155085	0.0176054	0.292565	0.0270646		0.294162	0.259281	0.329043	8.861e-60
Total fatty acids (mmol/l)	0.0319929	-0.0374385	0.101424	0.366292		0.0729306	-0.002076	0.147937	0.0566808		0.0409376	-0.0596515	0.141527	0.424893		0.0124158	-0.0690845	0.0939161	0.765121		0.161184	0.0729219	0.249445	0.0003514		0.148768	0.0281103	0.269425	0.0157002		0.0135375	-0.0587973	0.0858723	0.713599		0.22489	0.1162	0.333581	5.183e-05		0.211353	0.08104	0.341665	0.00149492		0.210694	0.176397	0.244991	6.347e-33
Estimated description of fatty acid chain length, not actual carbon number	0.0412807	-0.0249376	0.107499	0.221639		0.0368958	-0.0362137	0.110005	0.32244		-0.0043848	-0.100476	0.0917061	0.928702		-0.0249568	-0.101463	0.0515493	0.522363		0.081889	-0.006217	0.169995	0.0684828		0.106846	-0.0096148	0.223306	0.0721249																	0.0799189	0.0507416	0.109096	8.257e-08
Estimated degree of unsaturation	0.0572152	-0.0101126	0.124543	0.095756		0.0055911	-0.0675825	0.0787648	0.880902		-0.0516241	-0.148468	0.0452195	0.295964		-0.0869518	-0.162861	-0.0110429	0.0247901		-0.0340873	-0.133193	0.0650186	0.499997		0.0528646	-0.0720768	0.177806	0.406701																	-0.172525	-0.203675	-0.141375	3.807e-27
22:6, docosahexaenoic acid (mmol/l)	0.0560396	-0.0116573	0.123736	0.104656		0.0552952	-0.0081693	0.11876	0.0876627		-0.0007444	-0.0935573	0.0920685	0.987453		-0.0149053	-0.0969064	0.0670958	0.721484		0.0960059	0.0358344	0.156177	0.00178285		0.110911	0.0092708	0.212552	0.0324776		-0.125682	-0.198659	-0.052705	0.00074784		0.0569079	-0.0106152	0.124431	0.0985068		0.18259	0.0830292	0.282151	0.00033159		0.0258592	-0.0068276	0.0585461	0.120977
18:2, linoleic acid (mmol/l)	-0.0045355	-0.0712181	0.062147	0.893901		-0.0384719	-0.105244	0.0282998	0.25864		-0.0339364	-0.127022	0.059149	0.474716		-0.0728243	-0.162878	0.0172292	0.112894		0.0666234	-0.0102983	0.143545	0.0895407		0.139448	0.0210132	0.257882	0.0210461		-0.0606775	-0.131139	0.0097843	0.0913975		0.102925	0.0063187	0.199532	0.0367992		0.163603	0.0442662	0.282939	0.00724137		0.0599556	0.0266704	0.0932408	0.00041743
Conjugated linoleic acid (mmol/l)	0.0298887	-0.0282546	0.0880319	0.313524		-0.0165795	-0.0894582	0.0562991	0.655546		-0.0464682	-0.136021	0.0430843	0.308989		0.04077	-0.0282606	0.109801	0.246849		0.157396	0.0580583	0.256734	0.00191849		0.116626	-0.00406	0.237312	0.0582108																	0.118569	0.0821364	0.155001	1.939e-10
Omega-3 fatty acids (mmol/l)	0.0371671	-0.0275736	0.101908	0.260362		0.0747306	0.0057864	0.143675	0.0336456		0.0375635	-0.0565818	0.131709	0.434032		-0.0050371	-0.0843795	0.0743052	0.900914		0.10006	0.0190629	0.181058	0.0155011		0.105097	-0.0085619	0.218757	0.0699115		-0.114264	-0.183305	-0.045222	0.00119414		0.0966138	0.0075184	0.185709	0.0335759		0.210877	0.0983733	0.323381	0.00024436		0.0874323	0.0540772	0.120787	2.875e-07
Omega-6 fatty acids (mmol/l)	0.0202892	-0.0469202	0.0874986	0.553907		-0.0006021	-0.0683463	0.0671421	0.986095		-0.0208913	-0.11498	0.0731971	0.663291		-0.0486172	-0.135394	0.0381601	0.271968		0.0911367	0.016137	0.166136	0.0172672		0.139754	0.0249825	0.254525	0.0170384		-0.0340857	-0.104939	0.0367678	0.345512		0.135772	0.0431629	0.228382	0.00408622		0.169858	0.0534911	0.286225	0.00425073		0.100656	0.067584	0.133728	2.597e-09
Polyunsaturated fatty acids (mmol/l)	0.0214773	-0.0451777	0.0881322	0.527527		0.0085969	-0.0596382	0.076832	0.804874		-0.0128803	-0.107016	0.0812554	0.788472		-0.0445434	-0.130097	0.0410101	0.307294		0.0960601	0.020507	0.171613	0.0127385		0.140603	0.0263232	0.254884	0.015924		-0.0441943	-0.114587	0.0261979	0.21833		0.134244	0.0413735	0.227115	0.004637		0.178439	0.0621443	0.294733	0.00265745		0.103655	0.0706437	0.136666	8.085e-10
Monounsaturated fatty acids; 16:1, 18:1 (mmol/l)	0.0602211	-0.008681	0.129123	0.0866739		0.120707	0.0394617	0.201953	0.00361014		0.0604862	-0.0444667	0.165439	0.258518		0.0438843	-0.0374525	0.125221	0.290083		0.212797	0.116415	0.309179	1.582e-05		0.168913	0.0422736	0.295552	0.0089761		0.075033	0.0007424	0.149323	0.0477567		0.260781	0.148058	0.373505	6.119e-06		0.185748	0.0509618	0.320535	0.00694389		0.271803	0.23755	0.306056	2.954e-53
Saturated fatty acids (mmol/l)	0.0078747	-0.063723	0.0794724	0.829251		0.0549128	-0.0190449	0.12887	0.145519		0.0470381	-0.0542224	0.148298	0.362415		0.030509	-0.0502353	0.111253	0.458717		0.136635	0.0416371	0.231632	0.00484527		0.106126	-0.0192452	0.231496	0.0970374		0.0100598	-0.0607661	0.0808856	0.780589		0.248312	0.131617	0.365007	3.161e-05		0.238252	0.10198	0.374524	0.00062073		0.203789	0.170059	0.237519	6.466e-32
Glucose (mmol/l)	-0.0390937	-0.0918115	0.0136242	0.14602		0.0377318	-0.0364951	0.111959	0.318939		0.0768255	-0.0116231	0.165274	0.0886448		0.0202478	-0.0324648	0.0729605	0.451297		0.0923484	0.0161465	0.16855	0.0175692		0.0721006	-0.021461	0.165662	0.130847		0.133514	0.0754569	0.191571	6.94e-06		0.0786234	0.0122809	0.144966	0.020222		-0.0548907	-0.142794	0.0330126	0.220821		0.170642	0.129652	0.211632	4.179e-16
Lactate (mmol/l)	0.0136363	-0.0500455	0.0773181	0.67458		0.0803531	0.0096505	0.151056	0.0259342		0.0667168	-0.0269358	0.160369	0.162546		-0.0350102	-0.107374	0.0373537	0.342776		0.0663657	-0.0250013	0.157733	0.154428		0.101376	-0.015318	0.21807	0.0885785		0.0621511	-0.0118848	0.136187	0.0998393		0.151238	0.0493396	0.253136	0.00365091		0.0890865	-0.0367752	0.214948	0.165225		0.120172	0.0864773	0.153866	3.077e-12
Citrate (mmol/l)	-0.12858	-0.188005	-0.0691541	2.298e-05		-0.252752	-0.320227	-0.185276	2.895e-13		-0.124172	-0.21194	-0.0364039	0.00557715		-0.140002	-0.218982	-0.0610221	0.00052104		-0.216288	-0.304104	-0.128472	1.492e-06		-0.0762864	-0.194878	0.0423048	0.207219		-0.0729393	-0.141085	-0.0047934	0.0359367		-0.149842	-0.236378	-0.0633055	0.00069988		-0.0769024	-0.187058	0.0332534	0.171084		-0.0885979	-0.115681	-0.0615152	1.558e-10
Alanine (mmol/l)	-0.0209852	-0.0848326	0.0428622	0.519281		0.101947	0.0341031	0.169791	0.00324504		0.122932	0.0324274	0.213437	0.00778624		-0.0024716	-0.0898323	0.084889	0.955751		0.0276387	-0.0572153	0.112493	0.522983		0.0301103	-0.0918297	0.15205	0.628208		0.082705	0.0068019	0.158608	0.032732		0.13053	0.043844	0.217217	0.00318825		0.0478252	-0.0674316	0.163082	0.415822		0.187635	0.160159	0.215111	3.643e-40
Glutamine (mmol/l)	-0.155098	-0.219029	-0.0911668	2.09e-06		-0.0124262	-0.0751509	0.0502984	0.697683		0.142672	0.0545957	0.230748	0.0015109		-0.0818077	-0.159043	-0.0045723	0.0379091		-0.0645852	-0.140345	0.0111741	0.0946899		0.0172226	-0.0906014	0.125047	0.75409		-0.0719143	-0.132	-0.0118288	0.0190178		-0.138415	-0.218741	-0.0580889	0.00074299		-0.0665006	-0.166496	0.0334943	0.192265		-0.0922679	-0.125058	-0.0594778	3.637e-08
Histidine (mmol/l)	-0.0253994	-0.0954535	0.0446548	0.477138		-0.007926	-0.0792387	0.0633867	0.827474		0.0174733	-0.0802827	0.115229	0.725968		0.020153	-0.0673863	0.107692	0.651642		-0.0406478	-0.119245	0.037949	0.310539		-0.0608008	-0.178705	0.0571036	0.311934		-0.0523989	-0.121185	0.0163872	0.135328		-0.0674699	-0.159796	0.0248564	0.151942		-0.015071	-0.129948	0.0998063	0.796957		-0.0388531	-0.0762875	-0.0014188	0.0419298
Isoleucine (mmol/l)	0.0548943	-0.0139666	0.123755	0.118125		0.180977	0.103682	0.258271	4.653e-06		0.126082	0.0245913	0.227574	0.0149218		0.10838	0.0366488	0.180111	0.00308639		0.177169	0.0774843	0.276854	0.00050368		0.0687893	-0.0545589	0.192137	0.274171		0.217153	0.157583	0.276724	1.325e-12		0.330733	0.235596	0.42587	1.307e-11		0.113579	0.0016131	0.225545	0.0467933		0.298057	0.271523	0.324591	1.59e-102
Leucine (mmol/l)	0.0288717	-0.0335662	0.0913096	0.364608		0.135931	0.0632228	0.208639	0.00025206		0.107059	0.0135543	0.200564	0.0248476		0.0741224	0.0076074	0.140637	0.0289768		0.125865	0.0373398	0.21439	0.00535411		0.0517422	-0.0596036	0.163088	0.362172		0.17998	0.123102	0.236859	6.915e-10		0.280473	0.200731	0.360216	7.579e-12		0.100493	0.0027821	0.198204	0.0438316		0.170091	0.148642	0.19154	3.164e-53
Valine (mmol/l)	0.0945195	0.0246257	0.164413	0.00806029		0.172386	0.098285	0.246487	5.349e-06		0.0778664	-0.0214015	0.177134	0.124129		0.136935	0.0585481	0.215323	0.00062727		0.18146	0.0897676	0.273153	0.00010803		0.0445249	-0.0767004	0.16575	0.471364		0.241294	0.176375	0.306213	4.883e-13		0.234672	0.147856	0.321489	1.309e-07		-0.006622	-0.11491	0.101666	0.904539		0.361662	0.328197	0.395128	2.336e-95
Phenylalanine (mmol/l)	0.0904773	0.0262776	0.154677	0.00576288		0.106304	0.034062	0.178546	0.00394431		0.0158265	-0.0782217	0.109875	0.741424		0.130123	0.0490422	0.211204	0.0016757		0.0567198	-0.0314407	0.14488	0.20715		-0.0734033	-0.192987	0.0461808	0.22877		0.122989	0.0501775	0.195801	0.00094336		0.146374	0.0611624	0.231586	0.00077172		0.0233848	-0.0883046	0.135074	0.681361		0.169291	0.144602	0.19398	1.789e-40
Tyrosine (mmol/l)	0.0383187	-0.0322826	0.10892	0.287281		0.13991	0.0661419	0.213678	0.00020485		0.101591	0.0022947	0.200887	0.0449401		0.167487	0.0780122	0.256961	0.0002491		0.0924566	0.0220028	0.16291	0.010143		-0.0750299	-0.189572	0.0395117	0.199031		0.216135	0.155263	0.277008	4.837e-12		0.204498	0.118291	0.290706	3.548e-06		-0.0116365	-0.116861	0.093588	0.828302		0.262742	0.229875	0.295608	4.84e-54
Acetate (mmol/l)	0.0019476	-0.0627367	0.0666319	0.952921		-0.111237	-0.184845	-0.03763	0.00307391		-0.113185	-0.208934	-0.017436	0.020533		-0.112053	-0.188408	-0.035698	0.0040499		-0.0339947	-0.0865812	0.0185917	0.204982		0.0780582	-0.0153012	0.171418	0.101205		-0.0345137	-0.0590682	-0.0099592	0.00590028		-0.0287754	-0.0820381	0.0244873	0.289446		0.0057383	-0.0521486	0.0636253	0.845855		-0.0446907	-0.0730061	-0.0163752	0.00198462
Acetoacetate (mmol/l)	0.0527014	-0.0068747	0.112277	0.0829242		0.0014998	-0.0612951	0.0642947	0.962647		-0.0512016	-0.134068	0.0316648	0.225758		-0.0620341	-0.121933	-0.0021353	0.0423829		0.0433695	-0.0516373	0.138376	0.370712		0.105404	-0.0065268	0.217334	0.0649204		-0.0200739	-0.0931417	0.0529939	0.590048		-0.0443133	-0.13027	0.0416436	0.312077		-0.0242394	-0.136906	0.0884269	0.673083
3-hydroxybutyrate (mmol/l)	0.0456407	-0.0331136	0.124395	0.255872		0.0093796	-0.0444513	0.0632106	0.732609		-0.036261	-0.127204	0.0546822	0.434347		-0.0797389	-0.156517	-0.0029605	0.0418068		0.0058794	-0.0669902	0.0787491	0.874271		0.0856183	-0.0201828	0.191419	0.112645		-0.0290617	-0.107437	0.0493138	0.46714		-0.0175925	-0.0764163	0.0412313	0.557541		0.0114692	-0.0865489	0.109487	0.818499		-0.0985116	-0.128649	-0.068374	1.612e-10
Creatinine (mmol/l)	0.0267181	-0.0278822	0.0813185	0.337349		0.173392	0.100552	0.246233	3.226e-06		0.146674	0.0571976	0.236151	0.00132534		0.0780348	0.0133585	0.142711	0.0180731		0.126339	0.0495568	0.203121	0.00127492		0.0483041	-0.0528879	0.149496	0.349254		-0.0242288	-0.0737308	0.0252731	0.337177		0.0143587	-0.0680235	0.0967408	0.732492		0.0385875	-0.0577546	0.13493	0.432207		0.176838	0.141365	0.212311	2.359e-22
Albumin (signal area)	-0.0815083	-0.148512	-0.0145044	0.0171383		0.127778	0.0549961	0.200561	0.00058654		0.209287	0.112533	0.30604	2.31e-05		-0.109287	-0.187479	-0.0310957	0.00618514		-0.0166137	-0.101506	0.0682782	0.701126		0.0926736	-0.0227715	0.208119	0.115555		-0.114758	-0.18177	-0.0477455	0.00080101		-0.0564384	-0.134664	0.0217873	0.157217		0.0583194	-0.0450307	0.161669	0.268532		-0.147706	-0.178683	-0.116728	1.333e-20
Glycoprotein acetyls, mainly a1-acid glycoprotein (mmol/l)	0.192556	0.124904	0.260209	2.683e-08		0.287237	0.219644	0.354831	1.382e-16		0.0946813	0.0003136	0.189049	0.0492442		0.173205	0.0930459	0.253363	2.384e-05		0.266035	0.189745	0.342325	1.136e-11		0.09283	-0.0181197	0.20378	0.100968		0.273828	0.203563	0.344093	3.649e-14		0.334706	0.222256	0.447155	6.399e-09		0.0608777	-0.0714227	0.193178	0.366893		0.446058	0.417851	0.474266	1.07e-192
