# Supplementary material for: Sex-specific associations of adiposity with cardiometabolic traits in the UK: A multi–life stage cohort study with repeat metabolomics
Source: PLoS Med. 2022 Jan 6;19(1):e1003636. doi: 10.1371/journal.pmed.1003636 (PMC8735621; doi:10.1371/journal.pmed.1003636)
Supplement: S5 Table — G1 analyses are adjusted for age at clinic completion, ethnicity, child’s mother and father education, maternal smoking during pregnancy, birth weight, gestational age, maternal age, household social class, and height and height2. Analyses of outcomes at 18 y and 25 y are also additionally adjusted for G1 offspring smoking. G0 analyses are adjusted for age at clinic completion, ethnicity, education, smoking during G1 cohort pregnancy, own social class, and height and height2. G0, parent generation 0; G1, offspring generation 1; HDL, high-density lipoprotein; LCI, lower 95% confidence interval; LDL, low-density lipoprotein; UCI, upper 95% confidence interval; VLDL, very-low-density lipoprotein. (XLSX) [file pmed.1003636.s008.xlsx]

## Sheet: S5 Table
S5 Adjusted sex-specific associations and sex differences in associations of fat mass with 148 concentrations of cardiometabolic traits at multiple life stages
	G1:Fat mass at age 9 and metabolic trait at age 15															G1:Fat mass at age 15 and metabolic trait at age 18															G1:Fat mass at age 18 and metabolic trait at age 25															G0:Fat mass at age 50 and metabolic trait at age 50
Legend: G1, offspring generation 1; G0, parent generation 0; HDL, high-density lipoprotein; LCI, lower 95% confidence interval; LDL, low-density lipoprotein; UCI, upper 95% confidence interval ; VLDL, very-low-density lipoprotein. G1 analyses are adjusted for age at clinic completion, ethnicity, child’s mother and father education, maternal smoking during pregnancy, birthweight, gestational age, …
	Female					Male					Sex difference					Female					Male					Sex difference					Female					Male					Sex difference					Female
Standardised outcome	Beta	LCI	UCI	P-value		Beta	LCI	UCI	P-value		Beta	LCI	UCI	P-value		Beta	LCI	UCI	P-value		Beta	LCI	UCI	P-value		Beta	LCI	UCI	P-value		Beta	LCI	UCI	P-value		Beta	LCI	UCI	P-value		Beta	LCI	UCI	P-value		Beta	LCI	UCI	P-value
Concentration of chylomicrons and extremely large VLDL particles (mol/l)	0.117071	0.0461181	0.188024	0.0012318		0.23913	0.155164	0.323097	2.634e-08		0.122059	0.015137	0.228981	0.0252777		0.124767	0.0294349	0.220099	0.0103474		0.295227	0.178689	0.411766	7.472e-07		0.170461	0.0208561	0.320065	0.025563		0.167061	0.0978512	0.23627	2.392e-06		0.398273	0.239385	0.557161	9.726e-07		0.231212	0.057363	0.405061	0.00917556		0.280795	0.250984	0.310607	1.817e-73
Total lipids in chylomicrons and extremely large VLDL (mmol/l)	0.11019	0.0400948	0.180285	0.00207665		0.233977	0.150007	0.317947	5.184e-08		0.123787	0.0176605	0.229913	0.0222687		0.123064	0.0290926	0.217035	0.0102993		0.284818	0.169322	0.400315	1.448e-06		0.161754	0.0137183	0.30979	0.032247		0.16579	0.0964375	0.235143	2.984e-06		0.398844	0.239238	0.55845	1.049e-06		0.233054	0.0584862	0.407622	0.00891322		0.289374	0.259097	0.31965	1.629e-75
Phospholipids in chylomicrons and extremely large VLDL (mmol/l)	0.110619	0.0412439	0.179994	0.00179008		0.229704	0.146322	0.313086	7.304e-08		0.119085	0.014109	0.224061	0.0262089		0.113582	0.0195953	0.207568	0.0178881		0.286501	0.171311	0.401691	1.178e-06		0.172919	0.0250812	0.320757	0.0219081		0.152315	0.0831636	0.221466	1.655e-05		0.398888	0.238427	0.55935	1.193e-06		0.246573	0.0712911	0.421855	0.00586076		0.280084	0.249872	0.310296	2.626e-71
Total cholesterol in chylomicrons and extremely large VLDL (mmol/l)	0.110501	0.0362834	0.184718	0.00353911		0.227525	0.144588	0.310462	8.265e-08		0.117024	0.0082249	0.225823	0.0350325		0.122479	0.025953	0.219004	0.0129186		0.273095	0.158946	0.387244	2.932e-06		0.150616	0.0019566	0.299276	0.0470635		0.153467	0.0815539	0.22538	2.998e-05		0.401429	0.231095	0.571763	4.1e-06		0.247962	0.0624978	0.433427	0.00881444		0.297963	0.267456	0.328469	1.181e-78
Cholesterol esters in chylomicrons and extremely large VLDL (mmol/l)	0.109119	0.0316849	0.186553	0.00576712		0.216995	0.136048	0.297942	1.609e-07		0.107877	-0.0021749	0.217928	0.0546985		0.126727	0.0275336	0.225921	0.0123138		0.257214	0.144896	0.369532	7.58e-06		0.130487	-0.0185921	0.279566	0.0862024		0.15525	0.0819281	0.228571	3.455e-05		0.395693	0.218814	0.572572	1.221e-05		0.240443	0.0484001	0.432487	0.0141641		0.301419	0.271002	0.331836	8.071e-81
Free cholesterol in chylomicrons and extremely large VLDL (mmol/l)	0.106312	0.0365634	0.176061	0.00282987		0.228642	0.145118	0.312166	8.807e-08		0.12233	0.0168974	0.227762	0.0229821		0.11344	0.0196782	0.207201	0.0177577		0.282903	0.16712	0.398687	1.803e-06		0.169464	0.0212706	0.317657	0.0250353		0.147623	0.0774644	0.217782	3.865e-05		0.398195	0.236997	0.559393	1.39e-06		0.250572	0.0742158	0.426928	0.00538527		0.28409	0.253408	0.314771	3.827e-71
Triglycerides in chylomicrons and extremely large VLDL (mmol/l)	0.109396	0.0401224	0.178671	0.00198095		0.234547	0.150426	0.318668	5.085e-08		0.125151	0.0195988	0.230702	0.0201541		0.124057	0.030606	0.217508	0.0093049		0.285949	0.170241	0.401658	1.376e-06		0.161892	0.0140183	0.309766	0.0319127		0.170308	0.101514	0.239102	1.318e-06		0.396121	0.239752	0.552489	7.471e-07		0.225813	0.0544482	0.397177	0.00983592		0.28738	0.257144	0.317615	9.953e-75
Concentration of very large VLDL particles (mol/l)	0.100409	0.0304773	0.17034	0.00491101		0.234875	0.14988	0.319869	6.657e-08		0.134466	0.0278562	0.241075	0.0134573		0.120426	0.0291059	0.211746	0.0097812		0.284664	0.167434	0.401894	2.085e-06		0.164238	0.0162616	0.312215	0.0296273		0.168336	0.0961857	0.240486	5.104e-06		0.39339	0.243108	0.543671	3.183e-07		0.225054	0.0579076	0.3922	0.00834759		0.267926	0.238991	0.296861	3.745e-71
Total lipids in very large VLDL (mmol/l)	0.0976738	0.0275738	0.167774	0.00633794		0.231358	0.146678	0.316038	9.32e-08		0.133684	0.0272322	0.240136	0.0138659		0.118874	0.0276179	0.21013	0.0107097		0.280516	0.164231	0.396801	2.428e-06		0.161642	0.0143719	0.308912	0.0314792		0.167579	0.0954779	0.239679	5.541e-06		0.39472	0.243139	0.546301	3.66e-07		0.227142	0.0588351	0.395448	0.0081986		0.28037	0.250879	0.30986	9.045e-75
Phospholipids in very large VLDL (mmol/l)	0.0989455	0.0283365	0.169555	0.00604479		0.227302	0.143081	0.311522	1.328e-07		0.128356	0.0218357	0.234876	0.0182129		0.106855	0.0139642	0.199746	0.0241866		0.282786	0.165242	0.400329	2.584e-06		0.17593	0.0267509	0.32511	0.0208402		0.160639	0.0888139	0.232465	1.227e-05		0.398558	0.243301	0.553815	5.323e-07		0.237919	0.0663845	0.409453	0.00658884		0.278431	0.248625	0.308236	2.417e-72
Total cholesterol in very large VLDL (mmol/l)	0.112101	0.0388138	0.185388	0.00273377		0.239973	0.156151	0.323796	2.23e-08		0.127872	0.0192112	0.236534	0.0211058		0.130097	0.0353965	0.224798	0.00712235		0.287572	0.172582	0.402562	1.03e-06		0.157475	0.0092034	0.305746	0.0373921		0.162103	0.0901725	0.234034	1.053e-05		0.403524	0.239915	0.567133	1.442e-06		0.241421	0.0621581	0.420684	0.00833348		0.296013	0.265649	0.326376	2.199e-78
Cholesterol esters in very large VLDL (mmol/l)	0.113604	0.039372	0.187835	0.00272008		0.244543	0.160607	0.328478	1.261e-08		0.130939	0.0213792	0.240499	0.0191819		0.142577	0.0482073	0.236947	0.00308804		0.28645	0.172373	0.400526	9.319e-07		0.143872	-0.003565	0.29131	0.0557956		0.168096	0.0953649	0.240827	6.246e-06		0.402879	0.240783	0.564975	1.198e-06		0.234783	0.0565901	0.412976	0.0098446		0.291622	0.26178	0.321465	9.81e-79
Free cholesterol in very large VLDL (mmol/l)	0.109206	0.037217	0.181194	0.00296345		0.231626	0.148205	0.315045	5.769e-08		0.12242	0.0151914	0.229648	0.0252645		0.115068	0.0199496	0.210186	0.0177709		0.287132	0.171341	0.402922	1.267e-06		0.172064	0.0229919	0.321136	0.0237103		0.154567	0.0835275	0.225606	2.093e-05		0.402861	0.237877	0.567844	1.829e-06		0.248294	0.0681131	0.428474	0.00694657		0.298492	0.267562	0.329423	6.671e-77
Triglycerides in very large VLDL (mmol/l)	0.0923247	0.0233399	0.161309	0.00873752		0.228072	0.143169	0.312975	1.518e-07		0.135747	0.0301172	0.241377	0.0118005		0.1175	0.0274971	0.207504	0.0105384		0.275599	0.159536	0.391662	3.471e-06		0.158099	0.0116942	0.304503	0.0343192		0.169984	0.0977857	0.242182	4.189e-06		0.389045	0.242244	0.535847	2.277e-07		0.219061	0.0550476	0.383075	0.00888299		0.274269	0.245123	0.303415	2.418e-73
Concentration of large VLDL particles (mol/l)	0.091124	0.0212286	0.161019	0.0106357		0.22582	0.141377	0.310262	1.722e-07		0.134696	0.0288382	0.240553	0.0126592		0.128678	0.0386607	0.218695	0.00511141		0.273436	0.160872	0.386001	2.068e-06		0.144758	0.0008424	0.288674	0.0486756		0.186	0.112743	0.259256	7.054e-07		0.382628	0.243851	0.521406	7.358e-08		0.196629	0.0393293	0.353928	0.0143187		0.288579	0.260272	0.316887	2.135e-85
Total lipids in large VLDL (mmol/l)	0.0910221	0.0204491	0.161595	0.0115		0.225478	0.141212	0.309745	1.694e-07		0.134457	0.0281654	0.240748	0.0131878		0.129066	0.0387865	0.219346	0.00510694		0.272927	0.160162	0.385692	2.25e-06		0.143861	-0.000392	0.288113	0.0506251		0.185223	0.111908	0.258538	7.998e-07		0.383837	0.244383	0.523292	7.74e-08		0.198614	0.040685	0.356544	0.0137395		0.294671	0.265732	0.323611	3.318e-85
Phospholipids in large VLDL (mmol/l)	0.0920957	0.0212073	0.162984	0.0109112		0.224043	0.139795	0.308291	2.013e-07		0.131947	0.0255019	0.238392	0.0151428		0.123256	0.0326609	0.213851	0.00769515		0.275362	0.162692	0.388032	1.793e-06		0.152107	0.0077492	0.296464	0.0389197		0.183491	0.109731	0.25725	1.171e-06		0.385588	0.246311	0.524866	6.512e-08		0.202098	0.0441305	0.360065	0.0121922		0.294651	0.265669	0.323633	5.829e-85
Total cholesterol in large VLDL (mmol/l)	0.0959124	0.0227476	0.169077	0.0102137		0.225082	0.141428	0.308737	1.449e-07		0.12917	0.0212244	0.237116	0.0190331		0.131236	0.0388726	0.223599	0.00538428		0.276272	0.163572	0.388971	1.669e-06		0.145036	-0.000396	0.290468	0.0506264		0.182999	0.109081	0.256917	1.317e-06		0.392021	0.247496	0.536545	1.185e-07		0.209022	0.0462774	0.371766	0.0118597		0.302695	0.27325	0.332139	9.493e-87
Cholesterol esters in large VLDL (mmol/l)	0.0994186	0.0243016	0.174536	0.00950947		0.223598	0.141031	0.306166	1.205e-07		0.12418	0.0153874	0.232972	0.0252945		0.145242	0.0517723	0.238712	0.00234297		0.272665	0.161944	0.383386	1.497e-06		0.127423	-0.0172452	0.272091	0.0842457		0.196995	0.122529	0.27146	2.391e-07		0.389155	0.247472	0.530838	8.234e-08		0.19216	0.0316859	0.352635	0.0189589		0.309503	0.280181	0.338825	3.698e-91
Free cholesterol in large VLDL (mmol/l)	0.0913001	0.0202229	0.162377	0.0118398		0.223449	0.139007	0.307891	2.309e-07		0.132149	0.0254125	0.238886	0.0152652		0.116219	0.024849	0.207588	0.0127009		0.277075	0.162681	0.391468	2.211e-06		0.160856	0.0147739	0.306938	0.0309356		0.167589	0.0942021	0.240976	8.032e-06		0.391391	0.244869	0.537913	1.829e-07		0.223802	0.0595195	0.388084	0.00761546		0.29303	0.263409	0.322651	1.049e-80
Triglycerides in large VLDL (mmol/l)	0.0884325	0.0189379	0.157927	0.0126533		0.224951	0.140594	0.309309	1.865e-07		0.136519	0.0310149	0.242022	0.0112329		0.129191	0.0397724	0.218609	0.00465724		0.269081	0.15666	0.381502	2.903e-06		0.13989	-0.0035974	0.283377	0.0560196		0.186029	0.113071	0.258988	6.334e-07		0.379175	0.241707	0.516643	7.268e-08		0.193145	0.0371506	0.349141	0.0152687		0.290547	0.261792	0.319303	5.594e-84
Concentration of medium VLDL particles (mol/l)	0.0958038	0.0231735	0.168434	0.00975326		0.229407	0.146244	0.312571	7.018e-08		0.133604	0.0263634	0.240844	0.014639		0.145186	0.0538505	0.236522	0.00185447		0.274443	0.165585	0.383301	8.434e-07		0.129257	-0.0128878	0.271402	0.0746756		0.20135	0.127866	0.274834	8.837e-08		0.372482	0.240472	0.504492	3.653e-08		0.171132	0.0196911	0.322574	0.0267991		0.305547	0.277186	0.333907	8.272e-95
Total lipids in medium VLDL (mmol/l)	0.0964971	0.0228833	0.170111	0.0102168		0.228132	0.145147	0.311117	7.771e-08		0.131635	0.0237475	0.239522	0.0168091		0.148371	0.0564794	0.240262	0.00156967		0.273402	0.164979	0.381825	8.391e-07		0.125031	-0.0171445	0.267207	0.084733		0.199816	0.126113	0.273519	1.202e-07		0.373319	0.240911	0.505727	3.74e-08		0.173503	0.021612	0.325394	0.0251936		0.31666	0.28732	0.346	3.995e-95
Phospholipids in medium VLDL (mmol/l)	0.0919326	0.0178711	0.165994	0.0150026		0.217504	0.13465	0.300359	2.872e-07		0.125572	0.0176018	0.233542	0.0226595		0.135169	0.0422103	0.228128	0.00439984		0.272656	0.16523	0.380082	7.125e-07		0.137487	-0.0045891	0.279563	0.0578635		0.198921	0.124998	0.272843	1.487e-07		0.375118	0.242683	0.507553	3.242e-08		0.176198	0.0241883	0.328208	0.0231251		0.318995	0.289546	0.348445	8.942e-96
Total cholesterol in medium VLDL (mmol/l)	0.0919021	0.0145101	0.169294	0.0199648		0.205801	0.124242	0.287361	8.063e-07		0.113899	0.0042838	0.223515	0.0417014		0.143278	0.0471576	0.239399	0.00350778		0.263694	0.158805	0.368582	9.046e-07		0.120416	-0.0217776	0.262609	0.0968992		0.186158	0.110337	0.261978	1.607e-06		0.374504	0.239562	0.509447	6.05e-08		0.188347	0.0332583	0.343435	0.0173324		0.327004	0.296313	0.357695	7.436e-93
Cholesterol esters in medium VLDL (mmol/l)	0.0914838	0.0121418	0.170826	0.0238483		0.195372	0.116777	0.273966	1.169e-06		0.103888	-0.0051045	0.21288	0.0617274		0.151952	0.0523098	0.251594	0.00282236		0.248994	0.147416	0.350572	1.671e-06		0.0970422	-0.0451256	0.23921	0.180801		0.183643	0.106748	0.260539	3.05e-06		0.365538	0.231315	0.499761	1.056e-07		0.181894	0.0269503	0.336838	0.021429		0.328388	0.296823	0.359952	8.625e-89
Free cholesterol in medium VLDL (mmol/l)	0.0871648	0.0132982	0.161031	0.0207551		0.2074	0.124482	0.290318	1.004e-06		0.120235	0.0125186	0.227951	0.0287055		0.125195	0.0325498	0.217841	0.00811568		0.267791	0.160269	0.375314	1.14e-06		0.142596	0.000676	0.284516	0.04892		0.183633	0.109278	0.257988	1.397e-06		0.3739	0.239752	0.508049	5.317e-08		0.190267	0.0365501	0.343984	0.0152998		0.313366	0.283511	0.343221	2.796e-90
Triglycerides in medium VLDL (mmol/l)	0.0974478	0.0261341	0.168761	0.00742431		0.235166	0.152448	0.317884	2.782e-08		0.137718	0.0317351	0.243702	0.0108946		0.151023	0.0609681	0.241078	0.00102633		0.270345	0.161285	0.379404	1.278e-06		0.119322	-0.0222353	0.260879	0.0984539		0.204061	0.131423	0.2767	4.182e-08		0.367832	0.237346	0.498319	3.762e-08		0.163771	0.0140579	0.313484	0.0320534		0.305778	0.277023	0.334533	1.615e-92
Concentration of small VLDL particles (mol/l)	0.0958766	0.0190822	0.172671	0.0144302		0.19404	0.114888	0.273191	1.634e-06		0.0981631	-0.0089002	0.205226	0.0723102		0.129953	0.0310793	0.228827	0.0100273		0.269883	0.173282	0.366483	4.955e-08		0.13993	0.001762	0.278097	0.0471525		0.212653	0.135739	0.289567	6.774e-08		0.358174	0.238525	0.477823	5.256e-09		0.145521	0.0030592	0.287983	0.0452849		0.351498	0.320846	0.382151	1.47e-106
Total lipids in small VLDL (mmol/l)	0.104483	0.0268001	0.182165	0.00840908		0.195972	0.117709	0.274236	9.769e-07		0.0914895	-0.0158392	0.198818	0.0947368		0.137837	0.0359647	0.239709	0.00803627		0.273869	0.180038	0.3677	1.239e-08		0.136032	-0.0024135	0.274477	0.0541246		0.210377	0.133011	0.287743	1.103e-07		0.355783	0.237075	0.47449	5.041e-09		0.145406	0.0035066	0.287305	0.0446076		0.374725	0.342738	0.406711	6.68e-111
Phospholipids in small VLDL (mmol/l)	0.102433	0.0231357	0.18173	0.0113724		0.185098	0.108369	0.261827	2.382e-06		0.0826654	-0.0237251	0.189056	0.127718		0.122687	0.019229	0.226145	0.0201434		0.266279	0.177843	0.354715	4.298e-09		0.143592	0.007566	0.279619	0.0385616		0.201856	0.12396	0.279753	4.165e-07		0.34744	0.233507	0.461373	2.734e-09		0.145584	0.0073936	0.283774	0.0389525		0.375634	0.343352	0.407915	1.64e-109
Total cholesterol in small VLDL (mmol/l)	0.116726	0.0381071	0.195345	0.00363278		0.181314	0.106854	0.255775	1.916e-06		0.0645882	-0.0410555	0.170232	0.230678		0.140023	0.0301555	0.24989	0.0125265		0.253888	0.166238	0.341538	1.59e-08		0.113865	-0.0265336	0.254264	0.111859		0.18905	0.109384	0.268715	3.519e-06		0.316791	0.206919	0.426664	1.845e-08		0.127742	-0.0080437	0.263527	0.0651848		0.361813	0.330737	0.392889	1.25e-109
Cholesterol esters in small VLDL (mmol/l)	0.124412	0.04589	0.202934	0.00191369		0.181293	0.108881	0.253705	9.805e-07		0.0568809	-0.0472813	0.161043	0.284334		0.147454	0.0360637	0.258845	0.00950559		0.237342	0.151082	0.323603	7.829e-08		0.0898877	-0.0508182	0.230594	0.21037		0.184558	0.105068	0.264048	5.667e-06		0.290127	0.184477	0.395778	8.282e-08		0.105569	-0.0266668	0.237805	0.117568		0.337213	0.307408	0.367017	6.5e-104
Free cholesterol in small VLDL (mmol/l)	0.0905002	0.0112408	0.16976	0.0252454		0.164278	0.0871673	0.24139	3.06e-05		0.0737783	-0.0330417	0.180598	0.175729		0.111172	0.0069404	0.215405	0.0365915		0.257858	0.167749	0.347966	2.35e-08		0.146685	0.008993	0.284377	0.0368159		0.182438	0.103448	0.261427	6.336e-06		0.339822	0.224298	0.455347	9.549e-09		0.157384	0.0172807	0.297488	0.0277108		0.364171	0.331536	0.396807	2.93e-101
Triglycerides in small VLDL (mmol/l)	0.0811353	0.0070444	0.155226	0.0318633		0.18705	0.106952	0.267148	4.925e-06		0.105915	0.0003543	0.211475	0.0492366		0.124231	0.0302926	0.21817	0.0095754		0.258086	0.156904	0.359267	6.28e-07		0.133854	-0.004219	0.271927	0.057414		0.211586	0.136764	0.286407	3.41e-08		0.357621	0.234564	0.480678	1.427e-08		0.146035	0.001717	0.290353	0.0473391		0.32958	0.299161	0.359999	8.061e-96
Concentration of very small VLDL particles (mol/l)	0.0525132	-0.0242317	0.129258	0.179779		0.0478598	-0.0222288	0.117948	0.180676		-0.0046534	-0.104407	0.0951007	0.927119		0.0623661	-0.0454328	0.170165	0.256632		0.180753	0.100035	0.261472	1.197e-05		0.118387	-0.016126	0.2529	0.084485		0.142247	0.0598032	0.224692	0.00073125		0.274615	0.170507	0.378723	2.588e-07		0.132368	-0.0003425	0.265078	0.0505935		0.30659	0.275083	0.338096	2.673e-78
Total lipids in very small VLDL (mmol/l)	0.0757034	0.0002365	0.15117	0.049287		0.088806	0.0175355	0.160076	0.0146227		0.0131026	-0.0870646	0.11327	0.797573		0.0875995	-0.0240978	0.199297	0.124175		0.192166	0.110234	0.274097	4.556e-06		0.104566	-0.0337531	0.242886	0.138319		0.13676	0.0545452	0.218974	0.00112686		0.263077	0.160328	0.365825	5.694e-07		0.126317	-0.0051743	0.257808	0.0597104		0.272162	0.242991	0.301334	2.516e-72
Phospholipids in very small VLDL (mmol/l)	0.041626	-0.0321579	0.11541	0.268695		0.0166097	-0.0509584	0.0841778	0.629802		-0.0250163	-0.120866	0.0708338	0.608825		0.0322095	-0.0756805	0.140099	0.55824		0.151323	0.0712826	0.231364	0.00021595		0.119114	-0.0150638	0.253291	0.0818325		0.0977742	0.017478	0.17807	0.0170383		0.208433	0.11249	0.304377	2.154e-05		0.110659	-0.0142854	0.235603	0.0825456		0.246053	0.214566	0.277539	8.945e-52
Total cholesterol in very small VLDL (mmol/l)	0.0867702	0.012129	0.161411	0.0227208		0.11325	0.0420953	0.184405	0.00182492		0.0264801	-0.0724617	0.125422	0.599743		0.115216	0.0026262	0.227806	0.0448965		0.161443	0.0788591	0.244026	0.00013084		0.0462263	-0.093121	0.185574	0.51534		0.131475	0.0498582	0.213091	0.00160942		0.229776	0.129595	0.329957	7.335e-06		0.0983017	-0.0308184	0.227422	0.135556		0.195603	0.170115	0.221092	4.928e-50
Cholesterol esters in very small VLDL (mmol/l)	0.108813	0.0317351	0.185891	0.00567998		0.14933	0.078725	0.219935	3.49e-05		0.0405169	-0.0597695	0.140803	0.428276		0.136785	0.0239792	0.249591	0.017506		0.176938	0.0938926	0.259985	3.089e-05		0.0401536	-0.0996268	0.179934	0.573201		0.145992	0.0643951	0.22759	0.00046176		0.236029	0.13407	0.337988	6.035e-06		0.0900366	-0.0404871	0.22056	0.176235		0.189574	0.165047	0.214101	1.035e-50
Free cholesterol in very small VLDL (mmol/l)	0.0306633	-0.0391296	0.100456	0.389009		0.021692	-0.0496225	0.0930064	0.550901		-0.0089713	-0.10404	0.0860974	0.853199		0.0509797	-0.0586044	0.160564	0.361643		0.10861	0.027029	0.190191	0.00910506		0.0576304	-0.0787895	0.19405	0.407441		0.0943769	0.0135626	0.175191	0.0221153		0.20553	0.111144	0.299916	2.061e-05		0.111153	-0.0129802	0.235286	0.0792199		0.200773	0.172509	0.229036	2.954e-43
Triglycerides in very small VLDL (mmol/l)	0.0560244	-0.0238201	0.135869	0.168959		0.0841333	0.010673	0.157593	0.0248059		0.0281089	-0.0747507	0.130968	0.592076		0.0538009	-0.046237	0.153839	0.291635		0.213821	0.127612	0.300029	1.261e-06		0.16002	0.0280604	0.291979	0.0174992		0.160897	0.0782212	0.243572	0.00014019		0.329927	0.218686	0.441168	7.229e-09		0.16903	0.0303501	0.307711	0.0169316		0.333228	0.300485	0.365971	3.449e-85
Concentration of IDL particles (mol/l)	0.0223746	-0.0486363	0.0933855	0.536701		-0.0286326	-0.09531	0.0380447	0.399812		-0.0510073	-0.143942	0.0419279	0.281901		-0.0095619	-0.11747	0.0983458	0.862036		0.118613	0.0396768	0.197549	0.00325216		0.128175	-0.0052756	0.261625	0.0597584		0.0509424	-0.0288415	0.130726	0.210606		0.166069	0.0674713	0.264666	0.00097557		0.115127	-0.0116195	0.241872	0.0749984		0.181675	0.149971	0.213379	6.295e-29
Total lipids in IDL (mmol/l)	0.0343997	-0.037168	0.105967	0.345988		-0.0061208	-0.0730626	0.0608209	0.857711		-0.0405205	-0.134249	0.0532079	0.39664		0.0082235	-0.100267	0.116714	0.881826		0.126717	0.0471187	0.206315	0.00182563		0.118493	-0.0158043	0.252791	0.0837107		0.0473718	-0.0321365	0.12688	0.242715		0.157005	0.0590784	0.254933	0.00169312		0.109634	-0.0164208	0.235688	0.0882133		0.176234	0.144856	0.207613	7.224e-28
Phospholipids in IDL (mmol/l)	0.0299412	-0.0393666	0.0992491	0.396984		-0.03208	-0.0977719	0.0336118	0.338336		-0.0620212	-0.153076	0.029033	0.181764		-0.0132301	-0.120214	0.0937541	0.808374		0.104799	0.0257973	0.1838	0.00935621		0.118029	-0.0147139	0.250771	0.0813447		0.039588	-0.0394628	0.118639	0.326107		0.133577	0.0400797	0.227073	0.00513619		0.0939886	-0.0283337	0.216311	0.131976		0.16135	0.129559	0.193141	4.195e-23
Total cholesterol in IDL (mmol/l)	0.0402448	-0.0327711	0.113261	0.279863		0.0151989	-0.0526065	0.0830042	0.660283		-0.0250459	-0.120522	0.0704298	0.606995		0.0272115	-0.0823149	0.136738	0.626095		0.129799	0.0485702	0.211028	0.00175458		0.102588	-0.0334662	0.238641	0.139341		0.0473562	-0.0315292	0.126242	0.239171		0.147879	0.0490237	0.246733	0.00339267		0.100522	-0.0258875	0.226932	0.119012		0.158761	0.127624	0.189899	2.668e-23
Cholesterol esters in IDL (mmol/l)	0.0484015	-0.026131	0.122934	0.202971		0.0412929	-0.0276804	0.110266	0.240504		-0.0071086	-0.104646	0.0904284	0.886363		0.0450733	-0.0650969	0.155243	0.42239		0.149441	0.0667688	0.232112	0.00040324		0.104367	-0.033079	0.241813	0.136579		0.0618673	-0.0170086	0.140743	0.124125		0.169542	0.0672089	0.271876	0.00117975		0.107675	-0.0214814	0.236831	0.102199		0.175786	0.144783	0.20679	2.312e-28
Free cholesterol in IDL (mmol/l)	0.0196263	-0.0498541	0.0891067	0.579672		-0.0474776	-0.113157	0.0182014	0.156451		-0.0671039	-0.158147	0.0239397	0.148488		-0.0174279	-0.124496	0.0896406	0.749558		0.0791023	0.0008299	0.157375	0.0476229		0.0965302	-0.0357739	0.228834	0.152596		0.0091293	-0.0694329	0.0876915	0.819728		0.0890202	-0.0015218	0.179562	0.053972		0.0798908	-0.0399122	0.199694	0.19106		0.113296	0.0819521	0.14464	1.575e-12
Triglycerides in IDL (mmol/l)	-0.0045292	-0.0870335	0.077975	0.914278		-0.0759783	-0.13873	-0.013227	0.0176634		-0.0714491	-0.16686	0.0239616	0.142098		-0.0565812	-0.153568	0.0404061	0.252671		0.108515	0.0383085	0.178722	0.00247138		0.165097	0.0454784	0.284715	0.00685881		0.0529943	-0.0310256	0.137014	0.216208		0.233718	0.142342	0.325093	5.846e-07		0.180723	0.0566351	0.304812	0.004337		0.248108	0.215082	0.281135	4.6e-48
Concentration of large LDL particles (mol/l)	0.0435114	-0.0257062	0.112729	0.217799		-0.0196563	-0.0862429	0.0469302	0.562712		-0.0631678	-0.154775	0.0284395	0.176436		-0.0077938	-0.114346	0.0987586	0.885935		0.129403	0.0493778	0.209429	0.00154471		0.137197	0.0041342	0.27026	0.0433025		0.0516897	-0.0273974	0.130777	0.200038		0.145958	0.0512194	0.240696	0.00255239		0.0942682	-0.0291036	0.21764	0.134136		0.185175	0.153785	0.216564	1.549e-30
Total lipids in large LDL (mmol/l)	0.0425662	-0.0275035	0.112636	0.23366		-0.0124517	-0.0793446	0.0544413	0.715117		-0.0550178	-0.147604	0.0375683	0.244013		-0.001124	-0.10792	0.105672	0.983533		0.13232	0.0526355	0.212005	0.00114965		0.133444	0.0004072	0.266481	0.0493038		0.0509018	-0.028035	0.129839	0.206115		0.139872	0.0455762	0.234168	0.00367086		0.08897	-0.0339667	0.211907	0.155942		0.198459	0.165403	0.231515	1.488e-31
Phospholipids in large LDL (mmol/l)	0.0534645	-0.0171412	0.12407	0.137698		0.007916	-0.0590534	0.0748855	0.816711		-0.0455485	-0.138744	0.0476471	0.337941		0.0141796	-0.0930498	0.121409	0.795376		0.145906	0.064789	0.227024	0.00043067		0.131727	-0.0025187	0.265972	0.0544504		0.052404	-0.0264089	0.131217	0.19235		0.143768	0.0490422	0.238493	0.00295555		0.0913636	-0.031818	0.214545	0.145918		0.206749	0.174039	0.239459	9.705e-35
Total cholesterol in large LDL (mmol/l)	0.0450785	-0.0251861	0.115343	0.208481		-0.0063446	-0.073623	0.0609338	0.853297		-0.0514231	-0.144552	0.041706	0.278999		0.0081642	-0.0993389	0.115667	0.881601		0.12986	0.0491736	0.210546	0.00162517		0.121696	-0.0124805	0.255872	0.0754281		0.0551098	-0.0233761	0.133596	0.168623		0.131498	0.0376582	0.225337	0.00605318		0.0763878	-0.0459229	0.198699	0.220751		0.191326	0.158018	0.224634	4.666e-29
Cholesterol esters in large LDL (mmol/l)	0.0494045	-0.0212433	0.120052	0.170397		0.0033191	-0.064476	0.0711142	0.923522		-0.0460854	-0.13994	0.047769	0.335683		0.0143509	-0.0930767	0.121778	0.793333		0.139577	0.0581852	0.220969	0.00078772		0.125226	-0.0093311	0.259783	0.0681221		0.0648753	-0.0134637	0.143214	0.104498		0.145121	0.0499071	0.240335	0.00283695		0.0802455	-0.0430414	0.203533	0.201898		0.206925	0.173399	0.240452	3.164e-33
Free cholesterol in large LDL (mmol/l)	0.0316983	-0.0374554	0.100852	0.368804		-0.0361854	-0.102308	0.0299367	0.283303		-0.0678838	-0.159124	0.0233569	0.144697		-0.0108725	-0.118339	0.0965942	0.842722		0.0989869	0.0199057	0.178068	0.0141886		0.109859	-0.023285	0.243004	0.105767		0.0232348	-0.0554787	0.101948	0.562677		0.0862816	-0.0035008	0.176064	0.059615		0.0630468	-0.0563045	0.182398	0.300295		0.140095	0.107687	0.172504	3.089e-17
Triglycerides in large LDL (mmol/l)	-0.0122242	-0.0933998	0.0689515	0.767781		-0.0991918	-0.161589	-0.0367947	0.00184818		-0.0869676	-0.180839	0.0069037	0.0693803		-0.0963121	-0.191186	-0.0014388	0.0466296		0.0872553	0.0192358	0.155275	0.0119629		0.183567	0.0669658	0.300169	0.00205077		-0.0115272	-0.0926253	0.0695709	0.780433		0.166743	0.0852583	0.248227	6.257e-05		0.17827	0.0632823	0.293258	0.00239741		0.17746	0.144587	0.210334	6.828e-26
Concentration of medium LDL particles (mol/l)	0.0564776	-0.0122371	0.125192	0.107145		-0.0023329	-0.0694625	0.0647967	0.945672		-0.0588105	-0.150452	0.0328308	0.208344		4.96e-05	-0.106977	0.107076	0.999275		0.148145	0.0665542	0.229736	0.00037989		0.148096	0.0136511	0.28254	0.0308744		0.0589154	-0.0201596	0.13799	0.144102		0.134715	0.0441659	0.225265	0.00357086		0.0758	-0.0444501	0.19605	0.216486		0.207519	0.176784	0.238255	2.574e-39
Total lipids in medium LDL (mmol/l)	0.0525707	-0.0171351	0.122276	0.139287		-0.0005918	-0.0680137	0.0668302	0.986269		-0.0531625	-0.145819	0.0394945	0.26064		0.0041572	-0.103199	0.111513	0.939464		0.145243	0.0645446	0.225942	0.00042715		0.141086	0.006935	0.275238	0.0392887		0.0588079	-0.0202209	0.137837	0.1446		0.130717	0.0406487	0.220785	0.0044749		0.0719091	-0.0479545	0.191773	0.239478		0.2206	0.186867	0.254333	4.977e-37
Phospholipids in medium LDL (mmol/l)	0.0669185	-0.0044191	0.138256	0.0659667		0.0400797	-0.0307095	0.110869	0.266983		-0.0268388	-0.123245	0.0695673	0.585158		0.0240261	-0.0819346	0.129987	0.656555		0.184932	0.102209	0.267655	1.238e-05		0.160906	0.0266073	0.295204	0.0188928		0.068214	-0.0113134	0.147741	0.092682		0.169254	0.0731934	0.265314	0.00056283		0.10104	-0.023713	0.225792	0.112343		0.254248	0.220817	0.287679	3.452e-49
Total cholesterol in medium LDL (mmol/l)	0.0530726	-0.0166374	0.122783	0.135576		0.0016002	-0.0655774	0.0687778	0.962746		-0.0514724	-0.144064	0.0411189	0.275757		0.0122529	-0.0963015	0.120807	0.82481		0.136599	0.0550475	0.21815	0.00104068		0.124346	-0.0112356	0.259928	0.0722216		0.0616853	-0.0168614	0.140232	0.123661		0.115943	0.0276182	0.204267	0.0101205		0.0542575	-0.0639952	0.17251	0.368269		0.209568	0.175774	0.243362	1.601e-33
Cholesterol esters in medium LDL (mmol/l)	0.0542416	-0.0153322	0.123815	0.126436		0.0036765	-0.0630133	0.0703663	0.913918		-0.0505651	-0.142739	0.0416084	0.282131		0.0137381	-0.0946484	0.122125	0.803686		0.135815	0.0540268	0.217604	0.00114951		0.122077	-0.0135304	0.257685	0.0776287		0.0682392	-0.0099256	0.146404	0.0870201		0.119225	0.0302899	0.20816	0.00863406		0.0509858	-0.0674659	0.169437	0.398636		0.214516	0.180573	0.24846	9.906e-35
Free cholesterol in medium LDL (mmol/l)	0.0468158	-0.0232998	0.116931	0.19054		-0.0068922	-0.076389	0.0626045	0.845814		-0.053708	-0.148045	0.0406288	0.264342		0.0050248	-0.103938	0.113987	0.927938		0.137441	0.0565627	0.218319	0.00087851		0.132416	-0.0029991	0.267832	0.0552878		0.0348578	-0.0451941	0.11491	0.393177		0.101009	0.0161647	0.185853	0.0196594		0.0661511	-0.0505665	0.182869	0.266441		0.180987	0.148518	0.213456	1.768e-27
Triglycerides in medium LDL (mmol/l)	0.001894	-0.0762038	0.0799919	0.962072		-0.104503	-0.167258	-0.0417488	0.00110908		-0.106397	-0.198591	-0.0142042	0.0237221		-0.0966507	-0.191167	-0.0021348	0.0450511		0.0811846	0.0128401	0.149529	0.0199336		0.177835	0.0612284	0.294442	0.00282041		-0.0351437	-0.114147	0.0438594	0.383046		0.127084	0.0523202	0.201849	0.00087566		0.162228	0.0533691	0.271087	0.00351528		0.153449	0.119196	0.187703	2.182e-18
Concentration of small LDL particles (mol/l)	0.0557433	-0.0130578	0.124545	0.112235		-0.0025018	-0.0721434	0.0671399	0.943843		-0.0582451	-0.15145	0.03496	0.220522		-0.0128104	-0.11989	0.0942689	0.814502		0.150532	0.0684473	0.232616	0.00033185		0.163342	0.0285483	0.298135	0.0175783		0.0453918	-0.0339275	0.124711	0.261827		0.122072	0.0348415	0.209302	0.00612149		0.0766801	-0.0413152	0.194675	0.202611		0.182343	0.151683	0.213004	5.319e-31
Total lipids in small LDL (mmol/l)	0.0561539	-0.0133207	0.125629	0.113099		0.0033053	-0.0656537	0.0722644	0.92512		-0.0528486	-0.146369	0.040672	0.267898		0.0035665	-0.104159	0.111292	0.948231		0.148208	0.066551	0.229865	0.00038186		0.144642	0.009607	0.279676	0.035798		0.0440953	-0.0352414	0.123432	0.275797		0.115776	0.0294821	0.20207	0.00858147		0.0716807	-0.0456394	0.189001	0.23093		0.208096	0.174417	0.241775	2.701e-33
Phospholipids in small LDL (mmol/l)	0.0551651	-0.0158285	0.126159	0.127697		0.020757	-0.0514627	0.0929766	0.573059		-0.0344082	-0.131204	0.062388	0.485814		-0.0021622	-0.107841	0.103517	0.967993		0.168594	0.0855626	0.251625	7.126e-05		0.170756	0.036495	0.305017	0.0127108		0.0270071	-0.0533786	0.107393	0.509995		0.127742	0.0416995	0.213784	0.00364107		0.100735	-0.0171769	0.218647	0.0939888		0.207092	0.173805	0.240379	1.001e-33
Total cholesterol in small LDL (mmol/l)	0.0561033	-0.013053	0.12526	0.111774		0.0007801	-0.0672952	0.0688554	0.982073		-0.0553232	-0.148087	0.0374406	0.242309		0.0105749	-0.0982195	0.119369	0.848818		0.133685	0.0517242	0.215646	0.00140516		0.12311	-0.012916	0.259137	0.0760533		0.0494774	-0.0294176	0.128373	0.218843		0.0977628	0.0129936	0.182532	0.0238254		0.0482854	-0.0676096	0.16418	0.413931		0.194288	0.160633	0.227942	2.495e-29
Cholesterol esters in small LDL (mmol/l)	0.056299	-0.0121898	0.124788	0.107102		-0.0008861	-0.0678554	0.0660832	0.979301		-0.0571851	-0.148748	0.0343775	0.220793		0.0110713	-0.0973057	0.119448	0.841212		0.131875	0.0495978	0.214153	0.00169866		0.120804	-0.0150949	0.256703	0.0814231		0.0584618	-0.0200122	0.136936	0.144142		0.10127	0.0152453	0.187295	0.0210681		0.0428084	-0.0737089	0.159326	0.471234		0.199412	0.165537	0.233289	2.054e-30
Free cholesterol in small LDL (mmol/l)	0.0505476	-0.0198959	0.120991	0.159516		0.0070242	-0.065994	0.0800425	0.850384		-0.0435233	-0.140298	0.0532515	0.377892		0.0077544	-0.102102	0.117611	0.889899		0.136605	0.0541267	0.219083	0.001184		0.128851	-0.0082673	0.265969	0.0654862		0.0165524	-0.0638602	0.096965	0.686446		0.082222	0.0032744	0.161169	0.0412362		0.0656696	-0.0471577	0.178497	0.253773		0.157789	0.126476	0.189102	8.411e-23
Triglycerides in small LDL (mmol/l)	0.0395594	-0.0367153	0.115834	0.309221		-0.0109336	-0.0785224	0.0566552	0.751096		-0.050493	-0.145234	0.0442478	0.296061		-0.04004	-0.137285	0.0572048	0.419425		0.159283	0.0804532	0.238114	7.726e-05		0.199323	0.0742771	0.32437	0.00180113		0.0252088	-0.0558394	0.106257	0.541891		0.229268	0.128118	0.330418	9.369e-06		0.204059	0.0743675	0.333751	0.00206268		0.239064	0.205255	0.272874	6.982e-43
Concentration of very large HDL particles (mol/l)	-0.103816	-0.175798	-0.0318342	0.00472223		-0.249841	-0.313463	-0.18622	2.046e-14		-0.146025	-0.237644	-0.0544057	0.00179819		-0.207518	-0.300749	-0.114287	1.349e-05		-0.169767	-0.235281	-0.104254	4.168e-07		0.0377507	-0.076057	0.151558	0.515376		-0.22626	-0.294042	-0.158477	7.912e-11		-0.144531	-0.202959	-0.0861023	1.344e-06		0.081729	-0.008423	0.171881	0.0755621		-0.38185	-0.411892	-0.351808	5.33e-129
Total lipids in very large HDL (mmol/l)	-0.100035	-0.172322	-0.0277474	0.00670434		-0.246855	-0.31166	-0.18205	1.16e-13		-0.146821	-0.23928	-0.0543618	0.00186948		-0.207186	-0.301611	-0.112761	1.783e-05		-0.167487	-0.234701	-0.100273	1.126e-06		0.039699	-0.0760876	0.155486	0.50135		-0.226306	-0.294079	-0.158534	7.792e-11		-0.144885	-0.20318	-0.0865898	1.199e-06		0.0814213	-0.0086396	0.171482	0.0763709		-0.362754	-0.391963	-0.333545	1.45e-123
Phospholipids in very large HDL (mmol/l)	-0.112642	-0.184252	-0.0410311	0.00206348		-0.259128	-0.322366	-0.195891	1.519e-15		-0.146487	-0.238008	-0.054966	0.00171913		-0.20881	-0.302288	-0.115332	1.257e-05		-0.184914	-0.250065	-0.119763	3.046e-08		0.0238953	-0.0898798	0.13767	0.680427		-0.232732	-0.301208	-0.164256	3.619e-11		-0.167782	-0.227513	-0.108052	4.195e-08		0.0649496	-0.0265993	0.156499	0.164248		-0.385079	-0.414545	-0.355613	8.35e-136
Total cholesterol in very large HDL (mmol/l)	-0.0776678	-0.151214	-0.004122	0.0384799		-0.222179	-0.289511	-0.154847	1.202e-10		-0.144512	-0.238943	-0.05008	0.0027212		-0.185594	-0.28199	-0.0891977	0.00016504		-0.14014	-0.214318	-0.0659619	0.00021818		0.0454541	-0.0761803	0.167088	0.46367		-0.21547	-0.282953	-0.147987	4.872e-10		-0.12743	-0.187309	-0.0675507	3.154e-05		0.08804	-0.0028155	0.178896	0.0575252		-0.33069	-0.359706	-0.301673	2.78e-105
Cholesterol esters in very large HDL (mmol/l)	-0.066875	-0.140956	0.0072061	0.0768175		-0.209979	-0.278052	-0.141905	1.714e-09		-0.143104	-0.238143	-0.0480642	0.00318287		-0.174229	-0.27027	-0.0781879	0.0003844		-0.12824	-0.205669	-0.0508099	0.00118438		0.0459893	-0.0774651	0.169444	0.465075		-0.208725	-0.276228	-0.141222	1.651e-09		-0.12378	-0.185778	-0.0617823	9.385e-05		0.0849452	-0.0073237	0.177214	0.0711431		-0.316306	-0.3453	-0.287312	5.188e-97
Free cholesterol in very large HDL (mmol/l)	-0.101878	-0.174177	-0.0295788	0.00576949		-0.243935	-0.308843	-0.179028	2.422e-13		-0.142057	-0.234602	-0.0495119	0.00264078		-0.20572	-0.301918	-0.109523	2.887e-05		-0.162345	-0.229841	-0.0948483	2.598e-06		0.0433757	-0.0739145	0.160666	0.468322		-0.226671	-0.294413	-0.158929	7.137e-11		-0.133232	-0.189433	-0.0770321	3.598e-06		0.0934388	0.0047536	0.182124	0.0389342		-0.364589	-0.393817	-0.335361	1.41e-124
Triglycerides in very large HDL (mmol/l)	-0.0872008	-0.156815	-0.0175864	0.014109		-0.103657	-0.171114	-0.0361996	0.00261326		-0.016456	-0.107527	0.0746152	0.723109		-0.102242	-0.190987	-0.013496	0.0239725		0.0105636	-0.0828732	0.104	0.824531		0.112805	-0.0154234	0.241034	0.0846249		-0.0989029	-0.169747	-0.0280584	0.00624508		0.135634	0.0291333	0.242135	0.01259		0.234537	0.106426	0.362648	0.00033966		-0.134924	-0.167622	-0.102227	7.51e-16
Concentration of large HDL particles (mol/l)	-0.114884	-0.187972	-0.0417964	0.00207856		-0.245819	-0.308287	-0.183352	1.811e-14		-0.130935	-0.223517	-0.0383526	0.00559449		-0.224495	-0.315802	-0.133189	1.555e-06		-0.185721	-0.254368	-0.117073	1.278e-07		0.0387749	-0.0753525	0.152902	0.505242		-0.264183	-0.333096	-0.195269	9.22e-14		-0.173083	-0.235863	-0.110303	7.371e-08		0.0911	-0.0028725	0.185073	0.0574169		-0.375673	-0.403631	-0.347715	5.43e-143
Total lipids in large HDL (mmol/l)	-0.119595	-0.192333	-0.0468582	0.00128127		-0.248265	-0.31084	-0.185689	1.115e-14		-0.128669	-0.221237	-0.0361012	0.0064651		-0.219784	-0.312924	-0.126644	3.988e-06		-0.18788	-0.257586	-0.118173	1.422e-07		0.0319046	-0.0843122	0.148121	0.590322		-0.265013	-0.333936	-0.19609	7.803e-14		-0.175596	-0.23854	-0.112652	5.175e-08		0.0894173	-0.0046746	0.183509	0.0625042		-0.376585	-0.403968	-0.349202	3.1e-149
Phospholipids in large HDL (mmol/l)	-0.10163	-0.17378	-0.0294803	0.0057874		-0.229501	-0.291712	-0.16729	6.473e-13		-0.127871	-0.21961	-0.0361314	0.0063192		-0.209864	-0.301158	-0.11857	7.002e-06		-0.161195	-0.230137	-0.0922526	4.876e-06		0.048669	-0.065582	0.16292	0.403529		-0.25781	-0.327483	-0.188138	6.155e-13		-0.167824	-0.231215	-0.104433	2.342e-07		0.0899867	-0.0049781	0.184952	0.0632631		-0.344237	-0.371367	-0.317107	1.33e-128
Total cholesterol in large HDL (mmol/l)	-0.13295	-0.206395	-0.0595043	0.00039368		-0.262418	-0.325804	-0.199032	7.852e-16		-0.129468	-0.223248	-0.0356877	0.00683615		-0.226096	-0.321593	-0.130599	3.706e-06		-0.210969	-0.281898	-0.14004	6.566e-09		0.0151273	-0.103748	0.134003	0.802925		-0.268943	-0.337683	-0.200203	2.91e-14		-0.187029	-0.250537	-0.12352	9.187e-09		0.0819143	-0.0124091	0.176238	0.088686		-0.400273	-0.427983	-0.372564	2.52e-163
Cholesterol esters in large HDL (mmol/l)	-0.135189	-0.208855	-0.0615233	0.00032682		-0.264152	-0.327524	-0.20078	5.032e-16		-0.128962	-0.222912	-0.035013	0.00715942		-0.227995	-0.323593	-0.132397	3.148e-06		-0.212976	-0.283988	-0.141963	4.933e-09		0.0150194	-0.103992	0.134031	0.804521		-0.268323	-0.336996	-0.19965	3.143e-14		-0.185831	-0.2496	-0.122062	1.304e-08		0.0824921	-0.0119509	0.176935	0.0868603		-0.400007	-0.427769	-0.372246	1.42e-162
Free cholesterol in large HDL (mmol/l)	-0.124711	-0.197395	-0.052026	0.00077959		-0.255807	-0.318981	-0.192633	3.209e-15		-0.131096	-0.224149	-0.038044	0.0057789		-0.217873	-0.313171	-0.122576	7.848e-06		-0.20293	-0.273656	-0.132203	2.16e-08		0.014944	-0.10362	0.133508	0.804763		-0.270528	-0.339506	-0.201549	2.531e-14		-0.190456	-0.253335	-0.127577	3.481e-09		0.0800714	-0.0140287	0.174172	0.0953059		-0.40055	-0.428112	-0.372988	3.86e-165
Triglycerides in large HDL (mmol/l)	-0.0753947	-0.149524	-0.001265	0.04622		-0.0786674	-0.13866	-0.0186746	0.0101923		-0.0032727	-0.0935489	0.0870035	0.943331		-0.085053	-0.172179	0.0020728	0.0556982		-0.0247866	-0.106032	0.0564585	0.549646		0.0602664	-0.0587362	0.179269	0.32069		-0.207578	-0.277253	-0.137903	6.2e-09		-0.0479527	-0.108272	0.0123665	0.119118		0.159625	0.0670035	0.252247	0.00074151		-0.310269	-0.33961	-0.280928	1.615e-91
Concentration of medium HDL particles (mol/l)	0.0027035	-0.0728327	0.0782398	0.94405		-0.0222089	-0.0874873	0.0430695	0.504721		-0.0249124	-0.118893	0.0690686	0.603229		-0.111964	-0.206036	-0.0178927	0.0196926		0.0148951	-0.0602132	0.0900034	0.697334		0.12686	0.0064605	0.247259	0.0389237		-0.144627	-0.221756	-0.0674986	0.00024297		-0.0311983	-0.0920848	0.0296883	0.315022		0.113429	0.014557	0.212301	0.0245701		-0.0161748	-0.0468669	0.0145174	0.301581
Total lipids in medium HDL (mmol/l)	-0.0068854	-0.0809936	0.0672228	0.85544		-0.0395893	-0.104757	0.0255782	0.233647		-0.0327039	-0.126253	0.0608456	0.493059		-0.117686	-0.212565	-0.0228078	0.0150859		-0.0030806	-0.0798313	0.0736702	0.937258		0.114606	-0.0074383	0.23665	0.0656739		-0.148116	-0.225303	-0.07093	0.00017341		-0.039157	-0.100003	0.0216891	0.207031		0.108959	0.0100619	0.207857	0.0308432		-0.0441002	-0.0742909	-0.0139094	0.00420565
Phospholipids in medium HDL (mmol/l)	-0.0115498	-0.088443	0.0653435	0.768356		-0.0555148	-0.120287	0.0092577	0.0929511		-0.043965	-0.13827	0.0503397	0.360686		-0.132248	-0.224824	-0.0396724	0.0051406		-0.0013772	-0.0756571	0.0729026	0.970993		0.130871	0.0121585	0.249583	0.0307405		-0.143241	-0.22019	-0.0662914	0.00026952		-0.0260379	-0.0848936	0.0328178	0.385657		0.117203	0.0197043	0.214701	0.0185014		-0.034253	-0.0648076	-0.0036983	0.0280146
Total cholesterol in medium HDL (mmol/l)	-0.0191038	-0.0903704	0.0521629	0.599161		-0.0560994	-0.121596	0.0093971	0.0931599		-0.0369956	-0.13037	0.0563785	0.437249		-0.115308	-0.213995	-0.0166202	0.0220486		-0.0373763	-0.118815	0.0440624	0.368139		0.0779313	-0.0500167	0.205879	0.23238		-0.162422	-0.240092	-0.0847509	4.311e-05		-0.077765	-0.140532	-0.0149983	0.0152031		0.0846566	-0.0158198	0.185133	0.0986029		-0.101075	-0.129909	-0.072241	7.121e-12
Cholesterol esters in medium HDL (mmol/l)	-0.0215361	-0.0928613	0.0497891	0.553826		-0.0577085	-0.123186	0.0077686	0.0840609		-0.0361724	-0.129792	0.0574477	0.44871		-0.117123	-0.216254	-0.0179923	0.0206057		-0.0446084	-0.126372	0.0371548	0.284717		0.0725148	-0.0559548	0.200984	0.268393		-0.16318	-0.240958	-0.0854011	4.07e-05		-0.0812535	-0.144787	-0.0177197	0.0122236		0.0819262	-0.0191097	0.182962	0.111926		-0.106228	-0.135406	-0.0770492	1.093e-12
Free cholesterol in medium HDL (mmol/l)	-0.0086284	-0.0796854	0.0624285	0.811801		-0.0395226	-0.103955	0.0249094	0.22914		-0.0308942	-0.122656	0.0608674	0.509164		-0.0986166	-0.19501	-0.0022235	0.0449507		-0.0023159	-0.0817044	0.0770727	0.954378		0.0963007	-0.0286583	0.22126	0.130829		-0.158236	-0.235525	-0.0809469	6.205e-05		-0.0645537	-0.124628	-0.0044794	0.0352124		0.0936821	-0.0048441	0.192208	0.0623622		-0.079496	-0.107516	-0.0514764	2.808e-08
Triglycerides in medium HDL (mmol/l)	0.104569	0.0225745	0.186563	0.0124589		0.193874	0.121089	0.266659	1.924e-07		0.0893054	-0.0155234	0.194134	0.0949331		0.0949423	-0.0051064	0.194991	0.0628794		0.216427	0.13244	0.300414	4.824e-07		0.121485	-0.0092749	0.252244	0.0685923		0.0983358	0.0157405	0.180931	0.0196542		0.266552	0.180142	0.352963	1.802e-09		0.168216	0.0485933	0.287839	0.00587834		0.341163	0.308612	0.373715	4.985e-90
Concentration of small HDL particles (mol/l)	0.0979808	0.017256	0.178706	0.0173867		0.140902	0.07351	0.208294	4.282e-05		0.0429213	-0.0543702	0.140213	0.387053		-0.0213847	-0.120925	0.0781554	0.673523		0.130659	0.054848	0.20647	0.00074121		0.152044	0.0268218	0.277265	0.0173559		-0.0083231	-0.0890387	0.0723925	0.839738		0.0562199	0.0033481	0.109092	0.0371683		0.0645431	-0.0323558	0.161442	0.191569		0.188191	0.161385	0.214998	2.619e-42
Total lipids in small HDL (mmol/l)	0.0649913	-0.0173702	0.147353	0.121896		0.055314	-0.0108284	0.121456	0.101148		-0.0096773	-0.107018	0.0876635	0.84544		-0.0583668	-0.154724	0.0379906	0.23496		0.0877011	0.0130088	0.162393	0.0214039		0.146068	0.0239993	0.268136	0.0190435		-0.0134754	-0.0942094	0.0672586	0.743415		0.046134	-0.0062368	0.0985049	0.0842052		0.0596094	-0.0370376	0.156256	0.226542		0.272829	0.238684	0.306974	5.413e-54
Phospholipids in small HDL (mmol/l)	0.0720687	-0.0069599	0.151097	0.0738586		0.13977	0.0727696	0.206771	4.454e-05		0.0677013	-0.0285377	0.16394	0.167867		-0.0354857	-0.136792	0.065821	0.49214		0.0943526	0.0152773	0.173428	0.0193865		0.129838	0.0012772	0.258399	0.0477697		-0.0344938	-0.115567	0.0465797	0.404105		0.0852807	0.0223108	0.148251	0.00797701		0.119775	0.0167692	0.22278	0.0226937		0.14317	0.108207	0.178132	1.234e-15
Total cholesterol in small HDL (mmol/l)	0.0278731	-0.0484232	0.104169	0.473802		-0.0714166	-0.136085	-0.0067483	0.030443		-0.0992897	-0.192541	-0.0060383	0.0369106		-0.0773684	-0.167655	0.0129179	0.0929934		0.0323865	-0.0442154	0.108988	0.407063		0.109755	-0.0089514	0.228461	0.0699353		-0.0136586	-0.0945771	0.0672598	0.740622		-0.0197366	-0.0724307	0.0329575	0.462648		-0.006078	-0.103075	0.0909187	0.902195		0.255309	0.224154	0.286465	1.254e-56
Cholesterol esters in small HDL (mmol/l)	0.0351103	-0.0384189	0.108639	0.349165		-0.0788298	-0.142353	-0.0153071	0.0150294		-0.11394	-0.204957	-0.0229232	0.0141682		-0.0593466	-0.148761	0.0300674	0.193144		0.0372622	-0.0395313	0.114056	0.341363		0.0966089	-0.0216423	0.21486	0.109248		-0.0034718	-0.0843808	0.0774372	0.932934		-0.0290753	-0.083854	0.0257034	0.297985		-0.0256035	-0.123739	0.0725322	0.6089		0.251563	0.220863	0.282262	1.267e-56
Free cholesterol in small HDL (mmol/l)	-0.0101551	-0.0929647	0.0726546	0.809974		-0.0097231	-0.0759287	0.0564826	0.77337		0.000432	-0.0978363	0.0987004	0.993122		-0.118483	-0.217754	-0.0192107	0.0193543		0.0025206	-0.0765709	0.0816121	0.950163		0.121003	-0.0059136	0.24792	0.0616582		-0.0691059	-0.149964	0.011752	0.0938604		0.0377841	-0.0208784	0.0964466	0.206643		0.10689	0.0065864	0.207194	0.0367536		0.0797311	0.0483406	0.111122	6.596e-07
Triglycerides in small HDL (mmol/l)	0.0721829	-0.0134256	0.157791	0.0983703		0.138532	0.0644334	0.212631	0.00025202		0.0663491	-0.039862	0.17256	0.220686		0.0286098	-0.0683331	0.125553	0.562756		0.212653	0.131046	0.294261	3.597e-07		0.184044	0.0575421	0.310545	0.00437838		0.188804	0.107954	0.269653	5.005e-06		0.336082	0.231569	0.440596	3.682e-10		0.147279	0.0148676	0.279689	0.0292783		0.320498	0.290833	0.350163	2.602e-95
Mean diameter for VLDL particles (nm)	0.0861597	0.0189197	0.1534	0.0120482		0.218658	0.141446	0.29587	3.146e-08		0.132498	0.0346645	0.230332	0.00796785		0.157807	0.0646711	0.250942	0.00090963		0.205797	0.11304	0.298555	1.438e-05		0.0479906	-0.0834528	0.179434	0.474006		0.196638	0.124635	0.26864	9.736e-08		0.261028	0.169495	0.35256	2.62e-08		0.0643903	-0.0524319	0.181212	0.279804		0.32308	0.294751	0.351408	1.77e-105
Mean diameter for LDL particles (nm)	-0.099709	-0.162103	-0.0373154	0.00174821		-0.0515377	-0.126076	0.0230004	0.175261		0.0481713	-0.0439682	0.140311	0.305354		0.0194681	-0.0723601	0.111296	0.677579		-0.139574	-0.228083	-0.0510651	0.00201559		-0.159042	-0.286993	-0.0310915	0.0148751		-0.0327855	-0.112961	0.0473896	0.422619		0.004379	-0.0592719	0.0680299	0.892673		0.0371646	-0.0652858	0.139615	0.476855		-0.068871	-0.0991269	-0.0386151	8.282e-06
Mean diameter for HDL particles (nm)	-0.132438	-0.203016	-0.0618593	0.00023911		-0.283275	-0.349292	-0.217257	7.087e-17		-0.150837	-0.243405	-0.0582692	0.00141609		-0.205031	-0.294308	-0.115754	7.144e-06		-0.232395	-0.304648	-0.160142	3.655e-10		-0.0273643	-0.142215	0.0874867	0.640319		-0.237183	-0.304047	-0.170319	5.062e-12		-0.204893	-0.277426	-0.13236	3.527e-08		0.03229	-0.0669359	0.131516	0.52337		-0.375341	-0.40242	-0.348262	1.71e-151
Serum total cholesterol (mmol/l)	0.0321833	-0.0384161	0.102783	0.371438		-0.0225127	-0.0904683	0.0454429	0.515971		-0.0546961	-0.148318	0.0389261	0.252047		-0.0216386	-0.12414	0.0808631	0.678872		0.115463	0.0364411	0.194485	0.00421248		0.137102	0.0078907	0.266313	0.0375719		-0.0192488	-0.0978218	0.0593243	0.630923		0.107709	0.0174405	0.197978	0.0193854		0.126958	0.0071715	0.246744	0.0377879		0.110622	0.0800502	0.141194	1.493e-12
Total cholesterol in VLDL (mmol/l)	0.113933	0.0345847	0.193282	0.00490977		0.210117	0.131428	0.288806	1.797e-07		0.0961835	-0.0132598	0.205627	0.0849471		0.150143	0.0452072	0.255078	0.00507048		0.270568	0.174366	0.36677	4.041e-08		0.120425	-0.02173	0.26258	0.0967835		0.188971	0.110531	0.26741	2.502e-06		0.362147	0.234499	0.489795	3.081e-08		0.173177	0.0231627	0.323191	0.0236895		0.354263	0.323115	0.385411	6.14e-105
Remnant cholesterol (non-HDL, non-LDL -cholesterol) (mmol/l)	0.0885043	0.0102832	0.166725	0.0265992		0.133974	0.0594242	0.208524	0.00043357		0.0454695	-0.0595407	0.15048	0.395895		0.103153	-0.0062859	0.212592	0.0646725		0.22615	0.13623	0.31607	8.96e-07		0.122997	-0.0184339	0.264428	0.088239		0.137784	0.0588563	0.216712	0.00063264		0.291762	0.173293	0.41023	1.494e-06		0.153978	0.0115886	0.296367	0.0340686		0.296974	0.265452	0.328496	1.147e-73
Total cholesterol in LDL (mmol/l)	0.0497979	-0.0200631	0.119659	0.162294		-0.0022932	-0.0696656	0.0650793	0.946788		-0.0520911	-0.144958	0.0407757	0.271452		0.0099884	-0.0980685	0.118045	0.856145		0.132964	0.0517796	0.214149	0.00134268		0.122976	-0.0119666	0.257918	0.0740438		0.0564985	-0.0220717	0.135069	0.1586		0.120653	0.0299767	0.211329	0.00914253		0.0641543	-0.0558495	0.184158	0.294519		0.198019	0.164482	0.231556	1.378e-30
Total cholesterol in HDL (mmol/l)	-0.0814417	-0.154651	-0.0082323	0.0292479		-0.212024	-0.276026	-0.148021	1.019e-10		-0.130582	-0.224114	-0.03705	0.00623449		-0.201237	-0.293707	-0.108767	2.085e-05		-0.134912	-0.20538	-0.0644444	0.00017951		0.0663245	-0.0498716	0.182521	0.263051		-0.236519	-0.309241	-0.163797	2.334e-10		-0.151251	-0.211426	-0.0910757	9.088e-07		0.0852683	-0.0099207	0.180457	0.0791041		-0.299995	-0.325937	-0.274053	2.99e-108
Total cholesterol in HDL2 (mmol/l)	-0.0853587	-0.159386	-0.0113318	0.0238427		-0.222261	-0.287857	-0.156666	3.838e-11		-0.136903	-0.232542	-0.0412631	0.00504318		-0.209347	-0.302606	-0.116088	1.14e-05		-0.160943	-0.234515	-0.0873717	1.889e-05		0.0484034	-0.0703139	0.167121	0.423984		-0.239797	-0.312025	-0.16757	9.955e-11		-0.157915	-0.219621	-0.096208	5.768e-07		0.0818829	-0.0139194	0.177685	0.0938415		-0.328421	-0.355499	-0.301344	2.54e-118
Total cholesterol in HDL3 (mmol/l)	-0.0700918	-0.142002	0.0018188	0.0560772		-0.183011	-0.246043	-0.119979	1.412e-08		-0.112919	-0.203972	-0.0218657	0.0150968		-0.176453	-0.267536	-0.0853701	0.00015031		-0.0817051	-0.150709	-0.0127008	0.0203336		0.0947479	-0.0194659	0.208962	0.1039		-0.169996	-0.248445	-0.0915469	2.259e-05		-0.0684541	-0.121934	-0.0149745	0.0121492		0.101542	0.0060677	0.197016	0.0371276		-0.0850735	-0.106428	-0.0637186	6.956e-15
Esterified cholesterol (mmol/l)	0.0280795	-0.0431332	0.0992921	0.439454		-0.020773	-0.0895533	0.0480072	0.553723		-0.0488525	-0.143625	0.0459197	0.312188		-0.0206954	-0.123787	0.082396	0.693808		0.111335	0.0295508	0.193118	0.00765893		0.13203	0.0006353	0.263425	0.0489038		-0.0184142	-0.096184	0.0593555	0.642399		0.106609	0.0157181	0.1975	0.0215403		0.125023	0.005265	0.244782	0.0407546		0.114842	0.0833366	0.146348	1.029e-12
Free cholesterol (mmol/l)	0.0400229	-0.0307717	0.110817	0.267697		-0.0254707	-0.0923116	0.0413703	0.454969		-0.0654936	-0.15789	0.0269027	0.164651		-0.0239946	-0.12555	0.0775607	0.64311		0.123301	0.04402	0.202581	0.0023226		0.147295	0.0186667	0.275924	0.0248348		-0.0071783	-0.0879649	0.0736083	0.861662		0.110651	0.0220353	0.199267	0.0144255		0.11783	-0.0022432	0.237902	0.0544308		0.0895184	0.0586862	0.120351	1.331e-08
Serum total triglycerides (mmol/l)	0.0813799	0.0081741	0.154586	0.0293627		0.178255	0.0961662	0.260343	2.147e-05		0.0968748	-0.0090495	0.202799	0.0730291		0.0963216	0.0030115	0.189632	0.043059		0.26351	0.157623	0.369396	1.162e-06		0.167188	0.0262515	0.308124	0.0201013		0.174762	0.0980443	0.25148	8.453e-06		0.373898	0.24079	0.507005	4.194e-08		0.199136	0.0452276	0.353044	0.0112488		0.310264	0.279929	0.340599	5.43e-86
Triglycerides in VLDL (mmol/l)	0.0916827	0.0203907	0.162975	0.0117418		0.218369	0.135189	0.301548	2.867e-07		0.126686	0.0206088	0.232763	0.0192682		0.132701	0.0415605	0.223842	0.00434806		0.273102	0.16405	0.382155	9.957e-07		0.140401	-0.001634	0.282436	0.0526911		0.197154	0.123377	0.270931	1.808e-07		0.3741	0.241343	0.506858	3.804e-08		0.176947	0.0247199	0.329173	0.0227415		0.313018	0.283583	0.342453	1.616e-92
Triglycerides in LDL (mmol/l)	0.0015091	-0.0780574	0.0810757	0.970333		-0.085958	-0.149249	-0.0226666	0.00779366		-0.0874671	-0.180924	0.00599	0.0665881		-0.0873033	-0.182585	0.0079782	0.07249		0.0992173	0.0294607	0.168974	0.00533684		0.186521	0.0685453	0.304496	0.00196241		-0.011461	-0.092197	0.069275	0.780707		0.169704	0.0863856	0.253023	6.765e-05		0.181165	0.0651081	0.297223	0.00223704		0.185972	0.152349	0.219596	4.37e-27
Triglycerides in HDL (mmol/l)	0.0356598	-0.0465472	0.117867	0.395045		0.0934731	0.0204346	0.166512	0.0121552		0.0578132	-0.0462052	0.161832	0.275853		0.011023	-0.0840027	0.106049	0.820038		0.168111	0.082476	0.253747	0.00012261		0.157088	0.0292338	0.284943	0.0160688		-0.0031132	-0.0843493	0.078123	0.94009		0.224118	0.12805	0.320186	5.115e-06		0.227231	0.101179	0.353283	0.00041819		0.105556	0.0720952	0.139018	6.744e-10
Diacylglycerol (mmol/l)	0.0914586	-0.0009386	0.183856	0.0523709		0.138909	0.0666131	0.211204	0.00016911		0.0474501	-0.064238	0.159138	0.404846		0.0636863	-0.0365616	0.163934	0.212906		0.204127	0.117186	0.291067	4.462e-06		0.14044	0.0079058	0.272975	0.0378279																	0.197672	0.167143	0.228202	2.892e-36
Total phosphoglycerides (mmol/l)	-0.0345947	-0.111385	0.0421959	0.377078		-0.0770981	-0.14054	-0.0136561	0.0172496		-0.0425034	-0.136395	0.0513883	0.374776		-0.141641	-0.233124	-0.0501585	0.00242972		0.0363899	-0.0334364	0.106216	0.30683		0.178031	0.0631323	0.29293	0.0024113		-0.0800973	-0.159685	-0.0005096	0.0485527		0.109061	0.030717	0.187405	0.00639413		0.189158	0.0771245	0.301192	0.00094821		0.0270867	-0.0039064	0.0580798	0.0867105
Phosphatidylcholine and other cholines (mmol/l)	-0.0158991	-0.0938465	0.0620484	0.689192		-0.0927565	-0.158641	-0.0268718	0.00581336		-0.0768574	-0.172786	0.019071	0.116283		-0.149517	-0.24092	-0.058114	0.00136116		0.0350707	-0.0358104	0.105952	0.33194		0.184588	0.0693441	0.299831	0.00171123		-0.0303508	-0.109315	0.048613	0.45101		0.128929	0.0428462	0.215012	0.00335419		0.15928	0.0422756	0.276284	0.00765918		-0.0097918	-0.0384601	0.0188764	0.503139
Total cholines (mmol/l)	-0.0127522	-0.0859297	0.0604253	0.732577		-0.0817075	-0.144361	-0.0190542	0.0106119		-0.0689553	-0.159502	0.0215915	0.135469		-0.125365	-0.213945	-0.036785	0.0055685		0.035512	-0.0356344	0.106659	0.327703		0.160877	0.0475382	0.274216	0.00543102		-0.0680495	-0.147543	0.0114441	0.0933318		0.111889	0.0323237	0.191455	0.00587724		0.179939	0.0671668	0.292711	0.00178197		0.0121583	-0.0165912	0.0409077	0.407096
Apolipoprotein A-I (g/l)	-0.0489663	-0.120336	0.022404	0.178616		-0.152481	-0.21572	-0.0892407	2.41e-06		-0.103514	-0.194115	-0.0129131	0.0251555		-0.162919	-0.254162	-0.0716759	0.00047426		-0.0427558	-0.110407	0.0248948	0.21528		0.120163	0.0066216	0.233705	0.0380688		-0.192777	-0.267533	-0.11802	4.733e-07		-0.0593217	-0.122817	0.0041739	0.0670607		0.133455	0.0346728	0.232238	0.00813113		-0.190996	-0.216629	-0.165363	2.502e-47
Apolipoprotein B (g/l)	0.0851889	0.0082232	0.162155	0.0300712		0.132944	0.0567276	0.209161	0.00063635		0.0477554	-0.0575384	0.153049	0.37387		0.0956982	-0.0106761	0.202073	0.0778224		0.245908	0.152336	0.339479	2.864e-07		0.15021	0.0086562	0.291763	0.037557		0.131489	0.0537219	0.209256	0.00093246		0.280016	0.16287	0.397162	2.991e-06		0.148527	0.0078611	0.289193	0.0385131		0.301582	0.269061	0.334104	1.671e-71
Total fatty acids (mmol/l)	0.0296729	-0.044978	0.104324	0.435769		0.0601192	-0.0138224	0.134061	0.110977		0.0304463	-0.0692403	0.130133	0.549269		-0.0104604	-0.104134	0.0832136	0.82665		0.179646	0.0899733	0.269319	8.885e-05		0.190107	0.0608263	0.319387	0.00397608		0.028766	-0.0518998	0.109432	0.484357		0.237005	0.12951	0.344499	1.624e-05		0.208239	0.0737032	0.342774	0.0024366		0.212206	0.179832	0.24458	3.568e-37
Estimated description of fatty acid chain length, not actual carbon number	0.0299698	-0.0368232	0.0967627	0.378997		0.0669324	-0.002116	0.135981	0.0574393		0.0369627	-0.0528433	0.126769	0.419672		-0.0305165	-0.121877	0.0608438	0.512446		0.0903507	-0.0007603	0.181462	0.0519402		0.120867	-0.0077256	0.24946	0.0654245																	0.0737933	0.044238	0.103348	1.016e-06
Estimated degree of unsaturation	0.0670292	-0.0016115	0.13567	0.0556216		0.0013074	-0.0716727	0.0742875	0.971978		-0.0657218	-0.159394	0.0279499	0.168989		-0.0623429	-0.149324	0.0246382	0.159959		-0.0492136	-0.142891	0.0444637	0.302947		0.0131293	-0.113707	0.139965	0.839129																	-0.144493	-0.17597	-0.113017	3.221e-19
22:6, docosahexaenoic acid (mmol/l)	0.0611743	-0.0106745	0.133023	0.0951215		0.0396667	-0.0254334	0.104767	0.232252		-0.0215077	-0.116867	0.0738517	0.658312		-0.0479544	-0.14095	0.0450407	0.311946		0.0841577	0.0224927	0.145823	0.00750763		0.132112	0.0205992	0.243625	0.0202633		-0.129877	-0.213967	-0.0457881	0.00248939		0.0473547	-0.0178477	0.112557	0.154481		0.177232	0.0704998	0.283964	0.0011497		0.0324517	-5.05e-05	0.0649539	0.0503567
18:2, linoleic acid (mmol/l)	-0.007521	-0.0796452	0.0646032	0.837984		-0.0522781	-0.118241	0.0136849	0.120279		-0.0447571	-0.138328	0.0488134	0.348334		-0.0868692	-0.188535	0.0147965	0.0939363		0.0968814	0.014955	0.178808	0.0204946		0.183751	0.0534261	0.314075	0.00574917		-0.0521375	-0.130275	0.0259999	0.190792		0.114327	0.0197344	0.208919	0.0178752		0.166464	0.0436212	0.289307	0.00794073		0.0681662	0.0361897	0.100143	2.978e-05
Conjugated linoleic acid (mmol/l)	0.0220842	-0.0388209	0.0829893	0.477109		0.0003181	-0.0720443	0.0726805	0.993122		-0.0217661	-0.10765	0.0641177	0.619235		0.0430089	-0.0351047	0.121123	0.280315		0.148722	0.0523234	0.245121	0.00251765		0.105713	-0.0185494	0.229976	0.0953802																	0.116235	0.0804862	0.151984	2.016e-10
Omega-3 fatty acids (mmol/l)	0.0440525	-0.0253387	0.113444	0.213278		0.0526159	-0.0170587	0.12229	0.138771		0.0085634	-0.0872191	0.104346	0.860838		-0.0232765	-0.114778	0.0682246	0.617868		0.0796883	-0.0093804	0.168757	0.0794708		0.102965	-0.0246582	0.230588	0.113737		-0.123594	-0.202505	-0.0446828	0.00216185		0.0784889	-0.0083425	0.16532	0.0764186		0.202083	0.0845063	0.319659	0.00076647		0.0872506	0.0546589	0.119842	1.602e-07
Omega-6 fatty acids (mmol/l)	0.024946	-0.0475028	0.0973947	0.499591		-0.0185335	-0.0851872	0.0481201	0.585611		-0.0434795	-0.137487	0.050528	0.3645		-0.0631706	-0.162568	0.0362269	0.212732		0.120136	0.0390207	0.201252	0.00372378		0.183307	0.0552672	0.311347	0.00504507		-0.0213997	-0.101079	0.0582796	0.598407		0.142996	0.0514849	0.234507	0.00221375		0.164396	0.0429421	0.28585	0.00801138		0.112657	0.0812682	0.144046	2.258e-12
Polyunsaturated fatty acids (mmol/l)	0.0265748	-0.0451546	0.0983043	0.46758		-0.0107188	-0.0780104	0.0565727	0.754783		-0.0372937	-0.131417	0.0568299	0.437234		-0.0602127	-0.158363	0.0379373	0.229032		0.119401	0.0371088	0.201693	0.0044853		0.179614	0.0517513	0.307476	0.00593071		-0.0337878	-0.113309	0.045733	0.404735		0.138662	0.0468049	0.23052	0.00311332		0.17245	0.0508259	0.294075	0.00548131		0.114322	0.0830021	0.145642	9.586e-13
Monounsaturated fatty acids; 16:1, 18:1 (mmol/l)	0.0536709	-0.0210514	0.128393	0.159104		0.122637	0.041556	0.203717	0.00304868		0.0689658	-0.0357165	0.173648	0.196505		0.0361224	-0.0565076	0.128752	0.44444		0.229607	0.133383	0.32583	3.111e-06		0.193484	0.0602242	0.326744	0.0044582		0.0994677	0.0185025	0.180433	0.0160792		0.282757	0.17288	0.392634	4.995e-07		0.183289	0.0467944	0.319784	0.00852344		0.273125	0.240587	0.305663	3.292e-59
Saturated fatty acids (mmol/l)	0.0022295	-0.0727519	0.077211	0.953506		0.0363936	-0.0363194	0.109107	0.326439		0.0341641	-0.0647558	0.133084	0.49829		-0.0074459	-0.100197	0.0853049	0.874899		0.148514	0.0566441	0.240384	0.00154948		0.15596	0.0263338	0.285586	0.0183994		0.0194511	-0.0601052	0.0990075	0.631598		0.257071	0.140966	0.373177	1.496e-05		0.23762	0.0966054	0.378635	0.00097043		0.198123	0.16607	0.230175	2.642e-33
Glucose (mmol/l)	-0.025565	-0.0825606	0.0314306	0.37916		0.0519334	-0.020406	0.124273	0.159312		0.0774984	-0.0082654	0.163262	0.076524		0.0338737	-0.0240462	0.0917937	0.251495		0.0985181	0.0201216	0.176915	0.0138112		0.0646444	-0.0327465	0.162035	0.193121		0.138268	0.0766943	0.199842	1.132e-05		0.0837275	0.0189035	0.148552	0.0113908		-0.0545407	-0.144803	0.0357217	0.236111		0.141662	0.104829	0.178494	5.57e-14
Lactate (mmol/l)	0.0368738	-0.0297568	0.103504	0.277924		0.099844	0.0303727	0.169315	0.00486998		0.0629702	-0.0288408	0.154781	0.178756		-0.0285898	-0.113722	0.0565425	0.51017		0.115221	0.0216321	0.208811	0.0158559		0.143811	0.0158993	0.271723	0.0275789		0.0855096	0.0040652	0.166954	0.0396223		0.164867	0.0573474	0.272386	0.00267455		0.0793572	-0.056031	0.214745	0.250437		0.112811	0.0813679	0.144253	2.29e-12
Citrate (mmol/l)	-0.119595	-0.183748	-0.0554417	0.00026252		-0.255808	-0.321927	-0.18969	4.848e-14		-0.136214	-0.22371	-0.0487176	0.00229365		-0.141001	-0.230087	-0.0519145	0.00194019		-0.171716	-0.257562	-0.0858712	9.105e-05		-0.0307157	-0.155859	0.0944272	0.630272		-0.100288	-0.176153	-0.0244231	0.00960462		-0.134001	-0.216781	-0.0512213	0.00152661		-0.033713	-0.145991	0.0785651	0.555973		-0.107324	-0.13379	-0.0808573	2.305e-15
Alanine (mmol/l)	-0.0325758	-0.099222	0.0340705	0.337896		0.100147	0.0337932	0.1665	0.00311189		0.132723	0.0446733	0.220772	0.00315002		-0.0269083	-0.128957	0.0751406	0.605085		0.0512882	-0.0429818	0.145558	0.286064		0.0781964	-0.060931	0.217324	0.270434		0.0659447	-0.019351	0.15124	0.1296		0.153802	0.0735203	0.234084	0.00017773		0.0878574	-0.029272	0.204987	0.141415		0.174368	0.146904	0.201831	4.943e-35
Glutamine (mmol/l)	-0.177958	-0.246864	-0.109052	4.44e-07		-0.0112122	-0.0743698	0.0519455	0.727768		0.166746	0.0773444	0.256148	0.00026067		-0.0857027	-0.173836	0.0024311	0.0566548		-0.0300469	-0.119711	0.059617	0.511081		0.0556558	-0.0694016	0.180713	0.382827		-0.0784311	-0.145842	-0.0110201	0.0226154		-0.156761	-0.23146	-0.0820622	4.053e-05		-0.07833	-0.178786	0.0221259	0.126352		-0.0970905	-0.129859	-0.0643214	6.702e-09
Histidine (mmol/l)	-0.028403	-0.103551	0.0467449	0.458636		-0.0035403	-0.076108	0.0690275	0.923787		0.0248628	-0.0738526	0.123578	0.621403		-0.0098214	-0.111991	0.0923487	0.850467		-0.0048298	-0.0926059	0.0829462	0.914065		0.0049915	-0.129886	0.139869	0.942141		-0.0741507	-0.149022	0.000721	0.0522446		-0.0777123	-0.170759	0.0153346	0.101577		-0.0035616	-0.123167	0.116044	0.95343		-0.0387505	-0.0767954	-0.0007056	0.0459012
Isoleucine (mmol/l)	0.0600497	-0.0128393	0.132939	0.106321		0.169691	0.0923198	0.247062	1.776e-05		0.109641	0.0089957	0.210287	0.0327638		0.0958724	0.0098887	0.181856	0.0288856		0.139232	0.0353136	0.24315	0.00867228		0.0433594	-0.0916574	0.178376	0.528842		0.220055	0.15477	0.28534	5.206e-11		0.312164	0.219276	0.405052	5.923e-11		0.0921087	-0.0216279	0.205845	0.112377		0.270178	0.243786	0.296571	3.947e-86
Leucine (mmol/l)	0.0183226	-0.0489846	0.0856297	0.593502		0.110309	0.0369105	0.183707	0.00324074		0.0919863	-0.0016369	0.18561	0.0541386		0.0478517	-0.0323849	0.128088	0.242261		0.0512819	-0.0366223	0.139186	0.252674		0.0034302	-0.115624	0.122484	0.954939		0.179784	0.118515	0.241054	1.037e-08		0.238309	0.164718	0.311901	2.782e-10		0.0585248	-0.0372484	0.154298	0.230859		0.145945	0.124466	0.167424	8.658e-40
Valine (mmol/l)	0.123624	0.0493242	0.197925	0.00111999		0.174443	0.100377	0.248509	4.089e-06		0.0508183	-0.0476556	0.149292	0.311639		0.146796	0.057005	0.236587	0.00136969		0.119155	0.0264103	0.2119	0.0118333		-0.027641	-0.156793	0.101511	0.674691		0.250875	0.1827	0.319049	8.199e-13		0.183832	0.105324	0.262341	4.721e-06		-0.0670422	-0.171066	0.0369819	0.206365		0.333829	0.300907	0.366751	1.322e-84
Phenylalanine (mmol/l)	0.0892032	0.0199226	0.158484	0.0116413		0.0855796	0.0132943	0.157865	0.0203402		-0.0036236	-0.0971934	0.0899462	0.93947		0.105597	0.0114422	0.199752	0.0279635		0.0246659	-0.0675021	0.116834	0.599704		-0.0809309	-0.21286	0.0509984	0.229058		0.118539	0.0392288	0.19785	0.00342039		0.112334	0.0345419	0.190126	0.00467866		-0.0062056	-0.117181	0.10477	0.912674		0.159535	0.1347	0.184371	8.294e-36
Tyrosine (mmol/l)	0.0461342	-0.0283729	0.120641	0.224774		0.151586	0.0787761	0.224396	4.613e-05		0.105452	0.0075107	0.203393	0.0348486		0.211235	0.105302	0.317169	9.577e-05		0.0835375	0.0094679	0.157607	0.0270967		-0.127698	-0.257024	0.0016282	0.0529512		0.236968	0.169465	0.30447	8.296e-12		0.202341	0.11838	0.286301	2.482e-06		-0.0346269	-0.142436	0.0731818	0.528783		0.245797	0.212419	0.279175	2.729e-46
Acetate (mmol/l)	-0.0037376	-0.0711007	0.0636254	0.913364		-0.117642	-0.188412	-0.0468731	0.00113174		-0.113905	-0.205882	-0.0219274	0.0152394		-0.0964834	-0.171013	-0.0219539	0.0112049		-0.0425243	-0.100277	0.0152283	0.148861		0.0539591	-0.0402238	0.148142	0.261282		-0.0428229	-0.0742175	-0.0114284	0.00753936		-0.0498346	-0.0919608	-0.0077083	0.0204475		-0.0070117	-0.0590503	0.045027	0.791592		-0.0485008	-0.0768781	-0.0201235	0.00081227
Acetoacetate (mmol/l)	0.0453754	-0.0182105	0.108961	0.161827		0.0066386	-0.0564429	0.06972	0.836515		-0.0387368	-0.120189	0.0427149	0.351108		-0.0522788	-0.115229	0.0106715	0.103521		0.0674909	-0.031007	0.165989	0.179139		0.11977	0.0016289	0.237911	0.0469276		-0.0114861	-0.0937271	0.0707549	0.78416		-0.0464366	-0.128003	0.0351302	0.2643		-0.0349505	-0.1506	0.0806993	0.553415
3-hydroxybutyrate (mmol/l)	0.0524683	-0.029731	0.134667	0.210793		0.0167324	-0.03572	0.0691847	0.531654		-0.0357359	-0.123798	0.0523258	0.426229		-0.0768526	-0.156326	0.0026208	0.0580385		0.0490694	-0.0235691	0.121708	0.185351		0.125922	0.0172591	0.234585	0.0231599		-0.0157102	-0.10445	0.0730292	0.728445		-0.0075669	-0.0634057	0.048272	0.790424		0.0081434	-0.0965225	0.112809	0.878725		-0.0948736	-0.126403	-0.0633446	3.901e-09
Creatinine (mmol/l)	-0.0619474	-0.122042	-0.0018526	0.0433491		0.1001	0.0288269	0.171374	0.00593266		0.162048	0.0723306	0.251765	0.00040544		-0.0289177	-0.105787	0.0479514	0.460685		-0.0411017	-0.12247	0.0402665	0.321931		-0.012184	-0.124263	0.0998949	0.831174		-0.0836253	-0.138865	-0.0283862	0.00302881		-0.0844579	-0.156568	-0.0123473	0.0217308		-0.0008326	-0.0917332	0.090068	0.985668		0.136899	0.101688	0.172109	2.981e-14
Albumin (signal area)	-0.0730122	-0.144137	-0.0018871	0.0442285		0.138325	0.0661669	0.210482	0.00017493		0.211337	0.115627	0.307047	1.558e-05		-0.185148	-0.275747	-0.0945487	6.401e-05		0.0002147	-0.0877806	0.0882099	0.996183		0.185363	0.0584059	0.312319	0.00424125		-0.12291	-0.196574	-0.0492449	0.00108836		-0.0609594	-0.137406	0.0154871	0.117994		0.0619502	-0.0444896	0.16839	0.253785		-0.132516	-0.163846	-0.101185	1.428e-16
Glycoprotein acetyls, mainly a1-acid glycoprotein (mmol/l)	0.229828	0.158174	0.301481	3.834e-10		0.305968	0.237589	0.374346	3.416e-18		0.07614	-0.0179514	0.170231	0.112677		0.199086	0.10849	0.289682	1.732e-05		0.279561	0.203347	0.355775	9.689e-13		0.0804755	-0.038254	0.199205	0.183875		0.340459	0.263194	0.417724	1.33e-17		0.383783	0.27777	0.489795	1.874e-12		0.0433236	-0.0879639	0.174611	0.517552		0.460582	0.43349	0.487674	1.6e-219
