# Supplementary material for: Sex-specific associations of adiposity with cardiometabolic traits in the UK: A multi–life stage cohort study with repeat metabolomics
Source: PLoS Med. 2022 Jan 6;19(1):e1003636. doi: 10.1371/journal.pmed.1003636 (PMC8735621; doi:10.1371/journal.pmed.1003636)
Supplement: S6 Table — G1 analyses are adjusted for age at clinic completion, ethnicity, child’s mother and father education, maternal smoking during pregnancy, birth weight, gestational age, maternal age, household social class, and height and height2. Analyses of outcomes at 18 y and 25 y are also additionally adjusted for G1 offspring smoking. G0 analyses are adjusted for age at clinic completion, ethnicity, education, smoking during G1 cohort pregnancy, own social class, and height and height2. G0, parent generation 0; G1, offspring generation 1; HDL, high-density lipoprotein; LCI, lower 95% confidence interval; LDL, low-density lipoprotein; UCI, upper 95% confidence interval; VLDL, very-low-density lipoprotein; WC, waist circumference. (XLSX) [file pmed.1003636.s009.xlsx]

## Sheet: S6 Table
S6 Adjusted sex-specific associations and sex differences in associations of waist circumference with 148 concentrations of cardiometabolic traits at multiple life stages
	G1: WC at age 9 and metabolic trait at age 15															G1: WC at age 15 and metabolic trait at age 18															G0: WC at age 50 and metabolic trait at age 50
Legend: G1, offspring generation 1; G0, parent generation 0; HDL, high-density lipoprotein; LCI, lower 95% confidence interval; LDL, low-density lipoprotein; UCI, upper 95% confidence interval ; VLDL, very-low-density lipoprotein; WC, waist circumference. G1 analyses are adjusted for age at clinic completion, ethnicity, child’s mother and father education, maternal smoking during pregnancy, birth…
	Female					Male					Sex difference					Female					Male					Sex difference					Female					Male					Sex difference
Standardised outcome	Beta	LCI	UCI	P-value		Beta	LCI	UCI	P-value		Beta	LCI	UCI	P-value		Beta	LCI	UCI	P-value		Beta	LCI	UCI	P-value		Beta	LCI	UCI	P-value		Beta	LCI	UCI	P-value		Beta	LCI	UCI	P-value		Beta	LCI	UCI	P-value
Concentration of chylomicrons and extremely large VLDL particles (mol/l)	0.140003	0.0714228	0.208583	6.455e-05		0.263268	0.176595	0.349941	3e-09		0.123265	0.0174823	0.229048	0.0224001		0.145025	0.0735662	0.216484	7.185e-05		0.299241	0.188541	0.409941	1.309e-07		0.154216	0.0252712	0.28316	0.0191056		0.381223	0.344738	0.417708	2.906e-89		0.352798	0.268937	0.436659	2.096e-16		-0.0284249	-0.119786	0.0629357	0.541916
Total lipids in chylomicrons and extremely large VLDL (mmol/l)	0.13268	0.0647696	0.200591	0.00013106		0.257767	0.171096	0.344439	6.294e-09		0.125087	0.0198801	0.230293	0.0198118		0.148004	0.0761677	0.219839	5.576e-05		0.292705	0.182924	0.402487	1.928e-07		0.144702	0.0161317	0.273272	0.0274178		0.39312	0.356178	0.430061	2.258e-92		0.354627	0.270039	0.439216	2.65e-16		-0.0384924	-0.130714	0.053729	0.413234
Phospholipids in chylomicrons and extremely large VLDL (mmol/l)	0.131549	0.064361	0.198737	0.00012679		0.253073	0.166994	0.339152	9.315e-09		0.121524	0.0173863	0.225662	0.0222064		0.142324	0.0704135	0.214235	0.00010788		0.29312	0.184083	0.402158	1.531e-07		0.150796	0.0227813	0.278811	0.0209878		0.383603	0.346805	0.420401	7.107e-89		0.367925	0.279712	0.456139	3.745e-16		-0.015678	-0.111185	0.0798285	0.747599
Total cholesterol in chylomicrons and extremely large VLDL (mmol/l)	0.132851	0.0609055	0.204796	0.00030002		0.253202	0.167371	0.339033	8.307e-09		0.120351	0.0126598	0.228043	0.0285151		0.151873	0.0772232	0.226523	6.898e-05		0.277833	0.169743	0.385923	5.153e-07		0.12596	-0.0028305	0.254751	0.0552455		0.39933	0.362223	0.436436	2.484e-94		0.339786	0.252466	0.427105	2.87e-14		-0.0595442	-0.154291	0.0352028	0.217984
Cholesterol esters in chylomicrons and extremely large VLDL (mmol/l)	0.131501	0.0561824	0.20682	0.00062892		0.242934	0.158917	0.326951	1.617e-08		0.111433	0.0024647	0.220402	0.0450429		0.156104	0.079367	0.23284	6.909e-05		0.26023	0.154184	0.366276	1.628e-06		0.104127	-0.0242709	0.232524	0.111878		0.395161	0.358143	0.432178	6.517e-93		0.307532	0.219692	0.395371	7.611e-12		-0.0876289	-0.182804	0.0075465	0.0711347
Free cholesterol in chylomicrons and extremely large VLDL (mmol/l)	0.127426	0.0598899	0.194962	0.00022092		0.252338	0.16611	0.338566	1.088e-08		0.124912	0.0203992	0.229426	0.0191773		0.141761	0.0695861	0.213935	0.00012161		0.289545	0.180267	0.398823	2.291e-07		0.147785	0.0193545	0.276215	0.0241409		0.39099	0.353601	0.428378	2.104e-89		0.366457	0.280281	0.452633	1.001e-16		-0.0245325	-0.118384	0.0693187	0.608349
Triglycerides in chylomicrons and extremely large VLDL (mmol/l)	0.132051	0.0649214	0.19918	0.00011786		0.25785	0.171065	0.344635	6.512e-09		0.1258	0.0211162	0.230483	0.0185302		0.147253	0.0760895	0.218416	5.179e-05		0.294675	0.184596	0.404753	1.724e-07		0.147422	0.0189699	0.275874	0.0245143		0.391269	0.354323	0.428216	1.541e-91		0.354394	0.271325	0.437464	7.985e-17		-0.0368751	-0.127721	0.0539712	0.426205
Concentration of very large VLDL particles (mol/l)	0.12622	0.0582907	0.194149	0.00027493		0.261011	0.173301	0.348722	6.166e-09		0.134792	0.0291099	0.240473	0.0124498		0.143835	0.0722187	0.215452	8.528e-05		0.297017	0.186441	0.407593	1.567e-07		0.153182	0.0236304	0.282733	0.0205095		0.375119	0.339722	0.410515	1.15e-91		0.356604	0.273811	0.439397	4.07e-17		-0.0185143	-0.108466	0.0714376	0.686587
Total lipids in very large VLDL (mmol/l)	0.123319	0.0551365	0.191501	0.00039814		0.257732	0.170346	0.345117	8.368e-09		0.134413	0.028825	0.24	0.0126194		0.145553	0.0732429	0.217862	8.223e-05		0.293769	0.184326	0.403212	1.597e-07		0.148216	0.0191173	0.277315	0.0244643		0.391702	0.355805	0.427598	8.067e-97		0.353078	0.27041	0.435746	7.38e-17		-0.0386236	-0.128661	0.0514138	0.400395
Phospholipids in very large VLDL (mmol/l)	0.122125	0.0536562	0.190594	0.00047853		0.253303	0.165983	0.340622	1.454e-08		0.131178	0.0253911	0.236964	0.0151066		0.138142	0.0653566	0.210927	0.00020407		0.291674	0.18134	0.402009	2.44e-07		0.153533	0.0236298	0.283436	0.0205627		0.386483	0.350188	0.422778	1.712e-92		0.344409	0.259839	0.428978	1.779e-15		-0.0420743	-0.134009	0.04986	0.369644
Total cholesterol in very large VLDL (mmol/l)	0.137765	0.0666871	0.208843	0.00014814		0.267134	0.181002	0.353266	1.4e-09		0.129369	0.0221399	0.236598	0.0180709		0.15367	0.0801394	0.2272	4.358e-05		0.293268	0.185015	0.40152	1.229e-07		0.139598	0.011079	0.268117	0.0332803		0.403286	0.366413	0.440158	3.063e-97		0.331862	0.247333	0.416392	1.7e-14		-0.0714236	-0.163512	0.0206648	0.128442
Cholesterol esters in very large VLDL (mmol/l)	0.142028	0.0699029	0.214154	0.00011593		0.27294	0.187102	0.358777	5.402e-10		0.130911	0.0230578	0.238765	0.0173843		0.161309	0.087676	0.234942	1.838e-05		0.293788	0.186488	0.401089	9.042e-08		0.132479	0.0045189	0.26044	0.0424492		0.397262	0.360991	0.433533	1.712e-97		0.332395	0.248205	0.416585	1.214e-14		-0.0648666	-0.156398	0.0266651	0.164793
Free cholesterol in very large VLDL (mmol/l)	0.131589	0.0618581	0.201319	0.00022039		0.257263	0.171105	0.343421	5.484e-09		0.125674	0.0195205	0.231828	0.0203429		0.144097	0.0707723	0.217421	0.00012059		0.291085	0.182058	0.400111	1.857e-07		0.146988	0.0181187	0.275857	0.0254099		0.406696	0.369161	0.44423	1.498e-95		0.32841	0.243984	0.412835	2.926e-14		-0.0782861	-0.17056	0.0139873	0.0963205
Triglycerides in very large VLDL (mmol/l)	0.118481	0.0512286	0.185734	0.00056124		0.254264	0.166646	0.341882	1.437e-08		0.135783	0.0308466	0.240719	0.0112338		0.143784	0.0718569	0.215711	9.199e-05		0.292336	0.183077	0.401595	1.748e-07		0.148552	0.0196639	0.27744	0.0239127		0.386887	0.351388	0.422385	1.338e-96		0.359499	0.278151	0.440847	6.243e-18		-0.0273877	-0.116073	0.0612978	0.544921
Concentration of large VLDL particles (mol/l)	0.11976	0.0512799	0.18824	0.00061595		0.252946	0.166193	0.339699	1.229e-08		0.133186	0.0280608	0.238311	0.0130478		0.154489	0.0806975	0.228281	4.225e-05		0.292247	0.187005	0.397488	5.951e-08		0.137757	0.010712	0.264802	0.0335875		0.404409	0.370382	0.438436	8.36e-114		0.414561	0.340197	0.488925	1.772e-27		0.010152	-0.0715521	0.091856	0.807557
Total lipids in large VLDL (mmol/l)	0.11958	0.0504661	0.188694	0.00070383		0.253194	0.166642	0.339745	1.101e-08		0.133614	0.0281344	0.239093	0.0130621		0.155586	0.0815928	0.22958	3.913e-05		0.290461	0.185301	0.39562	6.983e-08		0.134874	0.0077562	0.261992	0.0375815		0.411408	0.37663	0.446186	8.12e-113		0.409865	0.335944	0.483786	3.335e-27		-0.0015429	-0.0831537	0.080068	0.970436
Phospholipids in large VLDL (mmol/l)	0.119269	0.0499917	0.188546	0.00074801		0.251898	0.165311	0.338485	1.324e-08		0.13263	0.0270231	0.238236	0.0138607		0.151877	0.0776769	0.226077	6.231e-05		0.290093	0.185214	0.394973	6.698e-08		0.138216	0.0112737	0.265158	0.0328606		0.411186	0.376357	0.446016	2.15e-112		0.40598	0.33196	0.479999	1.162e-26		-0.0052067	-0.0869357	0.0765223	0.900613
Total cholesterol in large VLDL (mmol/l)	0.124257	0.0526891	0.195824	0.00067421		0.255136	0.16932	0.340952	6.369e-09		0.130879	0.0239865	0.237771	0.0164291		0.158313	0.0831317	0.233494	3.814e-05		0.28706	0.182478	0.391643	8.406e-08		0.128747	0.0015499	0.255945	0.0472764		0.417083	0.381656	0.45251	8.17e-112		0.403241	0.326846	0.479637	7.824e-25		-0.0138415	-0.0979483	0.0702652	0.746986
Cholesterol esters in large VLDL (mmol/l)	0.128915	0.0551398	0.20269	0.00062231		0.254873	0.170507	0.339239	3.641e-09		0.125958	0.018339	0.233577	0.0218149		0.168121	0.0920234	0.244218	1.562e-05		0.280448	0.178361	0.382534	8.198e-08		0.112327	-0.0135334	0.238188	0.0802158		0.420116	0.384891	0.455341	1.51e-114		0.390445	0.315765	0.465125	2.123e-24		-0.0296709	-0.112121	0.0527789	0.480531
Free cholesterol in large VLDL (mmol/l)	0.118172	0.0488956	0.187449	0.0008364		0.251939	0.164988	0.338891	1.511e-08		0.133767	0.02789	0.239645	0.0133015		0.14716	0.072892	0.221428	0.00010592		0.290685	0.183933	0.397437	1.061e-07		0.143525	0.0152077	0.271843	0.0283859		0.410013	0.374282	0.445743	1.36e-106		0.412086	0.334323	0.48985	5.145e-25		0.0020737	-0.083422	0.0875695	0.962075
Triglycerides in large VLDL (mmol/l)	0.117371	0.0492231	0.185519	0.00074443		0.251606	0.164941	0.338272	1.417e-08		0.134235	0.0294283	0.239042	0.0120876		0.154643	0.0812006	0.228086	3.818e-05		0.290019	0.184939	0.3951	7.144e-08		0.135376	0.0085572	0.262195	0.0364355		0.407795	0.373253	0.442338	2.16e-112		0.41215	0.339302	0.484997	3.044e-28		0.004354	-0.0761911	0.0848992	0.915606
Concentration of medium VLDL particles (mol/l)	0.128408	0.0569618	0.199854	0.00043306		0.2587	0.174101	0.3433	2.355e-09		0.130293	0.0243324	0.236253	0.0159747		0.164282	0.0887794	0.239785	2.093e-05		0.292168	0.192162	0.392173	1.201e-08		0.127885	0.0035909	0.25218	0.0437461		0.421554	0.387875	0.455234	1.89e-125		0.454115	0.383775	0.524456	3.806e-36		0.032561	-0.0453614	0.110483	0.412711
Total lipids in medium VLDL (mmol/l)	0.129123	0.0566895	0.201555	0.00048207		0.258114	0.173766	0.342462	2.295e-09		0.128992	0.0224238	0.235559	0.0176977		0.16756	0.0915894	0.243531	1.614e-05		0.288952	0.189589	0.388316	1.398e-08		0.121392	-0.0026806	0.245465	0.0551529		0.434347	0.399477	0.469217	2.5e-124		0.448562	0.37856	0.518563	1.211e-35		0.0142149	-0.063921	0.0923508	0.721365
Phospholipids in medium VLDL (mmol/l)	0.122681	0.0500715	0.19529	0.00093693		0.248033	0.163678	0.332388	9.28e-09		0.125352	0.018656	0.232048	0.0213196		0.159621	0.0828429	0.236399	4.774e-05		0.28533	0.187072	0.383587	1.465e-08		0.125709	0.002113	0.249304	0.0462144		0.437917	0.403007	0.472826	5.77e-126		0.443541	0.373819	0.513264	3.674e-35		0.0056249	-0.0722829	0.0835327	0.887447
Total cholesterol in medium VLDL (mmol/l)	0.122239	0.0462392	0.198239	0.00163161		0.237814	0.155134	0.320493	1.918e-08		0.115575	0.0073128	0.223837	0.0364185		0.165423	0.0868451	0.244001	3.832e-05		0.267576	0.17218	0.362972	4.391e-08		0.102153	-0.0201872	0.224493	0.10166		0.437243	0.400706	0.47378	2.15e-115		0.410828	0.340298	0.481357	8.008e-30		-0.0264157	-0.105754	0.0529229	0.513961
Cholesterol esters in medium VLDL (mmol/l)	0.121545	0.0433278	0.199761	0.00233649		0.226865	0.147487	0.306244	2.354e-08		0.105321	-0.002422	0.213063	0.0553723		0.168532	0.0882365	0.248827	4.041e-05		0.245904	0.154208	0.3376	1.64e-07		0.0773718	-0.0431927	0.197936	0.208299		0.426178	0.388487	0.463869	8.5e-104		0.363697	0.294372	0.433022	1.467e-24		-0.0624808	-0.141291	0.0163292	0.120189
Free cholesterol in medium VLDL (mmol/l)	0.115829	0.0436129	0.188046	0.00168133		0.237511	0.152846	0.322176	4.217e-08		0.121682	0.0151173	0.228246	0.0252405		0.153124	0.0765285	0.22972	9.192e-05		0.280137	0.181776	0.378498	2.733e-08		0.127013	0.0034906	0.250535	0.0438755		0.433198	0.397714	0.468682	9.16e-120		0.44716	0.37609	0.518229	1.915e-34		0.0139619	-0.0654051	0.0933289	0.730204
Triglycerides in medium VLDL (mmol/l)	0.130824	0.060479	0.20117	0.00027155		0.263103	0.178988	0.347217	1.017e-09		0.132278	0.02755	0.237007	0.0133275		0.166344	0.0917336	0.240954	1.306e-05		0.292318	0.19205	0.392586	1.287e-08		0.125974	0.0018331	0.250115	0.0467157		0.424403	0.390201	0.458604	1.88e-123		0.459847	0.390584	0.529111	4.296e-38		0.0354444	-0.0417495	0.112638	0.368078
Concentration of small VLDL particles (mol/l)	0.129851	0.0547779	0.204924	0.00070648		0.226517	0.146171	0.306864	3.618e-08		0.0966662	-0.0090621	0.202395	0.0731161		0.147927	0.0668346	0.229019	0.00035672		0.272963	0.185673	0.360253	1.087e-09		0.125036	0.0070274	0.243044	0.0378457		0.476495	0.440672	0.512318	2.07e-140		0.410464	0.346058	0.474869	2.784e-35		-0.0660315	-0.139673	0.0076095	0.0788318
Total lipids in small VLDL (mmol/l)	0.138754	0.0626619	0.214847	0.00035661		0.22794	0.148995	0.306885	1.694e-08		0.0891856	-0.0166609	0.195032	0.0986022		0.151284	0.06862	0.233948	0.0003413		0.270218	0.185955	0.354481	4.113e-10		0.118934	0.0020357	0.235833	0.0461463		0.500503	0.463171	0.537834	1.78e-142		0.387887	0.32587	0.449905	4.623e-34		-0.112615	-0.184944	-0.0402872	0.00228221
Phospholipids in small VLDL (mmol/l)	0.13951	0.0627838	0.216235	0.0003707		0.218553	0.141206	0.2959	3.373e-08		0.0790433	-0.0255079	0.183594	0.138323		0.140637	0.0559555	0.225319	0.00114786		0.262099	0.182735	0.341462	1.245e-10		0.121461	0.0065041	0.236419	0.0383862		0.505572	0.468147	0.542996	1.73e-144		0.373704	0.314239	0.433169	2.283e-34		-0.131868	-0.202074	-0.0616623	0.00023361
Total cholesterol in small VLDL (mmol/l)	0.146725	0.0694219	0.224027	0.00020257		0.208736	0.134996	0.282477	3.188e-08		0.0620116	-0.0418922	0.165915	0.241969		0.145749	0.0590786	0.23242	0.00099392		0.233683	0.155774	0.311591	4.914e-09		0.0879334	-0.0272688	0.203136	0.134544		0.460056	0.4238	0.496312	1.12e-128		0.268757	0.211659	0.325856	4.033e-20		-0.191299	-0.258878	-0.12372	3.016e-08
Cholesterol esters in small VLDL (mmol/l)	0.151442	0.0743188	0.228565	0.00012117		0.204379	0.133194	0.275564	2.033e-08		0.0529371	-0.0492966	0.155171	0.310005		0.14465	0.0569971	0.232303	0.00123354		0.211778	0.135256	0.288299	6.584e-08		0.0671275	-0.0478757	0.182131	0.252416		0.414045	0.379212	0.448877	5.91e-114		0.205674	0.150006	0.261342	5.073e-13		-0.208371	-0.273986	-0.142755	5.198e-10
Free cholesterol in small VLDL (mmol/l)	0.12351	0.0468868	0.200134	0.00159384		0.197679	0.119934	0.275424	6.648e-07		0.0741687	-0.0308734	0.179211	0.166293		0.132166	0.0477128	0.216619	0.00218018		0.250121	0.169446	0.330795	1.498e-09		0.117954	0.0023653	0.233544	0.0454982		0.489076	0.450888	0.527265	6.67e-131		0.349393	0.290691	0.408095	4.774e-31		-0.139683	-0.20967	-0.0696967	9.249e-05
Triglycerides in small VLDL (mmol/l)	0.113191	0.0404617	0.185921	0.00230056		0.217931	0.135826	0.300036	2.122e-07		0.104739	-0.0001018	0.209581	0.0502227		0.140448	0.062108	0.218788	0.00044975		0.270029	0.178519	0.36154	8.602e-09		0.129581	0.0100299	0.249133	0.0336561		0.455942	0.42011	0.491774	2.43e-129		0.426708	0.363685	0.489732	1.598e-39		-0.0292333	-0.101694	0.0432276	0.429032
Concentration of very small VLDL particles (mol/l)	0.0623768	-0.0113776	0.136131	0.0973527		0.0702721	0.0001998	0.140344	0.0493509		0.0078953	-0.0901306	0.105921	0.874511		0.0758173	-0.0097678	0.161402	0.0824747		0.149676	0.0793765	0.219975	3.128e-05		0.0738584	-0.0355831	0.1833	0.185782		0.386902	0.349614	0.42419	2.394e-88		0.219214	0.151597	0.28683	2.262e-10		-0.167689	-0.244916	-0.0904613	2.112e-05
Total lipids in very small VLDL (mmol/l)	0.0914492	0.017816	0.165082	0.0149496		0.109832	0.0392066	0.180458	0.00231854		0.018383	-0.0802816	0.117048	0.714862		0.092301	0.0042368	0.180365	0.0399628		0.161637	0.0897443	0.23353	1.105e-05		0.0693359	-0.0429444	0.181616	0.225976		0.333678	0.299316	0.36804	5.425e-78		0.156432	0.101408	0.211457	2.631e-08		-0.177245	-0.24213	-0.112361	8.931e-08
Phospholipids in very small VLDL (mmol/l)	0.0403879	-0.0315528	0.112329	0.271039		0.0344905	-0.0330374	0.102018	0.316633		-0.0058975	-0.100934	0.0891391	0.903153		0.0499987	-0.0356647	0.135662	0.252446		0.109752	0.040319	0.179184	0.00196659		0.059753	-0.0492459	0.168752	0.282413		0.290403	0.252547	0.328259	5.353e-50		0.0715583	0.0106311	0.132486	0.0213474		-0.218844	-0.290639	-0.14705	2.451e-09
Total cholesterol in very small VLDL (mmol/l)	0.108486	0.0360876	0.180884	0.00333233		0.128995	0.0590572	0.198932	0.00030485		0.0205089	-0.0762459	0.117264	0.677683		0.10313	0.0137743	0.192486	0.0237202		0.137199	0.0639313	0.210467	0.00024783		0.0340692	-0.0801034	0.148242	0.558423		0.222395	0.192505	0.252285	3.353e-47		0.0816779	0.0333545	0.130001	0.00092769		-0.140717	-0.197568	-0.0838662	1.257e-06
Cholesterol esters in very small VLDL (mmol/l)	0.134581	0.0606885	0.208473	0.00036246		0.162448	0.0936045	0.231292	3.923e-06		0.0278676	-0.0693617	0.125097	0.574122		0.115356	0.0258332	0.204878	0.0115858		0.154414	0.0798978	0.228931	5.052e-05		0.0390586	-0.076034	0.154151	0.505723		0.210526	0.181885	0.239166	3.922e-46		0.0877072	0.0408051	0.134609	0.00024895		-0.122818	-0.177806	-0.0678314	1.218e-05
Free cholesterol in very small VLDL (mmol/l)	0.0415898	-0.0267935	0.109973	0.23312		0.0417866	-0.0293104	0.112884	0.249202		0.0001968	-0.0937608	0.0941544	0.996723		0.0630032	-0.0236563	0.149663	0.154056		0.0833676	0.0130563	0.153679	0.0201613		0.0203644	-0.0899458	0.130675	0.717318		0.240262	0.206651	0.273872	8.993e-44		0.0635336	0.0119235	0.115144	0.0158423		-0.176728	-0.238364	-0.115093	2.002e-08
Triglycerides in very small VLDL (mmol/l)	0.0732444	-0.0014778	0.147967	0.0547023		0.110118	0.0344853	0.18575	0.00434178		0.0368734	-0.0640202	0.137767	0.473632		0.0755087	-0.0068672	0.157885	0.0723752		0.199566	0.122317	0.276814	4.517e-07		0.124057	0.0123516	0.235762	0.0295276		0.46058	0.421979	0.499181	9.23e-115		0.341127	0.285214	0.39704	1.623e-32		-0.119453	-0.187386	-0.0515202	0.00057111
Concentration of IDL particles (mol/l)	0.0116869	-0.0586187	0.0819925	0.744465		-0.0144837	-0.0810667	0.0520994	0.669723		-0.0261705	-0.119107	0.066766	0.580849		0.018664	-0.0665126	0.103841	0.667397		0.0751092	0.0064734	0.143745	0.0319883		0.0564451	-0.0516738	0.164564	0.305982		0.212619	0.174434	0.250803	2.001e-27		0.0178104	-0.0602876	0.0959084	0.654833		-0.194808	-0.281819	-0.107798	1.161e-05
Total lipids in IDL (mmol/l)	0.027509	-0.0434857	0.0985037	0.447413		0.0082939	-0.0584806	0.0750684	0.807579		-0.0192151	-0.112978	0.0745478	0.687807		0.03103	-0.0546986	0.116759	0.477826		0.0821929	0.0125561	0.15183	0.0207336		0.0511628	-0.0579657	0.160291	0.35792		0.19996	0.162276	0.237644	4.416e-25		-0.0002475	-0.0611226	0.0606275	0.99364		-0.200208	-0.271885	-0.12853	4.573e-08
Phospholipids in IDL (mmol/l)	0.0155671	-0.0539984	0.0851327	0.660821		-0.0209831	-0.0866388	0.0446726	0.530894		-0.0365502	-0.128221	0.0551204	0.434358		0.0120871	-0.0722282	0.0964024	0.778601		0.0563119	-0.0124611	0.125085	0.108458		0.0442248	-0.0633741	0.151824	0.420249		0.178221	0.139529	0.216913	2.425e-19		-0.0419808	-0.104189	0.0202273	0.185898		-0.220202	-0.293568	-0.146836	4.27e-09
Total cholesterol in IDL (mmol/l)	0.0382673	-0.0340018	0.110536	0.299196		0.0310462	-0.0365148	0.0986072	0.367601		-0.0072212	-0.102585	0.0881431	0.881965		0.0452863	-0.0414514	0.132024	0.305944		0.0875208	0.0160046	0.159037	0.0164918		0.0422345	-0.0687935	0.153262	0.455694		0.172172	0.134887	0.209457	1.977e-19		-0.0174	-0.0781948	0.0433948	0.574757		-0.189572	-0.260971	-0.118173	2.018e-07
Cholesterol esters in IDL (mmol/l)	0.0516293	-0.02179	0.125049	0.168024		0.0595823	-0.009067	0.128232	0.0888895		0.007953	-0.0891566	0.105063	0.872419		0.0616312	-0.0255126	0.148775	0.165569		0.109722	0.0367282	0.182715	0.00324136		0.0480906	-0.0641413	0.160322	0.400765		0.194595	0.157577	0.231612	1.19e-24		0.0155816	-0.0455765	0.0767397	0.617467		-0.179013	-0.250576	-0.10745	9.697e-07
Free cholesterol in IDL (mmol/l)	0.005469	-0.0640888	0.0750268	0.877475		-0.0380473	-0.103481	0.027386	0.25429		-0.0435163	-0.134918	0.0478853	0.350581		0.0041693	-0.0808098	0.0891483	0.923346		0.0322349	-0.0365297	0.100999	0.357981		0.0280656	-0.0800341	0.136165	0.610645		0.113219	0.0753726	0.151065	4.794e-09		-0.0987707	-0.159092	-0.0384494	0.00133568		-0.211989	-0.283302	-0.140677	5.978e-09
Triglycerides in IDL (mmol/l)	-0.020899	-0.0946662	0.0528681	0.578547		-0.0671272	-0.129567	-0.004687	0.0351228		-0.0462282	-0.136284	0.0438276	0.314206		-0.0196105	-0.100116	0.060895	0.632856		0.0762192	0.0131653	0.139273	0.0178595		0.0958298	-0.0053257	0.196985	0.0633265		0.342433	0.302996	0.38187	3.663e-63		0.200201	0.149453	0.250949	1.259e-14		-0.142232	-0.206499	-0.0779646	1.462e-05
Concentration of large LDL particles (mol/l)	0.0290768	-0.0405045	0.0986581	0.412595		-0.0067244	-0.0735145	0.0600657	0.843502		-0.0358012	-0.128184	0.0565817	0.447353		0.0212501	-0.0626606	0.105161	0.619441		0.0826805	0.0133405	0.152021	0.0194685		0.0614304	-0.0461944	0.169055	0.263063		0.215602	0.17729	0.253914	5.7e-28		-0.0006318	-0.0782463	0.0769826	0.987268		-0.216234	-0.302895	-0.129573	1.032e-06
Total lipids in large LDL (mmol/l)	0.0303251	-0.0398501	0.1005	0.396841		0.0008007	-0.0660543	0.0676557	0.981264		-0.0295244	-0.122611	0.0635623	0.534012		0.0259023	-0.0584464	0.110251	0.547031		0.0857795	0.0163434	0.155216	0.0154992		0.0598772	-0.0481161	0.167871	0.27696		0.229672	0.189704	0.26964	4.444e-29		-0.0090667	-0.073273	0.0551396	0.781916		-0.238738	-0.31447	-0.163006	6.927e-10
Phospholipids in large LDL (mmol/l)	0.0432441	-0.0275173	0.114006	0.23087		0.0225122	-0.0446198	0.0896442	0.510847		-0.0207319	-0.114561	0.0730971	0.664835		0.0389476	-0.0456106	0.123506	0.366419		0.0992538	0.0285315	0.169976	0.00597729		0.0603062	-0.0486233	0.169236	0.277677		0.237886	0.198257	0.277516	1.522e-31		-0.0101296	-0.0745689	0.0543096	0.757961		-0.248016	-0.323767	-0.172265	1.505e-10
Total cholesterol in large LDL (mmol/l)	0.0345701	-0.036002	0.105142	0.336842		0.0073031	-0.0599586	0.0745649	0.831403		-0.027267	-0.12104	0.0665063	0.568581		0.0312579	-0.053588	0.116104	0.470016		0.0833923	0.0128856	0.153899	0.0204717		0.0521344	-0.0568964	0.161165	0.348436		0.216065	0.175744	0.256385	1.53e-25		-0.0217089	-0.0866805	0.0432628	0.512471		-0.237774	-0.314345	-0.161202	1.234e-09
Cholesterol esters in large LDL (mmol/l)	0.0400433	-0.0308346	0.110921	0.268016		0.0180018	-0.049855	0.0858586	0.602941		-0.0220416	-0.11654	0.0724569	0.647419		0.0380133	-0.0468226	0.122849	0.379588		0.0939091	0.0228527	0.164965	0.00962211		0.0558958	-0.0534615	0.165253	0.316221		0.236873	0.19628	0.277467	6.371e-30		0.0008116	-0.0643935	0.0660167	0.980533		-0.236062	-0.312975	-0.159148	1.907e-09
Free cholesterol in large LDL (mmol/l)	0.0177922	-0.0518719	0.0874562	0.616523		-0.0258062	-0.0917213	0.0401089	0.442707		-0.0435984	-0.13545	0.0482536	0.352041		0.0101918	-0.0745629	0.0949464	0.813565		0.0502884	-0.0191235	0.1197	0.155493		0.0400966	-0.0682357	0.148429	0.467948		0.148501	0.109319	0.187683	1.274e-13		-0.0910411	-0.155197	-0.0268852	0.00542332		-0.239542	-0.314817	-0.164268	4.788e-10
Triglycerides in large LDL (mmol/l)	-0.0386605	-0.111591	0.0342697	0.298657		-0.0951978	-0.156443	-0.033953	0.00232987		-0.0565373	-0.144931	0.0318561	0.209862		-0.0446791	-0.124864	0.0355056	0.274586		0.0527489	-0.008005	0.113503	0.08876		0.0974281	-0.0021446	0.197001	0.0551362		0.253879	0.214598	0.29316	3.198e-36		0.102842	0.0538832	0.151801	3.884e-05		-0.151037	-0.213826	-0.088247	2.476e-06
Concentration of medium LDL particles (mol/l)	0.0443148	-0.0249798	0.113609	0.209931		0.0117898	-0.0560915	0.0796712	0.733434		-0.032525	-0.125337	0.0602867	0.492007		0.0292742	-0.0544778	0.113026	0.493062		0.102838	0.0323076	0.173368	0.00429322		0.0735636	-0.0346717	0.181799	0.182677		0.248836	0.211242	0.286429	7.05e-38		0.0370867	-0.0354324	0.109606	0.31611		-0.211749	-0.293539	-0.12996	4.009e-07
Total lipids in medium LDL (mmol/l)	0.0418052	-0.0282835	0.111894	0.24225		0.0144602	-0.0529496	0.0818699	0.674037		-0.0273451	-0.12064	0.06595	0.56549		0.0318179	-0.0527427	0.116378	0.460591		0.100013	0.0297796	0.170246	0.00528322		0.0681948	-0.0404749	0.176865	0.218539		0.262723	0.221842	0.303605	7.755e-36		0.0276766	-0.0332744	0.0886275	0.373402		-0.235047	-0.308553	-0.161541	3.952e-10
Phospholipids in medium LDL (mmol/l)	0.0615919	-0.0095034	0.132687	0.089477		0.0588812	-0.0119879	0.12975	0.103387		-0.0027106	-0.0994052	0.093984	0.956164		0.0552147	-0.0285919	0.139021	0.196446		0.142294	0.0696941	0.214895	0.0001257		0.0870798	-0.022481	0.196641	0.119198		0.310699	0.27019	0.351208	5.557e-50		0.090249	0.028669	0.151829	0.00408159		-0.22045	-0.294257	-0.146643	5.067e-09
Total cholesterol in medium LDL (mmol/l)	0.0438135	-0.0265567	0.114184	0.222224		0.0168307	-0.0502977	0.083959	0.622991		-0.0269828	-0.120368	0.0664021	0.571021		0.0346091	-0.0507312	0.119949	0.426462		0.0914395	0.0203114	0.162568	0.011781		0.0568304	-0.0529729	0.166634	0.310168		0.243485	0.202527	0.284443	5.611e-31		0.0049187	-0.0568803	0.0667177	0.876011		-0.238566	-0.312817	-0.164316	3.262e-10
Cholesterol esters in medium LDL (mmol/l)	0.0446593	-0.0256	0.114919	0.212707		0.0185802	-0.0481692	0.0853295	0.585207		-0.0260792	-0.11912	0.0669616	0.582592		0.0356108	-0.0496144	0.120836	0.412571		0.0904645	0.0193638	0.161565	0.0126742		0.0548537	-0.0548523	0.16456	0.326864		0.248791	0.207669	0.289913	5.211e-32		0.0059493	-0.0555211	0.0674197	0.849522		-0.242842	-0.316907	-0.168777	1.418e-10
Free cholesterol in medium LDL (mmol/l)	0.0390987	-0.0315024	0.1097	0.277585		0.0091852	-0.0600656	0.0784359	0.794805		-0.0299136	-0.124798	0.0649713	0.536476		0.0296674	-0.055631	0.114966	0.4952		0.0939149	0.0224097	0.16542	0.0100803		0.0642475	-0.045694	0.174189	0.251866		0.212447	0.173013	0.25188	8.508e-26		0.0001918	-0.0613101	0.0616937	0.995122		-0.212255	-0.28544	-0.13907	1.378e-08
Triglycerides in medium LDL (mmol/l)	-0.0284797	-0.0998826	0.0429233	0.43419		-0.103479	-0.165587	-0.0413709	0.0011027		-0.0749995	-0.162816	0.0128167	0.0941088		-0.047468	-0.126876	0.0319404	0.241168		0.0435212	-0.0163802	0.103423	0.154324		0.0909891	-0.0075883	0.189566	0.0704113		0.221796	0.18062	0.262971	8.662e-26		0.0760961	0.0315191	0.120673	0.00082422		-0.145699	-0.206489	-0.0849097	2.69e-06
Concentration of small LDL particles (mol/l)	0.0450825	-0.0244592	0.114624	0.203751		0.013888	-0.0561044	0.0838804	0.697228		-0.0311945	-0.125445	0.0630557	0.516365		0.0264241	-0.0575702	0.110418	0.537277		0.110241	0.0389144	0.181568	0.00247258		0.0838173	-0.0251555	0.19279	0.131579		0.226417	0.189139	0.263696	3.04e-32		0.0330864	-0.0435239	0.109697	0.397216		-0.193331	-0.278618	-0.108043	9.028e-06
Total lipids in small LDL (mmol/l)	0.0468488	-0.0233483	0.117046	0.190743		0.0198751	-0.0490775	0.0888276	0.571953		-0.0269737	-0.121325	0.0673779	0.575101		0.0346429	-0.0501038	0.11939	0.422778		0.105702	0.0345602	0.176843	0.00361505		0.0710586	-0.0383566	0.180474	0.202899		0.250926	0.210199	0.291653	4.072e-33		0.0195876	-0.0416352	0.0808104	0.530541		-0.231338	-0.30498	-0.157697	7.932e-10
Phospholipids in small LDL (mmol/l)	0.048409	-0.0226192	0.119437	0.181508		0.0415562	-0.0306694	0.113782	0.259305		-0.0068529	-0.10412	0.0904144	0.890123		0.0458724	-0.038162	0.129907	0.284456		0.133898	0.0608995	0.206896	0.00033088		0.0880254	-0.0220593	0.19811	0.116982		0.262579	0.222523	0.302634	3.385e-37		0.058077	-0.0054556	0.12161	0.0731779		-0.204502	-0.27969	-0.129313	1.015e-07
Total cholesterol in small LDL (mmol/l)	0.046955	-0.0232438	0.117154	0.189751		0.0159521	-0.0520415	0.0839457	0.645498		-0.0310029	-0.124739	0.0627329	0.516654		0.0329849	-0.0524001	0.11837	0.448722		0.0887604	0.0171967	0.160324	0.0150932		0.0557755	-0.0543819	0.165933	0.32079		0.224972	0.184181	0.265763	6.08e-27		-0.0127317	-0.0743058	0.0488424	0.685228		-0.237704	-0.311675	-0.163733	3.243e-10
Cholesterol esters in small LDL (mmol/l)	0.0454129	-0.0242317	0.115057	0.201124		0.0128424	-0.054338	0.0800227	0.707785		-0.0325706	-0.125327	0.0601862	0.491144		0.0313979	-0.0533344	0.11613	0.467434		0.0852558	0.0138213	0.15669	0.0193578		0.0538579	-0.0557175	0.163433	0.335145		0.229117	0.188004	0.27023	1.817e-27		-0.0136526	-0.0744664	0.0471612	0.659871		-0.242769	-0.316295	-0.169243	1.055e-10
Free cholesterol in small LDL (mmol/l)	0.0498658	-0.0212166	0.120948	0.169048		0.027552	-0.0447224	0.0998264	0.454791		-0.0223138	-0.119307	0.0746796	0.651924		0.0382443	-0.0481795	0.124668	0.385528		0.101772	0.0285802	0.174964	0.00645501		0.0635278	-0.0484394	0.175495	0.265919		0.190041	0.152299	0.227784	9.08e-23		-0.0080298	-0.0691199	0.0530604	0.796662		-0.198071	-0.269978	-0.126164	6.976e-08
Triglycerides in small LDL (mmol/l)	0.025836	-0.0445612	0.0962332	0.471776		-6.51e-05	-0.0695555	0.0694252	0.998534		-0.0259011	-0.118405	0.0666028	0.582994		0.0092431	-0.0714239	0.08991	0.8222		0.130395	0.0612241	0.199565	0.00022518		0.121151	0.0162316	0.226072	0.0236534		0.33767	0.29705	0.37829	3.528e-58		0.197606	0.14577	0.249441	9.205e-14		-0.140064	-0.205983	-0.0741451	3.16e-05
Concentration of very large HDL particles (mol/l)	-0.165381	-0.236948	-0.0938135	6.172e-06		-0.264045	-0.322227	-0.205864	1.162e-18		-0.0986648	-0.186488	-0.0108415	0.0276896		-0.138037	-0.220004	-0.0560703	0.00097739		-0.188925	-0.248793	-0.129056	7.694e-10		-0.0508874	-0.152529	0.0507543	0.326238		-0.486857	-0.518817	-0.454898	6.64e-180		-0.317588	-0.360509	-0.274666	1.064e-46		0.16927	0.115836	0.222704	5.73e-10
Total lipids in very large HDL (mmol/l)	-0.159806	-0.232248	-0.0873637	1.588e-05		-0.258996	-0.318515	-0.199477	2.641e-17		-0.0991902	-0.188321	-0.0100594	0.0291883		-0.134017	-0.216926	-0.0511076	0.00155088		-0.183293	-0.244556	-0.122029	5.365e-09		-0.049276	-0.152467	0.0539149	0.34908		-0.459689	-0.49079	-0.428588	2.77e-170		-0.259191	-0.294345	-0.224037	2.18e-46		0.200498	0.153642	0.247354	6.386e-17
Phospholipids in very large HDL (mmol/l)	-0.174326	-0.245227	-0.103425	1.523e-06		-0.274438	-0.331927	-0.216949	1.915e-20		-0.100112	-0.187361	-0.0128618	0.0245397		-0.146676	-0.228035	-0.0653169	0.00041782		-0.207535	-0.267462	-0.147607	1.561e-11		-0.0608586	-0.162051	0.0403338	0.238312		-0.494497	-0.525778	-0.463216	2.1e-192		-0.32016	-0.359305	-0.281014	2.105e-56		0.174337	0.124309	0.224366	9.438e-12
Total cholesterol in very large HDL (mmol/l)	-0.132221	-0.206558	-0.0578832	0.00049634		-0.231129	-0.293941	-0.168317	7.39e-13		-0.0989082	-0.190931	-0.0068852	0.0351642		-0.111077	-0.194879	-0.0272759	0.00941291		-0.147186	-0.214568	-0.0798041	1.943e-05		-0.0361087	-0.143597	0.0713794	0.510039		-0.41448	-0.445711	-0.383249	1e-139		-0.200245	-0.232308	-0.168183	5.771e-34		0.214235	0.169544	0.258925	8.382e-21
Cholesterol esters in very large HDL (mmol/l)	-0.119378	-0.194333	-0.0444235	0.00181199		-0.218305	-0.282271	-0.154339	2.786e-11		-0.0989267	-0.1919	-0.0059537	0.0370375		-0.0997617	-0.183382	-0.0161411	0.0194038		-0.132852	-0.203141	-0.0625627	0.00021679		-0.0330904	-0.142264	0.076083	0.552246		-0.395092	-0.4264	-0.363785	2.73e-127		-0.183587	-0.214272	-0.152903	2.397e-31		0.211505	0.167734	0.255276	4.145e-21
Free cholesterol in very large HDL (mmol/l)	-0.159123	-0.231497	-0.0867489	1.694e-05		-0.253747	-0.313529	-0.193966	1.496e-16		-0.0946245	-0.183856	-0.0053928	0.0376816		-0.13461	-0.21822	-0.051001	0.00161921		-0.175482	-0.237021	-0.113942	2.63e-08		-0.0408712	-0.144657	0.0629142	0.439968		-0.460986	-0.492218	-0.429754	7.49e-170		-0.24305	-0.279524	-0.206576	2.372e-38		0.217936	0.169987	0.265884	7.073e-19
Triglycerides in very large HDL (mmol/l)	-0.11504	-0.181009	-0.0490706	0.00063841		-0.0932247	-0.161145	-0.0253045	0.00716432		0.0218151	-0.0676149	0.111245	0.632433		-0.0212989	-0.0980521	0.0554542	0.586304		0.004182	-0.082845	0.091209	0.924917		0.0254809	-0.0889279	0.13989	0.662274		-0.13454	-0.172727	-0.0963523	5.596e-12		0.0790023	0.0190416	0.138963	0.00982278		0.213542	0.142572	0.284512	3.912e-09
Concentration of large HDL particles (mol/l)	-0.171807	-0.243076	-0.100538	2.42e-06		-0.259188	-0.316712	-0.201664	2.02e-18		-0.087381	-0.175349	0.0005876	0.0515487		-0.14625	-0.227298	-0.065203	0.00041267		-0.201262	-0.263451	-0.139073	2.857e-10		-0.0550119	-0.157231	0.0472076	0.291304		-0.474879	-0.505562	-0.444195	3.36e-185		-0.425752	-0.476556	-0.374948	4.657e-59		0.0491267	-0.010154	0.108407	0.104301
Total lipids in large HDL (mmol/l)	-0.175679	-0.24681	-0.104548	1.367e-06		-0.260841	-0.318275	-0.203408	1.098e-18		-0.085162	-0.173143	0.0028185	0.0577977		-0.1463	-0.227424	-0.0651762	0.000416		-0.203542	-0.266946	-0.140138	3.946e-10		-0.0572417	-0.160238	0.045755	0.275828		-0.47532	-0.505266	-0.445373	7.25e-194		-0.331521	-0.370808	-0.292233	7.826e-60		0.143799	0.0944848	0.193114	1.152e-08
Phospholipids in large HDL (mmol/l)	-0.158175	-0.22878	-0.0875707	1.17e-05		-0.241557	-0.298723	-0.184392	2.027e-16		-0.0833821	-0.170699	0.0039344	0.0612449		-0.135218	-0.215634	-0.0548028	0.00099494		-0.180803	-0.243823	-0.117784	2.166e-08		-0.0455851	-0.147719	0.0565485	0.381454		-0.436761	-0.46669	-0.406831	2.14e-166		-0.332955	-0.374238	-0.291671	6.152e-55		0.103806	0.0528839	0.154728	6.526e-05
Total cholesterol in large HDL (mmol/l)	-0.188417	-0.260333	-0.116501	3.029e-07		-0.275962	-0.334235	-0.217689	3.768e-20		-0.0875446	-0.17671	0.0016209	0.0543088		-0.1567	-0.238769	-0.0746302	0.00018685		-0.223339	-0.287506	-0.159173	1.238e-11		-0.0666396	-0.170871	0.0375914	0.210005		-0.505003	-0.535156	-0.47485	1.49e-213		-0.336547	-0.37509	-0.298004	8.114e-64		0.168456	0.119607	0.217305	1.537e-11
Cholesterol esters in large HDL (mmol/l)	-0.19069	-0.262699	-0.118681	2.263e-07		-0.277926	-0.336131	-0.219722	1.873e-20		-0.0872366	-0.176449	0.0019753	0.0552882		-0.157718	-0.239955	-0.0754808	0.00017494		-0.224914	-0.289114	-0.160715	9.149e-12		-0.0671964	-0.171572	0.0371793	0.206852		-0.504367	-0.534625	-0.474109	9.69e-212		-0.333082	-0.371325	-0.294839	1.634e-63		0.171285	0.122608	0.219963	5.938e-12
Free cholesterol in large HDL (mmol/l)	-0.179724	-0.251319	-0.108129	9.18e-07		-0.268324	-0.326564	-0.210084	3.564e-19		-0.0886001	-0.177476	0.0002756	0.0507139		-0.152076	-0.233655	-0.0704966	0.0002642		-0.216377	-0.280514	-0.15224	5.018e-11		-0.0643006	-0.168145	0.0395434	0.224717		-0.506398	-0.536246	-0.476549	1.53e-218		-0.347075	-0.386634	-0.307516	2.137e-64		0.159323	0.109851	0.208794	2.971e-10
Triglycerides in large HDL (mmol/l)	-0.0981406	-0.167575	-0.0287066	0.00562204		-0.0684161	-0.127795	-0.0090372	0.0239501		0.0297245	-0.0574817	0.116931	0.503927		-0.002105	-0.0790776	0.0748676	0.957228		-0.0294066	-0.102036	0.0432227	0.427211		-0.0273016	-0.13244	0.0778366	0.61058		-0.371206	-0.403896	-0.338515	1.4e-104		-0.161614	-0.196774	-0.126453	2.887e-19		0.209592	0.161757	0.257427	1.16e-17
Concentration of medium HDL particles (mol/l)	-0.0196605	-0.0895149	0.0501939	0.581045		-0.0192525	-0.0829942	0.0444891	0.553697		0.0004079	-0.0889616	0.0897775	0.992858		-0.0330882	-0.122158	0.055981	0.466311		-0.0020853	-0.0687822	0.0646115	0.951106		0.0310029	-0.0797482	0.141754	0.583025		-0.0155139	-0.0503619	0.0193341	0.382833		-0.229314	-0.299822	-0.158805	1.987e-10		-0.2138	-0.29244	-0.13516	1.027e-07
Total lipids in medium HDL (mmol/l)	-0.0316827	-0.100965	0.0375996	0.369928		-0.0383983	-0.101798	0.0250011	0.235068		-0.0067156	-0.0959995	0.0825683	0.882748		-0.0409962	-0.128996	0.0470036	0.360966		-0.0201181	-0.0890157	0.0487794	0.566892		0.020878	-0.0903255	0.132082	0.712727		-0.0552094	-0.0894472	-0.0209716	0.00158043		-0.196664	-0.252742	-0.140585	6.973e-12		-0.141454	-0.207148	-0.0757609	2.473e-05
Phospholipids in medium HDL (mmol/l)	-0.0394764	-0.110038	0.0310852	0.272703		-0.053998	-0.116734	0.0087384	0.0915723		-0.0145216	-0.103467	0.0744242	0.74887		-0.0492437	-0.137755	0.0392672	0.275314		-0.0222396	-0.0876927	0.0432135	0.505207		0.0270041	-0.0826261	0.136634	0.629054		-0.0355256	-0.0701945	-0.0008567	0.0446033		-0.164292	-0.219393	-0.10919	5.387e-09		-0.128766	-0.193841	-0.063691	0.00010618
Total cholesterol in medium HDL (mmol/l)	-0.0439112	-0.113172	0.0253498	0.213889		-0.0593067	-0.123093	0.0044793	0.0683886		-0.0153955	-0.106128	0.0753369	0.739351		-0.051291	-0.137632	0.0350503	0.244108		-0.0479018	-0.122442	0.0266379	0.20767		0.0033892	-0.110008	0.116787	0.953259		-0.136184	-0.169012	-0.103355	5.285e-16		-0.267784	-0.323867	-0.211701	1.181e-20		-0.1316	-0.196602	-0.0665984	7.32e-05
Cholesterol esters in medium HDL (mmol/l)	-0.0463812	-0.115773	0.0230107	0.190076		-0.063047	-0.126859	0.0007654	0.0528096		-0.0166659	-0.107658	0.0743265	0.719493		-0.0551615	-0.141748	0.0314254	0.211634		-0.0532543	-0.128098	0.0215893	0.163009		0.0019072	-0.111842	0.115657	0.973769		-0.144563	-0.177793	-0.111332	1.954e-17		-0.27317	-0.329324	-0.217017	2.26e-21		-0.128608	-0.193886	-0.0633291	0.00011376
Free cholesterol in medium HDL (mmol/l)	-0.0319484	-0.100839	0.0369427	0.363214		-0.0336726	-0.0968615	0.0295162	0.296125		-0.0017242	-0.0913286	0.0878801	0.969901		-0.0305537	-0.114806	0.0536988	0.47699		-0.0202209	-0.0928937	0.0524519	0.585297		0.0103328	-0.100326	0.120992	0.854701		-0.102182	-0.134175	-0.0701895	4.142e-10		-0.238448	-0.293057	-0.183839	1.492e-17		-0.136266	-0.199558	-0.0729739	2.479e-05
Triglycerides in medium HDL (mmol/l)	0.126273	0.0475162	0.205029	0.00168796		0.216182	0.143418	0.288947	6.523e-09		0.0899095	-0.012232	0.192051	0.0844515		0.128447	0.0398862	0.217008	0.00450068		0.203189	0.129849	0.276529	6.377e-08		0.0747419	-0.0395912	0.189075	0.19994		0.449683	0.412506	0.486859	1.02e-117		0.308484	0.253248	0.363719	1.41e-27		-0.141199	-0.207664	-0.0747336	3.17e-05
Concentration of small HDL particles (mol/l)	0.108354	0.0361638	0.180545	0.00328042		0.15253	0.0859066	0.219153	7.508e-06		0.0441753	-0.0472934	0.135644	0.343689		0.0295157	-0.0647714	0.123803	0.539287		0.119826	0.0519088	0.187743	0.00055347		0.0903104	-0.0251138	0.205735	0.125058		0.263008	0.234036	0.29198	1.085e-68		0.0772494	0.0190307	0.135468	0.00931553		-0.185759	-0.250742	-0.120775	2.209e-08
Total lipids in small HDL (mmol/l)	0.0621805	-0.0107192	0.13508	0.0945296		0.0666141	0.0019607	0.131268	0.0434513		0.0044336	-0.0860858	0.094953	0.923487		-0.0008022	-0.0926373	0.0910329	0.986332		0.0681468	0.0006673	0.135626	0.0477798		0.068949	-0.044195	0.182093	0.232145		0.367877	0.33057	0.405183	2.797e-80		0.0569687	-0.0020556	0.115993	0.0585268		-0.310908	-0.380673	-0.241143	3.252e-18
Phospholipids in small HDL (mmol/l)	0.0871851	0.0161136	0.158256	0.016226		0.15237	0.0861713	0.218568	6.712e-06		0.0651848	-0.0255111	0.155881	0.158845		0.0154588	-0.0794401	0.110358	0.749374		0.0931421	0.022112	0.164172	0.0102002		0.0776834	-0.0400558	0.195422	0.195796		0.220398	0.182444	0.258351	1.184e-29		0.115138	0.0634714	0.166804	1.275e-05		-0.10526	-0.169321	-0.0411985	0.00128478
Total cholesterol in small HDL (mmol/l)	0.0046693	-0.0662213	0.0755599	0.897237		-0.067265	-0.128965	-0.0055651	0.0326333		-0.0719343	-0.159899	0.016031	0.108932		-0.0284162	-0.110732	0.0538994	0.498426		-0.0026468	-0.0715065	0.066213	0.939911		0.0257694	-0.0810027	0.132542	0.63599		0.306973	0.26986	0.344086	1.246e-57		-0.126361	-0.197656	-0.0550653	0.00051606		-0.433334	-0.513729	-0.352939	8.067e-26
Cholesterol esters in small HDL (mmol/l)	0.0088313	-0.0611187	0.0787812	0.804478		-0.0775376	-0.138165	-0.0169102	0.0122133		-0.0863689	-0.17327	0.0005319	0.0514175		-0.0214319	-0.100428	0.0575638	0.59469		-0.0039747	-0.0725783	0.0646289	0.909535		0.0174572	-0.0867625	0.121677	0.742535		0.289015	0.251637	0.326392	9.449e-51		-0.146788	-0.217895	-0.0756802	5.269e-05		-0.435802	-0.516181	-0.355424	4.206e-26
Free cholesterol in small HDL (mmol/l)	-0.01135	-0.0840149	0.0613148	0.759396		0.0036175	-0.0617245	0.0689595	0.913554		0.0149676	-0.0762491	0.106184	0.747645		-0.044336	-0.138054	0.0493821	0.353583		0.0011641	-0.0699214	0.0722497	0.974379		0.0455001	-0.0712808	0.162281	0.444843		0.152833	0.118518	0.187148	3.405e-18		0.0523263	0.0021735	0.102479	0.0408679		-0.100507	-0.161251	-0.039763	0.0011876
Triglycerides in small HDL (mmol/l)	0.0884093	0.0111032	0.165715	0.0250159		0.156085	0.081219	0.230951	4.501e-05		0.0676759	-0.0335595	0.168911	0.190006		0.0664341	-0.0199477	0.152816	0.131621		0.208548	0.13409	0.283006	4.588e-08		0.142114	0.0292614	0.254966	0.0136149		0.454497	0.42061	0.488385	1.42e-142		0.408299	0.354164	0.462433	1.999e-48		-0.0461988	-0.110064	0.0176661	0.156209
Mean diameter for VLDL particles (nm)	0.117816	0.0505129	0.185119	0.00060848		0.240327	0.163489	0.317165	1.02e-09		0.122511	0.0259367	0.219085	0.0129308		0.171067	0.0961979	0.245936	7.945e-06		0.244804	0.159786	0.329822	1.928e-08		0.0737369	-0.039016	0.18649	0.199769		0.441768	0.410318	0.473218	2.99e-155		0.398253	0.347184	0.449322	1.426e-51		-0.0435153	-0.103455	0.0164239	0.154722
Mean diameter for LDL particles (nm)	-0.095499	-0.154376	-0.0366219	0.00148931		-0.0629238	-0.140154	0.0143069	0.110238		0.0325751	-0.0603594	0.12551	0.491912		-0.0247169	-0.0983429	0.0489091	0.51032		-0.138491	-0.219105	-0.0578763	0.00077087		-0.113774	-0.222333	-0.0052139	0.0399785		-0.129384	-0.166556	-0.0922117	9.959e-12		0.0267752	-0.0378791	0.0914295	0.4169		0.156159	0.0813504	0.230968	4.34e-05
Mean diameter for HDL particles (nm)	-0.188818	-0.258048	-0.119588	9.806e-08		-0.300288	-0.361218	-0.239358	1.167e-21		-0.11147	-0.199537	-0.0234028	0.0131334		-0.151035	-0.22899	-0.0730797	0.0001501		-0.247376	-0.312563	-0.182189	1.616e-13		-0.0963411	-0.198132	0.0054494	0.063574		-0.488737	-0.517379	-0.460095	5.43e-221		-0.409461	-0.455134	-0.363788	4.337e-67		0.0792758	0.0253958	0.133156	0.0039377
Serum total cholesterol (mmol/l)	0.0162436	-0.054419	0.0869063	0.652177		-0.0080811	-0.0754759	0.0593136	0.814117		-0.0243248	-0.118153	0.0695031	0.611221		0.024284	-0.0584805	0.107049	0.565021		0.0746075	0.0056354	0.14358	0.0340161		0.0503236	-0.0563172	0.156964	0.354785		0.122879	0.0862649	0.159493	5.221e-11		-0.0589313	-0.121663	0.0038007	0.0655836		-0.18181	-0.254529	-0.109091	9.823e-07
Total cholesterol in VLDL (mmol/l)	0.145594	0.0679485	0.223239	0.00024158		0.240348	0.162253	0.318442	1.862e-09		0.0947538	-0.0123978	0.201905	0.0830319		0.161752	0.0784689	0.245035	0.00014462		0.261227	0.173918	0.348535	5.357e-09		0.099475	-0.0196626	0.218613	0.101673		0.45712	0.420578	0.493661	2.56e-125		0.352083	0.2857	0.418467	4.637e-25		-0.105036	-0.180739	-0.0293338	0.00654933
Remnant cholesterol (non-HDL, non-LDL -cholesterol) (mmol/l)	0.106346	0.0298785	0.182813	0.00643692		0.159576	0.0853079	0.233844	2.617e-05		0.0532303	-0.0504255	0.156886	0.314016		0.119423	0.0333056	0.205541	0.00659919		0.200376	0.120397	0.280355	9.856e-07		0.0809526	-0.0350163	0.196921	0.171126		0.367385	0.330126	0.404643	2.849e-80		0.209727	0.146263	0.273192	1.017e-10		-0.157657	-0.231247	-0.0840676	2.716e-05
Total cholesterol in LDL (mmol/l)	0.0399176	-0.030522	0.110357	0.266553		0.0121117	-0.0552049	0.0794284	0.724243		-0.0278058	-0.121431	0.0658195	0.560346		0.032658	-0.0524556	0.117772	0.45179		0.0871747	0.0162984	0.158051	0.0159567		0.0545167	-0.0549616	0.163995	0.32884		0.226778	0.186154	0.267401	1.485e-27		-0.0218565	-0.0867147	0.0430016	0.508867		-0.248634	-0.325271	-0.171997	2.198e-10
Total cholesterol in HDL (mmol/l)	-0.132872	-0.205117	-0.060626	0.00031716		-0.22057	-0.279944	-0.161197	4.487e-13		-0.0876988	-0.177377	0.001979	0.0552699		-0.120899	-0.2028	-0.0389988	0.00383851		-0.153483	-0.216552	-0.0904134	1.982e-06		-0.0325832	-0.136039	0.0708726	0.536819		-0.382328	-0.411004	-0.353651	5.1e-141		-0.343881	-0.388059	-0.299702	2.162e-51		0.0384471	-0.0141867	0.0910808	0.152197
Total cholesterol in HDL2 (mmol/l)	-0.138083	-0.211579	-0.0645869	0.0002349		-0.236456	-0.297422	-0.17549	4.203e-14		-0.098373	-0.190176	-0.0065703	0.0357202		-0.135824	-0.217649	-0.0539986	0.00115457		-0.179304	-0.245649	-0.112959	1.317e-07		-0.0434798	-0.148837	0.0618778	0.418361		-0.41408	-0.443981	-0.384179	3.05e-151		-0.370091	-0.416635	-0.323546	1.697e-53		0.0439895	-0.0112828	0.0992618	0.118763
Total cholesterol in HDL3 (mmol/l)	-0.116575	-0.186573	-0.0465772	0.00110803		-0.181074	-0.240246	-0.121902	2.294e-09		-0.064499	-0.151986	0.0229884	0.148386		-0.0881656	-0.16968	-0.0066513	0.0340341		-0.0996094	-0.160301	-0.038918	0.00131165		-0.0114437	-0.113154	0.090266	0.825359		-0.132108	-0.156852	-0.107365	2.276e-25		-0.131688	-0.158266	-0.105109	4.197e-22		0.0004209	-0.0359719	0.0368138	0.98191
Esterified cholesterol (mmol/l)	0.0155262	-0.0561989	0.0872512	0.671237		-0.0046906	-0.0727905	0.0634094	0.892566		-0.0202167	-0.115386	0.0749527	0.677022		0.0309139	-0.052788	0.114616	0.468901		0.0728122	0.0015672	0.144057	0.045175		0.0418982	-0.0670169	0.150813	0.450627		0.133437	0.0954818	0.171391	6.21e-12		-0.0631046	-0.125536	-0.000673	0.0475819		-0.196541	-0.269701	-0.123382	1.45e-07
Free cholesterol (mmol/l)	0.0170234	-0.0523713	0.0864181	0.630511		-0.0155411	-0.0820957	0.0510136	0.647052		-0.0325645	-0.124395	0.0592658	0.486863		-0.0004697	-0.0811324	0.0801929	0.990888		0.0802804	0.0118898	0.148671	0.0214388		0.0807501	-0.0237859	0.185286	0.12993		0.091193	0.054135	0.128251	1.449e-06		-0.0509816	-0.115364	0.0134006	0.120631		-0.142175	-0.216498	-0.0678513	0.0001788
Serum total triglycerides (mmol/l)	0.103398	0.0325882	0.174207	0.00422928		0.205241	0.120476	0.290007	2.187e-06		0.101844	-0.0033987	0.207086	0.0578646		0.12762	0.0502814	0.204958	0.00123448		0.269523	0.172567	0.366479	5.765e-08		0.141903	0.0193252	0.264482	0.0232996		0.434063	0.397951	0.470175	2.4e-116		0.427764	0.359376	0.496151	4.563e-34		-0.0062993	-0.0835867	0.0709882	0.873056
Triglycerides in VLDL (mmol/l)	0.122185	0.0521217	0.192248	0.00063804		0.246679	0.161394	0.331964	1.6e-08		0.124494	0.0191887	0.229799	0.0205204		0.153518	0.0783116	0.228725	6.523e-05		0.289836	0.189235	0.390436	1.893e-08		0.136318	0.0119209	0.260714	0.031752		0.435456	0.400406	0.470505	9.92e-124		0.450266	0.38139	0.519142	5.262e-37		0.0148108	-0.0624139	0.0920355	0.706939
Triglycerides in LDL (mmol/l)	-0.024167	-0.0962786	0.0479447	0.51111		-0.0816056	-0.144414	-0.018797	0.0109045		-0.0574386	-0.146271	0.0313936	0.204928		-0.0362959	-0.116445	0.0438531	0.374531		0.0644205	0.0027029	0.126138	0.0407872		0.100716	0.0006186	0.200814	0.0486025		0.265862	0.22557	0.306154	1.175e-37		0.110124	0.060114	0.160134	1.613e-05		-0.155738	-0.220012	-0.0914646	2.09e-06
Triglycerides in HDL (mmol/l)	0.0399276	-0.0357966	0.115652	0.30124		0.113832	0.0397963	0.187867	0.00259819		0.0739043	-0.0264629	0.174271	0.148881		0.0717015	-0.0126395	0.156043	0.0956088		0.15908	0.0829381	0.235223	4.382e-05		0.0873789	-0.0252336	0.199991	0.12822		0.17948	0.139991	0.218968	7.055e-19		0.242961	0.181675	0.304246	9.365e-15		0.063481	-0.0093	0.136262	0.08734
Diacylglycerol (mmol/l)	0.0896529	-0.0061553	0.185461	0.0666317		0.157898	0.0844972	0.231298	2.563e-05		0.0682447	-0.0453593	0.181849	0.238897		0.114457	0.0298658	0.199049	0.00803622		0.213894	0.132082	0.295707	3.303e-07		0.0994367	-0.0175291	0.216402	0.0956082		0.286126	0.249572	0.322681	9.086e-52		0.230644	0.142583	0.318705	2.95e-07		-0.0554824	-0.150868	0.0399027	0.254196
Total phosphoglycerides (mmol/l)	-0.0648485	-0.137287	0.00759	0.0793007		-0.0566912	-0.119306	0.005924	0.0759513		0.0081573	-0.0829548	0.0992694	0.860644		-0.0441847	-0.1257	0.0373309	0.287853		0.0245696	-0.0373248	0.0864639	0.436314		0.0687542	-0.0329741	0.170483	0.185135		0.0466964	0.0098704	0.0835224	0.0129557		-0.0547014	-0.110953	0.0015507	0.0566563		-0.101398	-0.168621	-0.0341744	0.00312076
Phosphatidylcholine and other cholines (mmol/l)	-0.0450346	-0.119214	0.029145	0.233952		-0.087634	-0.151435	-0.0238331	0.00712304		-0.0425993	-0.135294	0.0500948	0.367556		-0.0621118	-0.142831	0.0186072	0.131416		0.0212705	-0.0406326	0.0831735	0.500418		0.0833823	-0.0174783	0.184243	0.105095		-0.0019723	-0.0360699	0.0321253	0.909719		-0.0612224	-0.110993	-0.0114516	0.0159232		-0.0592501	-0.119555	0.0010552	0.0541439
Total cholines (mmol/l)	-0.0461712	-0.116676	0.0243334	0.199196		-0.0699456	-0.130958	-0.0089329	0.0246652		-0.0237744	-0.112089	0.0645408	0.59761		-0.0383302	-0.117075	0.0404146	0.339834		0.015479	-0.0463981	0.0773561	0.623721		0.0538092	-0.0457014	0.15332	0.289011		0.0138211	-0.0202754	0.0479177	0.42684		-0.0717191	-0.124453	-0.018985	0.00769619		-0.0855402	-0.148343	-0.0227377	0.00760533
Apolipoprotein A-I (g/l)	-0.0926519	-0.162341	-0.0229632	0.00919013		-0.151218	-0.211011	-0.0914257	7.617e-07		-0.0585663	-0.146157	0.029025	0.189919		-0.0724749	-0.153121	0.0081708	0.0781378		-0.064651	-0.124569	-0.004733	0.0344668		0.0078239	-0.0926899	0.108338	0.87867		-0.238041	-0.266886	-0.209197	2.202e-57		-0.25596	-0.303513	-0.208407	9.379e-26		-0.0179187	-0.0735254	0.0376881	0.52759
Apolipoprotein B (g/l)	0.102569	0.0273392	0.177798	0.00755781		0.160859	0.0838613	0.237858	4.342e-05		0.0582908	-0.0461289	0.162711	0.273753		0.116361	0.0322374	0.200484	0.00673797		0.222993	0.139962	0.306025	1.574e-07		0.106633	-0.0100917	0.223357	0.0733425		0.384622	0.345704	0.42354	1.287e-80		0.218656	0.152938	0.284374	7.603e-11		-0.165966	-0.242372	-0.0895601	2.098e-05
Total fatty acids (mmol/l)	0.0254267	-0.0462102	0.0970636	0.486467		0.0905226	0.0144661	0.166579	0.0196839		0.0650959	-0.0345262	0.164718	0.200185		0.0575724	-0.0208194	0.135964	0.149911		0.161956	0.0817993	0.242113	7.732e-05		0.104384	-0.0063997	0.215167	0.064766		0.286446	0.247606	0.325286	2.143e-46		0.186863	0.121182	0.252544	2.575e-08		-0.0995828	-0.175879	-0.0232866	0.0105335
Estimated description of fatty acid chain length, not actual carbon number	0.0385019	-0.0305186	0.107522	0.274099		0.0672361	-0.0025173	0.136989	0.0588526		0.0287342	-0.0643041	0.121773	0.544803		-0.0428325	-0.116667	0.0310024	0.255344		0.0800305	-0.0088605	0.168921	0.0775964		0.122863	0.0081487	0.237577	0.0358171		0.11819	0.0847023	0.151678	5.151e-12		0.269538	0.207601	0.331475	1.921e-17		0.151348	0.0809084	0.221788	2.575e-05
Estimated degree of unsaturation	0.0514311	-0.0182305	0.121093	0.147803		-0.0058873	-0.0768058	0.0650313	0.870693		-0.0573183	-0.150873	0.0362364	0.229693		-0.0989036	-0.169698	-0.028109	0.00620857		-0.0580133	-0.141372	0.0253455	0.172421		0.0408903	-0.0675801	0.149361	0.459759		-0.221719	-0.257161	-0.186278	4.61e-34		-0.317815	-0.390333	-0.245296	1.148e-17		-0.0960956	-0.176717	-0.0154742	0.0194938
22:6, docosahexaenoic acid (mmol/l)	0.0442216	-0.0263171	0.11476	0.219049		0.0735399	0.0102907	0.136789	0.0226971		0.0293183	-0.0631946	0.121831	0.534348		0.0191652	-0.0599533	0.0982838	0.634752		0.0826485	0.028609	0.136688	0.00274351		0.0634833	-0.0319511	0.158918	0.192157		0.046665	0.0094711	0.083859	0.0139415		0.0159716	-0.0346978	0.066641	0.536631		-0.0306935	-0.0936222	0.0322353	0.339012
18:2, linoleic acid (mmol/l)	-0.0267153	-0.096083	0.0426525	0.450177		-0.0406118	-0.107979	0.0267557	0.237253		-0.0138965	-0.106799	0.0790059	0.76929		-0.0120197	-0.0933334	0.0692939	0.771895		0.0672242	-0.0068818	0.14133	0.0753796		0.0792439	-0.0297493	0.188237	0.154037		0.0940355	0.0556467	0.132424	1.617e-06		-0.0672813	-0.128555	-0.0060074	0.0313949		-0.161317	-0.233635	-0.0889986	1.251e-05
Conjugated linoleic acid (mmol/l)	0.0168085	-0.0458154	0.0794325	0.598693		0.001984	-0.0655809	0.0695488	0.954085		-0.0148246	-0.0998525	0.0702034	0.732451		0.0688193	0.0033671	0.134271	0.0393356		0.13629	0.0521675	0.220413	0.00151282		0.0674711	-0.0387434	0.173685	0.212949		0.157546	0.116384	0.198707	7.395e-14		0.103584	0.0474428	0.159725	0.00030098		-0.0539618	-0.123489	0.0155654	0.128184
Omega-3 fatty acids (mmol/l)	0.0277474	-0.0392706	0.0947654	0.416915		0.091787	0.0233631	0.160211	0.00858261		0.0640395	-0.0286085	0.156688	0.175395		0.0192603	-0.0572066	0.0957273	0.621336		0.0845503	0.0065321	0.162569	0.0336841		0.06529	-0.0428791	0.173459	0.236617		0.123898	0.0865086	0.161288	9.076e-11		0.0259455	-0.028873	0.0807641	0.353514		-0.097953	-0.164259	-0.0316469	0.00379485
Omega-6 fatty acids (mmol/l)	0.0035191	-0.0667192	0.0737575	0.921739		-0.0020034	-0.0699311	0.0659242	0.953882		-0.0055226	-0.0994234	0.0883782	0.908189		0.008421	-0.0728328	0.0896748	0.838938		0.0903224	0.0177018	0.162943	0.0148141		0.0819014	-0.0261668	0.18997	0.137336		0.139729	0.101965	0.177493	4.71e-13		-0.0152219	-0.0756267	0.0451828	0.621304		-0.154951	-0.226223	-0.0836796	2.063e-05
Polyunsaturated fatty acids (mmol/l)	0.004023	-0.0655614	0.0736074	0.909741		0.0099091	-0.0585766	0.0783948	0.776634		0.0058861	-0.0880641	0.0998363	0.902227		0.0102633	-0.0701489	0.0906755	0.802347		0.0931881	0.0199173	0.166459	0.0127101		0.0829248	-0.0249818	0.190831	0.131916		0.144331	0.106892	0.181771	4.901e-14		-0.0095268	-0.0692675	0.0502139	0.754573		-0.153858	-0.224397	-0.0833188	1.939e-05
Monounsaturated fatty acids; 16:1, 18:1 (mmol/l)	0.0762163	0.0050724	0.14736	0.0357671		0.14995	0.0665596	0.233341	0.00043021		0.0737338	-0.0301421	0.17761	0.164061		0.0649097	-0.0125546	0.142374	0.100462		0.214977	0.128079	0.301876	1.342e-06		0.150067	0.035	0.265135	0.0106183		0.363485	0.325124	0.401846	2.133e-74		0.31407	0.246413	0.381728	1.298e-19		-0.0494148	-0.127115	0.0282859	0.212538
Saturated fatty acids (mmol/l)	-0.0081271	-0.0827044	0.0664502	0.830794		0.0704424	-0.0036644	0.144549	0.0624441		0.0785696	-0.0216842	0.178823	0.124464		0.0796218	-0.0003649	0.159608	0.0510529		0.139135	0.0550485	0.223222	0.00119701		0.0595135	-0.0547432	0.17377	0.307085		0.28042	0.241688	0.319152	8.277e-45		0.206405	0.139327	0.273483	1.737e-09		-0.0740153	-0.151509	0.0034789	0.0612053
Glucose (mmol/l)	-0.0300034	-0.0851652	0.0251584	0.286246		0.0191297	-0.0546778	0.0929372	0.611311		0.0491331	-0.036722	0.134988	0.261869		0.0492825	-0.0018718	0.100437	0.0589814		0.0993798	0.0257142	0.173045	0.00822282		0.0500973	-0.0384875	0.138682	0.26748		0.218308	0.168059	0.268557	2.154e-17		0.223884	0.152666	0.295102	7.719e-10		0.0055762	-0.0816625	0.0928148	0.900284
Lactate (mmol/l)	0.0289206	-0.0391277	0.096969	0.404679		0.0844553	0.0138989	0.155012	0.0189964		0.0555347	-0.0375269	0.148596	0.242021		-0.0275824	-0.104335	0.0491697	0.480977		0.0705326	-0.0147566	0.155822	0.104981		0.098115	-0.0166188	0.212849	0.0936698		0.147073	0.106874	0.187271	8.467e-13		0.178701	0.106611	0.25079	1.213e-06		0.0316276	-0.050782	0.114037	0.451851
Citrate (mmol/l)	-0.119576	-0.182029	-0.0571225	0.00017815		-0.238936	-0.303579	-0.174293	5.858e-13		-0.11936	-0.204652	-0.0340687	0.00611286		-0.126528	-0.199316	-0.0537394	0.00066711		-0.186268	-0.264632	-0.107905	3.393e-06		-0.0597408	-0.167222	0.047741	0.275775		-0.109874	-0.140733	-0.079015	3.344e-12		-0.083285	-0.134202	-0.032368	0.00135133		0.0265888	-0.0329427	0.0861204	0.381287
Alanine (mmol/l)	-0.017338	-0.0826554	0.0479793	0.602732		0.0981066	0.0302831	0.16593	0.00460127		0.115445	0.027365	0.203524	0.0102266		0.0385728	-0.0423847	0.11953	0.350156		0.0543087	-0.0280843	0.136702	0.196237		0.0157359	-0.0993283	0.1308	0.788543		0.232854	0.201782	0.263925	7.631e-48		0.139154	0.0920373	0.186271	7.483e-09		-0.0936996	-0.150127	-0.0372725	0.00114005
Glutamine (mmol/l)	-0.147831	-0.213964	-0.081697	1.224e-05		-0.0313322	-0.0917455	0.0290812	0.309235		0.116498	0.0311186	0.201878	0.00751123		-0.0256125	-0.100007	0.0487823	0.499586		-0.0518912	-0.12992	0.0261373	0.192274		-0.0262787	-0.132879	0.0803219	0.628782		-0.124877	-0.163167	-0.0865861	1.772e-10		-0.244341	-0.304223	-0.184458	1.553e-15		-0.119464	-0.190478	-0.0484499	0.00098082
Histidine (mmol/l)	-0.0131256	-0.0842861	0.058035	0.71759		-0.0030099	-0.0731028	0.0670829	0.932894		0.0101156	-0.084236	0.104467	0.833488		0.0137498	-0.0674047	0.0949043	0.739684		-0.0068066	-0.081406	0.0677929	0.857985		-0.0205564	-0.130475	0.089362	0.713797		-0.0303076	-0.0729506	0.0123354	0.163578		-0.0704526	-0.115648	-0.0252574	0.00225487		-0.040145	-0.102233	0.0219435	0.205008
Isoleucine (mmol/l)	0.0729673	0.0036749	0.14226	0.0390359		0.163391	0.0891946	0.237587	1.642e-05		0.0904236	-0.00571	0.186557	0.065235		0.0929464	0.0270046	0.158888	0.00576378		0.173462	0.0827981	0.264126	0.0001813		0.0805155	-0.0315477	0.192579	0.158947		0.373496	0.342827	0.404164	3.24e-119		0.428541	0.371358	0.485724	7.614e-48		0.0550456	-0.0097684	0.11986	0.0959803
Leucine (mmol/l)	0.0362533	-0.0263571	0.0988636	0.256285		0.121528	0.0513486	0.191708	0.0006964		0.0852748	-0.0030067	0.173556	0.0583221		0.0460325	-0.0162669	0.108332	0.147447		0.105727	0.0261502	0.185304	0.00924633		0.0596944	-0.0409997	0.160388	0.245077		0.210207	0.185054	0.23536	9.177e-59		0.444313	0.385035	0.503591	7.375e-48		0.234106	0.169761	0.298452	1.13e-12
Valine (mmol/l)	0.11579	0.0459338	0.185646	0.00116959		0.169554	0.0976911	0.241417	3.932e-06		0.0537639	-0.0402207	0.147748	0.26206		0.100489	0.0289242	0.172054	0.00595103		0.142458	0.0582598	0.226657	0.00092527		0.0419694	-0.0680861	0.152025	0.454567		0.414938	0.377763	0.452113	2.62e-101		0.34996	0.297769	0.402152	8.259e-39		-0.0649781	-0.128881	-0.0010757	0.0462675
Phenylalanine (mmol/l)	0.0683293	0.0022293	0.134429	0.0427643		0.0881589	0.0160023	0.160315	0.0166612		0.0198296	-0.0717371	0.111396	0.671107		0.0761987	-0.0020107	0.154408	0.0561802		0.0710286	-0.0147928	0.15685	0.104708		-0.0051701	-0.120734	0.110394	0.930085		0.189167	0.160779	0.217556	2.344e-38		0.23254	0.186961	0.27812	2.51e-23		0.0433727	-0.0103912	0.0971366	0.113818
Tyrosine (mmol/l)	0.0411693	-0.0316346	0.113973	0.267575		0.123234	0.0530781	0.193391	0.00058262		0.0820651	-0.01284	0.17697	0.0900776		0.138987	0.0596032	0.218371	0.00060989		0.110675	0.0442839	0.177066	0.00109968		-0.0283119	-0.131472	0.0748478	0.590428		0.312884	0.275271	0.350497	2.983e-58		0.363786	0.307315	0.420256	5.331e-36		0.0509016	-0.0168432	0.118646	0.140808
Acetate (mmol/l)	0.0021896	-0.0634837	0.0678629	0.947875		-0.130419	-0.202161	-0.0586768	0.00037182		-0.132608	-0.224364	-0.0408528	0.00463696		-0.0357607	-0.119398	0.0478762	0.401779		-0.0195461	-0.0571379	0.0180456	0.307938		0.0162146	-0.0746682	0.107097	0.72642		-0.0346935	-0.0673297	-0.0020574	0.0372089		-0.0808102	-0.147156	-0.0144645	0.0169847		-0.0461167	-0.119917	0.0276839	0.220615
Acetoacetate (mmol/l)	0.0507492	-0.0110266	0.112525	0.10732		0.0050842	-0.0515238	0.0616923	0.860206		-0.0456649	-0.122836	0.0315062	0.246		-0.0942483	-0.150464	-0.0380331	0.00102953		0.0538302	-0.0335206	0.141181	0.226933		0.148079	0.0432348	0.252922	0.00566617
3-hydroxybutyrate (mmol/l)	0.0401595	-0.0387386	0.119058	0.318297		0.0101821	-0.0413438	0.0617081	0.698402		-0.0299774	-0.115423	0.0554682	0.491518		-0.106506	-0.174754	-0.0382571	0.00224372		0.0197421	-0.0468486	0.0863329	0.560972		0.126248	0.0300499	0.222445	0.0101388		-0.111415	-0.145395	-0.0774346	1.417e-10		-0.0144623	-0.0642284	0.0353039	0.568896		0.0969524	0.036758	0.157147	0.00160042
Creatinine (mmol/l)	-0.0302118	-0.0877732	0.0273496	0.303458		0.123339	0.0532719	0.193406	0.00056709		0.153551	0.0673139	0.239787	0.00048945		0.006829	-0.0535839	0.0672418	0.824558		0.0445434	-0.0240866	0.113173	0.20318		0.0377144	-0.0529635	0.128392	0.41473		0.177481	0.136404	0.218558	3.199e-17		0.0120527	-0.0498836	0.073989	0.702849		-0.165428	-0.239701	-0.0911558	1.289e-05
Albumin (signal area)	-0.0436424	-0.113869	0.0265846	0.223091		0.151447	0.0815007	0.221393	2.268e-05		0.195089	0.101632	0.288547	4.403e-05		-0.106721	-0.183142	-0.0302993	0.00622976		-0.0068191	-0.0858938	0.0722556	0.865699		0.0999016	-0.0094363	0.209239	0.0732941		-0.126973	-0.163434	-0.0905128	9.719e-12		-0.0728615	-0.127135	-0.0185879	0.00851826		0.0541119	-0.0111812	0.119405	0.104284
Glycoprotein acetyls, mainly a1-acid glycoprotein (mmol/l)	0.220228	0.150359	0.290097	7.589e-10		0.291683	0.22502	0.358347	1.781e-17		0.0714557	-0.0199893	0.162901	0.125573		0.193822	0.120471	0.267172	2.469e-07		0.252382	0.181454	0.323309	4.372e-12		0.0585601	-0.0425508	0.159671	0.256119		0.550091	0.519395	0.580786	3.81e-241		0.501555	0.428074	0.575036	3.961e-40		-0.0485355	-0.128162	0.0310906	0.232154
