# Supplementary material for: Sex-specific associations of adiposity with cardiometabolic traits in the UK: A multi–life stage cohort study with repeat metabolomics
Source: PLoS Med. 2022 Jan 6;19(1):e1003636. doi: 10.1371/journal.pmed.1003636 (PMC8735621; doi:10.1371/journal.pmed.1003636)
Supplement: S7 Table — G1 analyses are adjusted for age at clinic completion, ethnicity, child’s mother and father education, maternal smoking during pregnancy, birth weight, gestational age, maternal age, household social class, and height and height2. Analyses of outcomes at 18 y and 25 y are also additionally adjusted for G1 offspring smoking. G0 analyses are adjusted for age at clinic completion, ethnicity, education, smoking during G1 cohort pregnancy, own social class, and height and height2. BMI, body mass index; G0, parent generation 0; G1, offspring generation 1; HDL, high-density lipoprotein; LCI, lower 95% confidence interval; LDL, low-density lipoprotein; UCI, upper 95% confidence interval; VLDL, very-low-density lipoprotein. (XLSX) [file pmed.1003636.s010.xlsx]

## Sheet: S7 Table
S7 Adjusted sex-specific associations of BMI with concentrations of 148 cardiometabolic traits at multiple life stages - results in original units
	G1:BMI at age 9 and metabolic trait at age 15										G1:BMI at age 15 and metabolic trait at age 18										G1:BMI at age 18 and metabolic trait at age 25										G0:BMI at age 50 and metabolic trait at age 50
Legend: BMI, body mass index; G1, offspring generation 1; G0, parent generation 0; HDL, high-density lipoprotein; LCI, lower 95% confidence interval; LDL, low-density lipoprotein; UCI, upper 95% confidence interval ; VLDL, very-low-density lipoprotein. G1 analyses are adjusted for age at clinic completion, ethnicity, child’s mother and father education, maternal smoking during pregnancy, birthwei…
	Female					Male					Female					Male					Female					Male					Female					Male
Standardised outcome	Beta	LCI	UCI	P-value		Beta	LCI	UCI	P-value		Beta	LCI	UCI	P-value		Beta	LCI	UCI	P-value		Beta	LCI	UCI	P-value		Beta	LCI	UCI	P-value		Beta	LCI	UCI	P-value		Beta	LCI	UCI	P-value
Concentration of chylomicrons and extremely large VLDL particles (mol/l)	8.52e-12	3.84e-12	1.32e-11	0.00035908		1.67e-11	1.08e-11	2.27e-11	4.593e-08		9.47e-12	3.3e-12	1.56e-11	0.00266047		2.5e-11	1.49e-11	3.51e-11	1.321e-06		1.06e-11	6.14e-12	1.51e-11	3.516e-06		2.55e-11	1.41e-11	3.7e-11	1.293e-05		3.17e-11	2.82e-11	3.51e-11	4.659e-70		3.57e-11	2.65e-11	4.49e-11	2.65e-14
Total lipids in chylomicrons and extremely large VLDL (mmol/l)	0.0018103	0.0007692	0.0028513	0.00066146		0.0036909	0.0023413	0.0050406	9.064e-08		0.0021284	0.0007568	0.0035	0.00237536		0.0054567	0.0032264	0.0076871	1.748e-06		0.002254	0.0012947	0.0032132	4.379e-06		0.0054777	0.0030157	0.0079396	1.359e-05		0.0069473	0.0062011	0.0076935	6.997e-72		0.0076693	0.0056958	0.0096427	3.098e-14
Phospholipids in chylomicrons and extremely large VLDL (mmol/l)	0.0002199	9.51e-05	0.0003447	0.0005603		0.000439	0.0002764	0.0006015	1.317e-07		0.0002407	7.8e-05	0.0004034	0.00375566		0.0006454	0.0003819	0.0009088	1.696e-06		0.0002579	0.0001381	0.0003777	2.541e-05		0.0006848	0.0003752	0.0009943	1.52e-05		0.0008253	0.0007343	0.0009162	1.761e-68		0.0009783	0.0007265	0.0012301	3.156e-14
Total cholesterol in chylomicrons and extremely large VLDL (mmol/l)	0.0003034	0.0001224	0.0004843	0.00102925		0.0005939	0.0003724	0.0008154	1.599e-07		0.0003644	0.0001155	0.0006134	0.00414454		0.0009286	0.0005458	0.0013113	2.131e-06		0.0003633	0.000191	0.0005355	3.698e-05		0.0009568	0.0005052	0.0014084	3.416e-05		0.0012649	0.0011305	0.0013993	2.566e-73		0.0013112	0.0009467	0.0016756	2.011e-12
Cholesterol esters in chylomicrons and extremely large VLDL (mmol/l)	0.0001583	5.83e-05	0.0002584	0.00193842		0.0003014	0.0001856	0.0004171	3.562e-07		0.0002003	5.75e-05	0.000343	0.0059929		0.0004955	0.0002878	0.0007032	3.135e-06		0.0002026	0.0001074	0.0002978	3.163e-05		0.0005147	0.0002609	0.0007685	7.264e-05		0.0006922	0.0006185	0.0007658	3.526e-73		0.0006446	0.0004435	0.0008458	3.638e-10
Free cholesterol in chylomicrons and extremely large VLDL (mmol/l)	0.000145	6.05e-05	0.0002296	0.00078119		0.0002948	0.0001849	0.0004047	1.582e-07		0.0001643	5.39e-05	0.0002747	0.00356058		0.0004325	0.0002539	0.000611	2.213e-06		0.0001607	8.2e-05	0.0002394	6.465e-05		0.0004421	0.0002411	0.0006432	1.704e-05		0.0005723	0.0005094	0.0006353	9.491e-69		0.0006666	0.0004992	0.000834	7.338e-15
Triglycerides in chylomicrons and extremely large VLDL (mmol/l)	0.001287	0.0005471	0.0020269	0.00065884		0.0026549	0.0016852	0.0036246	8.764e-08		0.0015218	0.0005563	0.0024873	0.00202549		0.0038794	0.0022916	0.0054672	1.806e-06		0.0016329	0.0009618	0.002304	1.985e-06		0.0038366	0.0021315	0.0055416	1.086e-05		0.004856	0.0043326	0.0053794	2.033e-71		0.0053798	0.0040194	0.0067403	1.103e-14
Concentration of very large VLDL particles (mol/l)	4.36e-11	1.75e-11	6.96e-11	0.00108133		9.33e-11	5.9e-11	1.28e-10	1.024e-07		5.34e-11	1.99e-11	8.68e-11	0.00178327		1.34e-10	7.95e-11	1.89e-10	1.708e-06		6.44e-11	3.6e-11	9.28e-11	9.568e-06		1.53e-10	8.72e-11	2.19e-10	5.39e-06		1.83e-10	1.63e-10	2.03e-10	1.278e-69		2.25e-10	1.7e-10	2.79e-10	1.034e-15
Total lipids in very large VLDL (mmol/l)	0.0041636	0.0016043	0.0067229	0.00144158		0.0090107	0.0056668	0.0123547	1.389e-07		0.005192	0.001904	0.00848	0.0019875		0.0129962	0.0077047	0.0182877	1.596e-06		0.0062099	0.0034579	0.0089618	1.026e-05		0.0148533	0.0084397	0.021267	5.983e-06		0.0186222	0.016632	0.0206124	1.444e-72		0.0217087	0.0163745	0.0270429	1.859e-15
Phospholipids in very large VLDL (mmol/l)	0.0006923	0.0002701	0.0011145	0.0013215		0.0014516	0.0009038	0.0019994	2.226e-07		0.0007785	0.000232	0.001325	0.00526933		0.0021343	0.0012514	0.0030171	2.31e-06		0.0009813	0.0005291	0.0014334	2.2e-05		0.0024708	0.0013878	0.0035537	8.183e-06		0.0030235	0.0026937	0.0033532	7.531e-70		0.0034645	0.0025704	0.0043585	3.669e-14
Total cholesterol in very large VLDL (mmol/l)	0.0009191	0.0003887	0.0014495	0.00069052		0.0018643	0.0012054	0.0025233	3.24e-08		0.0011185	0.0004188	0.0018183	0.00174714		0.0027505	0.001663	0.003838	7.789e-07		0.0011344	0.0006201	0.0016487	1.612e-05		0.0028544	0.0015599	0.0041489	1.62e-05		0.0038089	0.0034063	0.0042114	4.203e-74		0.0039936	0.0029239	0.0050632	2.923e-13
Cholesterol esters in very large VLDL (mmol/l)	0.0004886	0.0002067	0.0007704	0.00068697		0.0009984	0.000653	0.0013438	1.63e-08		0.0006355	0.0002649	0.001006	0.00078799		0.0014603	0.0008947	0.0020259	4.597e-07		0.0006371	0.0003571	0.0009171	8.673e-06		0.0015405	0.0008495	0.0022314	1.305e-05		0.0020189	0.0018059	0.002232	2.465e-74		0.0021541	0.0015796	0.0027287	2.33e-13
Free cholesterol in very large VLDL (mmol/l)	0.0004305	0.0001799	0.0006811	0.00076892		0.000863	0.0005467	0.0011792	9.673e-08		0.0004822	0.0001511	0.0008134	0.00434526		0.0012915	0.0007678	0.0018151	1.444e-06		0.0004973	0.0002622	0.0007325	3.533e-05		0.0013139	0.0007097	0.0019182	2.116e-05		0.0017897	0.0015989	0.0019804	6.367e-73		0.0018393	0.001343	0.0023357	4.367e-13
Triglycerides in very large VLDL (mmol/l)	0.002552	0.000936	0.0041679	0.00198011		0.0056836	0.0035386	0.0078285	2.224e-07		0.0032958	0.0012326	0.0053589	0.00176015		0.0081104	0.0047761	0.0114447	2.004e-06		0.004094	0.0022998	0.0058882	8.167e-06		0.0095281	0.0054798	0.0135764	4.221e-06		0.0117872	0.0105214	0.013053	6.514e-72		0.014251	0.0108709	0.017631	1.803e-16
Concentration of large VLDL particles (mol/l)	2.04e-10	7.2e-11	3.35e-10	0.00244656		4.53e-10	2.82e-10	6.24e-10	2.23e-07		2.89e-10	1.2e-10	4.58e-10	0.0008022		6.44e-10	3.9e-10	8.98e-10	7.502e-07		4.39e-10	2.62e-10	6.16e-10	1.281e-06		9.17e-10	5.46e-10	1.29e-09	1.413e-06		1.11e-09	9.98e-10	1.22e-09	1.078e-82		1.47e-09	1.19e-09	1.75e-09	9.437e-25
Total lipids in large VLDL (mmol/l)	0.0122943	0.0042692	0.0203193	0.00269241		0.027362	0.0170425	0.0376815	2.185e-07		0.0175349	0.0072559	0.0278139	0.00083916		0.0389895	0.0236223	0.0543567	7.189e-07		0.0252702	0.0150226	0.0355177	1.448e-06		0.053211	0.0316288	0.0747933	1.455e-06		0.0660814	0.0594522	0.0727106	7.195e-82		0.085071	0.068838	0.101304	1.661e-24
Phospholipids in large VLDL (mmol/l)	0.0022159	0.0007802	0.0036516	0.00250069		0.0048455	0.0030042	0.0066868	2.688e-07		0.0030351	0.0011851	0.0048851	0.00131738		0.00699	0.0042417	0.0097382	6.753e-07		0.004565	0.0026844	0.0064455	2.1e-06		0.0097748	0.0058447	0.013705	1.178e-06		0.0119525	0.0107517	0.0131532	1.184e-81		0.0152262	0.0122862	0.0181661	5.613e-24
Total cholesterol in large VLDL (mmol/l)	0.0029492	0.0010535	0.0048449	0.00230937		0.006274	0.0039262	0.0086219	1.758e-07		0.0040817	0.00164	0.0065235	0.0010653		0.009171	0.0056079	0.0127342	4.976e-07		0.0055534	0.0032633	0.0078434	2.149e-06		0.0121028	0.0071476	0.017058	1.818e-06		0.0151244	0.0136089	0.01664	4.776e-82		0.0187227	0.0149614	0.0224841	2.742e-22
Cholesterol esters in large VLDL (mmol/l)	0.0014884	0.0005321	0.0024447	0.00229866		0.0030775	0.0019365	0.0042184	1.351e-07		0.0021741	0.0009476	0.0034006	0.00052132		0.0045088	0.0027969	0.0062208	2.7e-07		0.0030111	0.0018617	0.0041604	3.118e-07		0.0060267	0.0036029	0.0084505	1.186e-06		0.007637	0.0068838	0.0083902	1.548e-84		0.0090013	0.0071644	0.0108383	1.177e-21
Free cholesterol in large VLDL (mmol/l)	0.0014608	0.0005112	0.0024105	0.00258577		0.0031962	0.001976	0.0044165	3.052e-07		0.0019074	0.0006794	0.0031354	0.00235354		0.0046623	0.0027982	0.0065263	1.028e-06		0.002542	0.0013923	0.0036918	1.538e-05		0.0060754	0.0035357	0.008615	2.938e-06		0.0074845	0.0067135	0.0082555	6.918e-78		0.0097213	0.0077878	0.0116549	1.057e-22
Triglycerides in large VLDL (mmol/l)	0.0071291	0.0024129	0.0118453	0.00306619		0.0162348	0.0100863	0.0223834	2.451e-07		0.0104227	0.004395	0.0164504	0.00071212		0.0228284	0.0137472	0.0319097	9.068e-07		0.0151514	0.0090574	0.0212455	1.188e-06		0.0313361	0.018616	0.0440562	1.483e-06		0.0389947	0.0350653	0.0429241	3.474e-81		0.0511211	0.041573	0.0606692	1.701e-25
Concentration of medium VLDL particles (mol/l)	5.16e-10	1.87e-10	8.44e-10	0.00208451		1.11e-09	7.09e-10	1.51e-09	6.592e-08		7.67e-10	3.51e-10	1.18e-09	0.00031521		1.55e-09	9.85e-10	2.12e-09	9.59e-08		1.27e-09	7.99e-10	1.73e-09	1.22e-07		2.36e-09	1.43e-09	3.29e-09	7.511e-07		2.95e-09	2.67e-09	3.23e-09	9.069e-90		4.03e-09	3.35e-09	4.71e-09	5.884e-31
Total lipids in medium VLDL (mmol/l)	0.0178132	0.006392	0.0292344	0.00225114		0.0380956	0.0243011	0.05189	6.784e-08		0.0268168	0.0123583	0.0412753	0.00028369		0.0534737	0.0340341	0.0729134	7.888e-08		0.0417235	0.0261715	0.0572756	1.619e-07		0.078542	0.047544	0.10954	7.432e-07		0.101594	0.0918462	0.111341	4.314e-89		0.132833	0.110303	0.155364	1.675e-30
Phospholipids in medium VLDL (mmol/l)	0.0032901	0.0010927	0.0054876	0.00335824		0.0069855	0.0043469	0.009624	2.278e-07		0.0048257	0.0020061	0.0076453	0.00080671		0.0101907	0.0064844	0.0138969	7.986e-08		0.0079294	0.0049347	0.0109241	2.333e-07		0.0151792	0.009236	0.0211223	6.069e-07		0.0196195	0.0177466	0.0214925	6.117e-90		0.0251178	0.0208168	0.0294188	5.747e-30
Total cholesterol in medium VLDL (mmol/l)	0.0045617	0.001352	0.0077715	0.00536457		0.0093827	0.0057291	0.0130362	5.146e-07		0.0070229	0.0029003	0.0111455	0.00085339		0.0141716	0.0090473	0.0192959	6.725e-08		0.010092	0.006012	0.0141721	1.346e-06		0.0202965	0.0122421	0.028351	8.529e-07		0.026347	0.0237416	0.0289525	3.581e-84		0.0307162	0.0249496	0.0364829	2.933e-25
Cholesterol esters in medium VLDL (mmol/l)	0.0024864	0.0006428	0.0043299	0.00823112		0.0050492	0.0030672	0.0070313	6.334e-07		0.0040136	0.0016337	0.0063936	0.00096145		0.007598	0.0048386	0.0103575	7.66e-08		0.0053771	0.0032005	0.0075538	1.388e-06		0.010529	0.0062965	0.0147615	1.172e-06		0.0138315	0.0124045	0.0152586	1.02e-77		0.0142724	0.011273	0.0172719	1.592e-20
Free cholesterol in medium VLDL (mmol/l)	0.0020834	0.0006423	0.0035245	0.00462336		0.00438	0.002641	0.0061189	8.442e-07		0.0030064	0.0011544	0.0048584	0.00148057		0.0065727	0.0041234	0.009022	1.609e-07		0.0047135	0.0027664	0.0066606	2.24e-06		0.0097705	0.005885	0.0136561	8.99e-07		0.012508	0.0112809	0.0137351	1.922e-85		0.0164442	0.0136118	0.0192765	1.217e-29
Triglycerides in medium VLDL (mmol/l)	0.0099674	0.0037862	0.0161487	0.00158729		0.0216832	0.0140335	0.029333	3.057e-08		0.0149663	0.0071762	0.0227563	0.00017043		0.0291264	0.018345	0.0399077	1.331e-07		0.0237033	0.0151354	0.0322713	6.652e-08		0.0430594	0.0259601	0.0601587	8.676e-07		0.0556007	0.0502309	0.0609704	5.307e-88		0.0769997	0.0644416	0.0895577	8.065e-33
Concentration of small VLDL particles (mol/l)	5.6e-10	1.95e-10	9.24e-10	0.00264154		1.02e-09	6.17e-10	1.42e-09	7.051e-07		7.53e-10	2.61e-10	1.24e-09	0.00272181		1.63e-09	1.09e-09	2.18e-09	4.578e-09		1.43e-09	8.97e-10	1.97e-09	1.71e-07		2.54e-09	1.62e-09	3.45e-09	5.684e-08		3.67e-09	3.34e-09	4e-09	4.52e-100		3.93e-09	3.25e-09	4.61e-09	1.836e-29
Total lipids in small VLDL (mmol/l)	0.0122833	0.0046024	0.0199643	0.00173513		0.0215912	0.0133167	0.0298656	3.377e-07		0.0160328	0.0054318	0.0266339	0.0030579		0.0345934	0.0236115	0.0455753	8.238e-10		0.0272895	0.01692	0.037659	2.755e-07		0.0487769	0.031356	0.0661978	4.632e-08		0.0770074	0.0701366	0.0838782	4.26e-102		0.0732759	0.0603353	0.0862165	2.708e-28
Phospholipids in small VLDL (mmol/l)	0.002474	0.0008863	0.0040617	0.00227241		0.0041983	0.002564	0.0058326	5.105e-07		0.0030824	0.0008772	0.0052875	0.00618156		0.0068643	0.0047273	0.0090012	3.851e-10		0.0050704	0.0029712	0.0071695	2.357e-06		0.0096808	0.0063414	0.0130201	1.546e-08		0.0161289	0.014695	0.0175628	8.7e-103		0.0146869	0.0121059	0.0172678	1.486e-28
Total cholesterol in small VLDL (mmol/l)	0.0049893	0.0019333	0.0080453	0.00138599		0.0080409	0.0049344	0.0111474	4.187e-07		0.0059185	0.0013475	0.0104896	0.0111915		0.0129494	0.0088799	0.0170189	5.577e-10		0.0091418	0.0052617	0.0130219	4.124e-06		0.0163953	0.0105157	0.0222749	5.242e-08		0.02695	0.0244556	0.0294445	2.603e-95		0.0181511	0.0137994	0.0225029	3.681e-16
Cholesterol esters in small VLDL (mmol/l)	0.0034554	0.0013738	0.0055369	0.00115026		0.0054523	0.0033911	0.0075136	2.334e-07		0.0040176	0.0008221	0.0072131	0.0137647		0.0083949	0.0056598	0.0111301	2.167e-09		0.0060333	0.0034983	0.0085683	3.296e-06		0.0100083	0.0062744	0.0137423	1.662e-07		0.0165029	0.0149032	0.0181027	2.176e-87		0.0089565	0.0061496	0.0117633	4.298e-10
Free cholesterol in small VLDL (mmol/l)	0.0015298	0.0004411	0.0026184	0.00590593		0.0025916	0.00146	0.0037232	7.453e-06		0.0019143	0.0003857	0.0034429	0.0141435		0.0045385	0.0030516	0.0060254	2.647e-09		0.003108	0.0016748	0.0045413	2.229e-05		0.006386	0.0041076	0.0086644	4.485e-08		0.0104666	0.009488	0.0114451	1.562e-93		0.0091923	0.0074864	0.0108983	8.342e-26
Triglycerides in small VLDL (mmol/l)	0.0048252	0.0013947	0.0082556	0.00585795		0.0093676	0.0054089	0.0133263	3.686e-06		0.0070416	0.0025463	0.011537	0.00215949		0.0148066	0.009403	0.0202103	8.84e-08		0.0130739	0.0083125	0.0178353	8.309e-08		0.0227013	0.0140675	0.031335	2.823e-07		0.033987	0.0307785	0.0371955	7.613e-92		0.0404386	0.0339138	0.0469634	1.743e-33
Concentration of very small VLDL particles (mol/l)	2.84e-10	-5.92e-11	6.27e-10	0.104788		2.94e-10	-4.39e-11	6.32e-10	0.0880819		3.05e-10	-2.09e-10	8.18e-10	0.244502		9.6e-10	5.32e-10	1.39e-09	1.186e-05		9.33e-10	3.92e-10	1.47e-09	0.00073375		1.96e-09	1.2e-09	2.72e-09	4.866e-07		2.55e-09	2.26e-09	2.83e-09	5.694e-67		1.57e-09	9.93e-10	2.15e-09	1.086e-07
Total lipids in very small VLDL (mmol/l)	0.0055561	0.0004067	0.0107055	0.0344632		0.0074878	0.0022549	0.0127207	0.00505928		0.0059331	-0.0022006	0.0140668	0.15269		0.0163706	0.0097454	0.0229958	1.38e-06		0.01148	0.0046141	0.0183458	0.00106205		0.0240603	0.0144959	0.0336248	8.901e-07		0.0349083	0.0307989	0.0390177	1.33e-60		0.0169921	0.0096521	0.024332	5.803e-06
Phospholipids in very small VLDL (mmol/l)	0.0010597	-0.0006712	0.0027905	0.230026		0.0007733	-0.0009387	0.0024853	0.375844		0.0006165	-0.0019903	0.0032233	0.642785		0.0037152	0.0016126	0.0058178	0.00054305		0.0026112	0.0004315	0.0047909	0.0189093		0.0063716	0.003418	0.0093252	2.457e-05		0.0091928	0.0078427	0.0105429	6.024e-40		0.0017659	-0.0006827	0.0042146	0.157475
Total cholesterol in very small VLDL (mmol/l)	0.0031804	0.00035	0.0060108	0.0276605		0.0051203	0.002232	0.0080087	0.00051819		0.0038892	-0.000685	0.0084634	0.0955687		0.0083424	0.0046349	0.0120499	1.087e-05		0.0057343	0.0023206	0.0091481	0.00100678		0.0107216	0.0060256	0.0154176	8.068e-06		0.0139417	0.0119074	0.0159761	1.956e-40		0.0042732	0.0006338	0.0079126	0.0213844
Cholesterol esters in very small VLDL (mmol/l)	0.0027832	0.0007281	0.0048384	0.00796871		0.0045503	0.002542	0.0065586	9.312e-06		0.0033797	3.92e-05	0.0067201	0.0473734		0.0067728	0.0040483	0.0094973	1.193e-06		0.0044511	0.002096	0.0068062	0.00021695		0.0074694	0.0041549	0.0107838	1.054e-05		0.0095894	0.0082062	0.0109726	2.548e-41		0.0033243	0.0008197	0.0058288	0.00929326
Free cholesterol in very small VLDL (mmol/l)	0.0003979	-0.0004842	0.0012801	0.376479		0.0005306	-0.000439	0.0015001	0.283298		0.000502	-0.0008488	0.0018528	0.466154		0.0015952	0.0004823	0.002708	0.00499306		0.001284	0.0001857	0.0023822	0.0219673		0.0032517	0.001822	0.0046813	8.725e-06		0.0043685	0.0036763	0.0050608	1.222e-34		0.0009497	-0.000242	0.0021413	0.118265
Triglycerides in very small VLDL (mmol/l)	0.0013192	9.53e-07	0.0026374	0.0498347		0.0015785	0.000281	0.0028761	0.0171289		0.0014388	-0.0003793	0.0032568	0.120807		0.0043058	0.0025243	0.0060872	2.322e-06		0.0031345	0.001442	0.004827	0.00028965		0.0069623	0.0044898	0.0094349	3.89e-08		0.0117838	0.0106082	0.0129594	8.535e-83		0.0109535	0.0089696	0.0129373	5.362e-27
Concentration of IDL particles (mol/l)	3.23e-10	-6.04e-10	1.25e-09	0.494907		-2.02e-10	-1.14e-09	7.34e-10	0.67249		-2.06e-10	-1.6e-09	1.19e-09	0.772111		1.49e-09	3.65e-10	2.62e-09	0.00945012		8.6e-10	-6.33e-10	2.35e-09	0.258763		3.51e-09	1.43e-09	5.59e-09	0.00094987		3.5e-09	2.79e-09	4.21e-09	4.776e-22		-2.66e-10	-1.9e-09	1.36e-09	0.749418
Total lipids in IDL (mmol/l)	0.005585	-0.0066387	0.0178087	0.370345		0.0015621	-0.0107094	0.0138336	0.802891		-0.0003286	-0.0188296	0.0181724	0.97221		0.0213481	0.0065306	0.0361655	0.00477374		0.0081871	-0.0071627	0.0235369	0.295635		0.0344658	0.0131269	0.0558047	0.001564		0.0443236	0.0350359	0.0536113	1.235e-20		-0.007004	-0.0238334	0.0098255	0.414604
Phospholipids in IDL (mmol/l)	0.0012237	-0.0018505	0.0042979	0.435127		-0.0008031	-0.0039303	0.0023242	0.614598		-0.0009845	-0.0055837	0.0036147	0.674631		0.0040302	0.0003207	0.0077397	0.03324		0.001698	-0.00212	0.0055161	0.383154		0.0075291	0.002401	0.0126572	0.00403292		0.0099053	0.0075334	0.0122772	3.391e-16		-0.0045694	-0.0089023	-0.0002364	0.0387462
Total cholesterol in IDL (mmol/l)	0.0041192	-0.0042683	0.0125068	0.335605		0.0037786	-0.004573	0.0121303	0.375033		0.0013147	-0.0112247	0.013854	0.837093		0.0153091	0.005288	0.0253302	0.00277392		0.0055915	-0.0048237	0.0160067	0.292485		0.0221903	0.0074693	0.0369114	0.00315593		0.0265614	0.0202844	0.0328385	1.384e-16		-0.0079824	-0.0193966	0.0034317	0.17043
Cholesterol esters in IDL (mmol/l)	0.003607	-0.0024623	0.0096764	0.243958		0.0049463	-0.0010858	0.0109784	0.107965		0.0024057	-0.0066028	0.0114143	0.60048		0.0131813	0.0059167	0.020446	0.00038341		0.0054406	-0.0021096	0.0129908	0.157732		0.018065	0.007044	0.0290859	0.00133029		0.0214824	0.0169999	0.025965	8.552e-21		-0.001451	-0.0096673	0.0067653	0.729193
Free cholesterol in IDL (mmol/l)	0.000519	-0.0019036	0.0029416	0.674433		-0.001189	-0.00363	0.0012519	0.339558		-0.0011131	-0.0047329	0.0025067	0.546481		0.0021732	-0.0007339	0.0050803	0.142765		0.0001517	-0.0027639	0.0030672	0.918748		0.00412	0.0002971	0.007943	0.0346822		0.0050974	0.0032689	0.006926	4.853e-08		-0.0065316	-0.0098361	-0.0032271	0.00010803
Triglycerides in IDL (mmol/l)	0.000237	-0.0013607	0.0018347	0.771136		-0.0014878	-0.002779	-0.0001966	0.0239385		-0.0007126	-0.0027457	0.0013206	0.491898		0.0020184	0.0002261	0.0038107	0.0273237		0.0008987	-0.000689	0.0024865	0.267058		0.0047389	0.0028423	0.0066355	1.052e-06		0.0078711	0.0068122	0.0089301	4.146e-47		0.0055434	0.0039363	0.0071505	1.52e-11
Concentration of large LDL particles (mol/l)	9.94e-10	-6.54e-10	2.64e-09	0.237099		-1.2e-10	-1.83e-09	1.59e-09	0.890311		-3.41e-10	-2.81e-09	2.13e-09	0.786147		2.76e-09	7.42e-10	4.78e-09	0.00739219		1.38e-09	-1.28e-09	4.05e-09	0.309464		5.71e-09	2.13e-09	9.3e-09	0.00181345		6.38e-09	5.1e-09	7.65e-09	2e-22		-1.15e-09	-4.09e-09	1.79e-09	0.442585
Total lipids in large LDL (mmol/l)	0.0084686	-0.006672	0.0236093	0.272815		0.0004733	-0.0150378	0.0159843	0.952292		-0.0022286	-0.0249682	0.020511	0.84758		0.0263965	0.0078843	0.0449087	0.00522347		0.0097745	-0.0093399	0.0288888	0.315998		0.0395358	0.013892	0.0651796	0.00253457		0.0596473	0.0479781	0.0713165	2.08e-23		-0.0115712	-0.0327063	0.009564	0.283182
Phospholipids in large LDL (mmol/l)	0.0021402	-0.0009579	0.0052383	0.17564		0.0010783	-0.0020843	0.0042409	0.503806		0.0001757	-0.0044602	0.0048116	0.940746		0.0060773	0.0022876	0.009867	0.00168933		0.0020668	-0.0019172	0.0060509	0.309039		0.0083685	0.0029799	0.0137572	0.00235645		0.012837	0.0104324	0.0152416	2.299e-25		-0.0024871	-0.0068941	0.0019199	0.268608
Total cholesterol in large LDL (mmol/l)	0.0062814	-0.004764	0.0173269	0.264872		0.0015136	-0.0098296	0.0128568	0.793592		-0.0008769	-0.0174438	0.0156901	0.917326		0.0187909	0.005345	0.0322367	0.00619118		0.008102	-0.0059856	0.0221895	0.259461		0.0277909	0.008898	0.0466839	0.00396429		0.0414699	0.0328474	0.0500923	6.254e-21		-0.0116028	-0.0272403	0.0040346	0.145835
Cholesterol esters in large LDL (mmol/l)	0.0053035	-0.0030686	0.0136755	0.214269		0.0023425	-0.0062881	0.0109731	0.594593		0.0001657	-0.0123691	0.0127005	0.979315		0.01563	0.0054008	0.0258591	0.0027687		0.0075294	-0.0032148	0.0182736	0.16946		0.0231161	0.0084928	0.0377395	0.00196544		0.0344002	0.0278026	0.0409978	2.78e-24		-0.0048302	-0.0167336	0.0070733	0.426357
Free cholesterol in large LDL (mmol/l)	0.0009854	-0.0017164	0.0036872	0.474549		-0.0008506	-0.0036067	0.0019055	0.545105		-0.0010409	-0.0051032	0.0030214	0.615322		0.0031543	-0.0001269	0.0064355	0.059529		0.000573	-0.0028072	0.0039531	0.739563		0.0046728	0.0003233	0.0090224	0.0352531		0.0070893	0.0050427	0.0091359	1.247e-11		-0.0067757	-0.0105738	-0.0029776	0.00047407
Triglycerides in large LDL (mmol/l)	3.67e-05	-0.0016602	0.0017337	0.966143		-0.0021232	-0.0035068	-0.0007396	0.00264794		-0.0015268	-0.0035862	0.0005325	0.146061		0.0015305	-0.0002867	0.0033478	0.0987395		-0.000393	-0.0018693	0.0010834	0.601661		0.0033712	0.0017252	0.0050173	6.165e-05		0.0053522	0.0043769	0.0063274	1.068e-26		0.0025144	0.0010801	0.0039488	0.00059363
Concentration of medium LDL particles (mol/l)	1.14e-09	-2.62e-10	2.54e-09	0.111089		2.74e-10	-1.21e-09	1.75e-09	0.716902		-8.16e-11	-2.18e-09	2.02e-09	0.939312		2.77e-09	1.03e-09	4.5e-09	0.00184001		1.31e-09	-1.11e-09	3.73e-09	0.287774		4.9e-09	1.79e-09	8.01e-09	0.0020026		6.42e-09	5.32e-09	7.52e-09	7.261e-30		1.56e-10	-2.27e-09	2.59e-09	0.89958
Total lipids in medium LDL (mmol/l)	0.0065751	-0.0026111	0.0157613	0.160566		0.0020165	-0.0075445	0.0115774	0.679207		-0.0004756	-0.0144099	0.0134586	0.946629		0.0178855	0.0065057	0.0292652	0.00208632		0.0066816	-0.005695	0.0190581	0.2898		0.0244139	0.0086239	0.0402039	0.00246304		0.0413199	0.0340138	0.048626	3.142e-28		-0.0002779	-0.0126359	0.01208	0.964835
Phospholipids in medium LDL (mmol/l)	0.0016174	-0.0002542	0.003489	0.0902754		0.001491	-0.0005027	0.0034847	0.142622		0.000446	-0.0023473	0.0032393	0.75419		0.0048325	0.0024536	0.0072114	7.075e-05		0.0015716	-0.0009634	0.0041065	0.22415		0.0060837	0.0026637	0.0095038	0.000498		0.0096809	0.0082229	0.0111388	4.2e-38		0.002424	-6.78e-05	0.0049159	0.0565653
Total cholesterol in medium LDL (mmol/l)	0.004804	-0.0019607	0.0115687	0.163868		0.0018475	-0.0051727	0.0088678	0.605841		8.21e-05	-0.0102277	0.0103919	0.987541		0.0123276	0.003982	0.0206732	0.00381551		0.0056017	-0.0037913	0.0149947	0.242274		0.0169424	0.0051246	0.0287602	0.00498402		0.0291132	0.0236022	0.0346241	7.076e-25		-0.0036979	-0.0131277	0.0057319	0.442057
Cholesterol esters in medium LDL (mmol/l)	0.0040776	-0.0014009	0.009556	0.144544		0.0016616	-0.004014	0.0073371	0.565944		0.0002885	-0.0080425	0.0086196	0.945848		0.0099614	0.0032109	0.0167119	0.00385099		0.005248	-0.0022288	0.0127248	0.168779		0.0139088	0.0043923	0.0234253	0.0042019		0.0243774	0.0198513	0.0289034	8.773e-26		-0.0028875	-0.0105597	0.0047848	0.460659
Free cholesterol in medium LDL (mmol/l)	0.0007261	-0.0005879	0.00204	0.278639		0.0001946	-0.0011887	0.0015779	0.782662		-0.0002194	-0.0022201	0.0017812	0.829677		0.0023653	0.0007328	0.0039979	0.0045424		0.0003542	-0.0015998	0.0023081	0.722224		0.0030363	0.0007157	0.0053568	0.0103669		0.0047393	0.0037404	0.0057382	2.043e-20		-0.0008088	-0.0025826	0.0009649	0.371397
Triglycerides in medium LDL (mmol/l)	0.0001644	-0.0008255	0.0011544	0.744673		-0.0013434	-0.0021985	-0.0004883	0.00208896		-0.0009706	-0.0021417	0.0002006	0.104245		0.0007053	-0.0003237	0.0017344	0.178996		-0.0004907	-0.0012527	0.0002713	0.206744		0.0013839	0.0005797	0.0021881	0.00075479		0.002514	0.0019631	0.0030649	5.133e-19		0.0009947	0.0002815	0.001708	0.00627886
Concentration of small LDL particles (mol/l)	1.21e-09	-3.32e-10	2.75e-09	0.124232		3.17e-10	-1.35e-09	1.99e-09	0.709722		-3.51e-10	-2.64e-09	1.94e-09	0.763969		3.1e-09	1.18e-09	5.02e-09	0.00157038		9.4e-10	-1.98e-09	3.86e-09	0.527681		5.41e-09	1.8e-09	9.01e-09	0.00332742		6.07e-09	4.9e-09	7.24e-09	5.161e-24		3.66e-11	-2.72e-09	2.79e-09	0.97922
Total lipids in small LDL (mmol/l)	0.0043789	-0.0013866	0.0101444	0.136523		0.0016983	-0.0044418	0.0078384	0.587595		-0.0004479	-0.0091627	0.008267	0.919722		0.0115097	0.0043382	0.0186811	0.00167489		0.002524	-0.0057583	0.0108063	0.550093		0.0146775	0.0045496	0.0248055	0.00453288		0.0242826	0.0197394	0.0288258	2.027e-25		-0.0010329	-0.00879	0.0067242	0.794072
Phospholipids in small LDL (mmol/l)	0.0008965	-0.0003692	0.0021621	0.164977		0.0006814	-0.0006913	0.0020541	0.330405		-0.0001339	-0.0019925	0.0017248	0.887665		0.0029412	0.0013486	0.0045338	0.00030127		4.43e-05	-0.0019372	0.0020258	0.96503		0.0036801	0.001282	0.0060782	0.00265397		0.0052048	0.0042555	0.0061541	1.201e-26		0.0008387	-0.0008632	0.0025406	0.334013
Total cholesterol in small LDL (mmol/l)	0.0030852	-0.0010882	0.0072585	0.147284		0.0011454	-0.003266	0.0055567	0.610681		-0.0002049	-0.0065647	0.006155	0.949631		0.0073298	0.0021407	0.0125189	0.00566091		0.0024188	-0.0036027	0.0084403	0.430867		0.0094077	0.0021366	0.0166788	0.0112497		0.0164298	0.013062	0.0197975	1.746e-21		-0.0038311	-0.0096195	0.0019572	0.194501
Cholesterol esters in small LDL (mmol/l)	0.0026219	-0.0007971	0.0060409	0.132763		0.0008156	-0.002797	0.0044283	0.657991		-8.68e-05	-0.005262	0.0050884	0.973772		0.0058307	0.0015895	0.010072	0.00708133		0.0025465	-0.0021483	0.0072414	0.287527		0.0076113	0.001833	0.0133895	0.00986469		0.0138349	0.0110496	0.0166202	3.316e-22		-0.003223	-0.0079232	0.0014773	0.178916
Free cholesterol in small LDL (mmol/l)	0.0004614	-0.0003393	0.0012621	0.258598		0.0003154	-0.000559	0.0011898	0.479384		-0.0001217	-0.0013501	0.0011066	0.84589		0.0015318	0.0005109	0.0025527	0.00329632		-0.0001265	-0.0015027	0.0012497	0.856917		0.0017986	0.000271	0.0033262	0.0210457		0.002599	0.0019947	0.0032034	4.478e-17		-0.0006078	-0.0017224	0.0005068	0.285082
Triglycerides in small LDL (mmol/l)	0.000396	-0.0001639	0.0009559	0.165547		-5.79e-05	-0.0005982	0.0004823	0.833435		-0.0001122	-0.0008314	0.0006071	0.759717		0.001182	0.0004925	0.0018716	0.00079159		6.11e-05	-0.0004714	0.0005935	0.822027		0.0015904	0.0008622	0.0023186	1.949e-05		0.0026527	0.0022756	0.0030298	1.819e-42		0.0019587	0.0013901	0.0025274	1.622e-11
Concentration of very large HDL particles (mol/l)	-1.26e-08	-2.06e-08	-4.54e-09	0.00217683		-2.96e-08	-3.68e-08	-2.24e-08	1.274e-15		-2.23e-08	-3.17e-08	-1.3e-08	2.874e-06		-2.33e-08	-3.1e-08	-1.56e-08	4.038e-09		-3.82e-08	-4.97e-08	-2.68e-08	7.155e-11		-2.83e-08	-3.93e-08	-1.73e-08	5.041e-07		-7.47e-08	-8.04e-08	-6.89e-08	2.21e-135		-5.66e-08	-6.51e-08	-4.82e-08	8.9e-39
Total lipids in very large HDL (mmol/l)	-0.0146681	-0.0243214	-0.0050147	0.00291665		-0.0347596	-0.0435369	-0.0259822	1.244e-14		-0.0271341	-0.0384538	-0.0158143	2.807e-06		-0.027034	-0.0366124	-0.0174556	3.626e-08		-0.0387139	-0.0502571	-0.0271707	6.463e-11		-0.0286329	-0.0397126	-0.0175531	4.475e-07		-0.0876615	-0.0945461	-0.0807768	2.03e-129		-0.0570662	-0.0656225	-0.0485099	2.051e-38
Phospholipids in very large HDL (mmol/l)	-0.0087305	-0.0138987	-0.0035623	0.00093914		-0.0198689	-0.0244921	-0.0152458	6.35e-17		-0.0143778	-0.0204165	-0.008339	3.27e-06		-0.0167924	-0.0216738	-0.011911	2.115e-11		-0.0224909	-0.0290751	-0.0159067	2.895e-11		-0.0185527	-0.0249763	-0.0121291	1.745e-08		-0.0478136	-0.0513664	-0.0442607	2.27e-143		-0.0360949	-0.0409417	-0.0312481	2.863e-47
Total cholesterol in very large HDL (mmol/l)	-0.0056323	-0.0102033	-0.0010612	0.0157597		-0.0144631	-0.0187382	-0.010188	4.109e-11		-0.0123708	-0.0179907	-0.006751	1.676e-05		-0.0103616	-0.015607	-0.0051163	0.0001112		-0.0157847	-0.0206774	-0.010892	3.234e-10		-0.0107718	-0.0156188	-0.0059248	1.391e-05		-0.0390398	-0.0424083	-0.0356713	1.23e-108		-0.0216272	-0.0254698	-0.0177845	5.676e-28
Cholesterol esters in very large HDL (mmol/l)	-0.0036555	-0.0069969	-0.000314	0.0320349		-0.0099211	-0.0130718	-0.0067703	7.892e-10		-0.0088349	-0.0130775	-0.0045923	4.639e-05		-0.0068869	-0.0110084	-0.0027655	0.00106988		-0.0106234	-0.0140383	-0.0072085	1.319e-09		-0.0072344	-0.0107276	-0.0037411	5.103e-05		-0.0277587	-0.0302707	-0.0252467	2.241e-99		-0.0147438	-0.0174964	-0.0119911	1.621e-25
Free cholesterol in very large HDL (mmol/l)	-0.0019844	-0.0032713	-0.0006974	0.00252624		-0.0045631	-0.0057385	-0.0033876	3.992e-14		-0.0035777	-0.0050741	-0.0020813	2.975e-06		-0.0034735	-0.0047331	-0.002214	7.318e-08		-0.0051607	-0.0066725	-0.0036488	2.987e-11		-0.003536	-0.0049445	-0.0021274	9.37e-07		-0.0113025	-0.0121846	-0.0104205	5.98e-131		-0.006882	-0.0080109	-0.0057531	1.848e-32
Triglycerides in very large HDL (mmol/l)	-0.0003142	-0.0006093	-1.92e-05	0.0368691		-0.0004862	-0.0008011	-0.0001713	0.00248989		-0.0003349	-0.0007248	5.5e-05	0.0922063		0.0001044	-0.0003929	0.0006018	0.680436		-0.0004388	-0.0008273	-5.03e-05	0.026873		0.0006901	4.88e-05	0.0013313	0.0349462		-0.0008444	-0.0010873	-0.0006015	1.055e-11		0.0006543	0.0001932	0.0011154	0.0054277
Concentration of large HDL particles (mol/l)	-2.77e-08	-4.43e-08	-1.12e-08	0.00099083		-5.8e-08	-7.22e-08	-4.37e-08	2.373e-15		-4.64e-08	-6.63e-08	-2.66e-08	4.908e-06		-5.49e-08	-7.17e-08	-3.81e-08	1.733e-10		-1.2e-07	-1.5e-07	-8.94e-08	2.015e-14		-8.45e-08	-1.16e-07	-5.33e-08	1.29e-07		-1.69e-07	-1.81e-07	-1.56e-07	5.53e-146		-1.7e-07	-1.94e-07	-1.47e-07	1.921e-45
Total lipids in large HDL (mmol/l)	-0.0219568	-0.0343539	-0.0095598	0.00052427		-0.0443788	-0.0551853	-0.0335722	1.321e-15		-0.0349946	-0.0502159	-0.0197732	6.984e-06		-0.0425375	-0.0552978	-0.0297772	8.394e-11		-0.0769705	-0.096462	-0.057479	1.696e-14		-0.0548816	-0.0749432	-0.0348201	9.261e-08		-0.140538	-0.15064	-0.130435	2.03e-152		-0.109902	-0.124875	-0.0949295	5.308e-46
Phospholipids in large HDL (mmol/l)	-0.0084355	-0.013927	-0.0029441	0.00262177		-0.0181802	-0.0229748	-0.0133856	1.493e-13		-0.0148218	-0.0216096	-0.008034	1.956e-05		-0.0170935	-0.0228534	-0.0113336	7.093e-09		-0.034031	-0.0427816	-0.0252804	4.111e-14		-0.0232354	-0.0323527	-0.0141181	6.417e-07		-0.0561927	-0.0605488	-0.0518365	1.34e-132		-0.0479829	-0.0548554	-0.0411104	7.239e-42
Total cholesterol in large HDL (mmol/l)	-0.0133445	-0.0202031	-0.0064859	0.0001397		-0.025868	-0.0318678	-0.0198682	5.077e-17		-0.0199653	-0.028377	-0.0115536	3.505e-06		-0.0253751	-0.0323504	-0.0183998	1.473e-12		-0.0409363	-0.0512445	-0.0306282	1.216e-14		-0.031026	-0.0416658	-0.0203861	1.276e-08		-0.0797873	-0.0852602	-0.0743144	4.26e-166		-0.0598047	-0.0676364	-0.051973	1.467e-49
Cholesterol esters in large HDL (mmol/l)	-0.0106173	-0.0160262	-0.0052084	0.00012186		-0.020498	-0.0252141	-0.015782	2.869e-17		-0.0158013	-0.0224474	-0.0091551	3.376e-06		-0.020139	-0.0256445	-0.0146336	1.114e-12		-0.0310419	-0.0388897	-0.0231941	1.538e-14		-0.0235683	-0.0316897	-0.0154468	1.495e-08		-0.0608545	-0.065045	-0.056664	6.41e-165		-0.045183	-0.0511143	-0.0392516	2.475e-49
Free cholesterol in large HDL (mmol/l)	-0.0027376	-0.0041959	-0.0012792	0.00023778		-0.0053896	-0.0066755	-0.0041037	3.497e-16		-0.0041654	-0.0059436	-0.0023873	4.68e-06		-0.0052368	-0.0067165	-0.0037571	5.658e-12		-0.0098966	-0.0123617	-0.0074314	6.347e-15		-0.0074555	-0.0099871	-0.0049239	9.183e-09		-0.0189362	-0.0202221	-0.0176504	3.47e-169		-0.0146204	-0.0165263	-0.0127145	5.504e-50
Triglycerides in large HDL (mmol/l)	-0.0002065	-0.0004577	4.47e-05	0.107138		-0.0002496	-0.0004728	-2.64e-05	0.0284286		-0.000146	-0.0004436	0.0001515	0.33585		-6.79e-05	-0.0003651	0.0002293	0.654085		-0.0019985	-0.0027369	-0.00126	1.265e-07		-0.0006259	-0.0013398	8.79e-05	0.0856486		-0.0045891	-0.0050323	-0.004146	5.348e-88		-0.0021175	-0.0026645	-0.0015704	3.86e-14
Concentration of medium HDL particles (mol/l)	-7.82e-10	-1.41e-08	1.25e-08	0.90839		-2.65e-09	-1.47e-08	9.43e-09	0.667216		-1.42e-08	-3.35e-08	5.2e-09	0.151659		-3.26e-09	-2e-08	1.35e-08	0.701999		-6.89e-08	-9.89e-08	-3.89e-08	6.922e-06		-1.19e-08	-4.03e-08	1.66e-08	0.412896		-8.31e-09	-1.78e-08	1.14e-09	0.0848714		-6.48e-08	-8.8e-08	-4.15e-08	4.791e-08
Total lipids in medium HDL (mmol/l)	-0.0014787	-0.0080966	0.0051392	0.661296		-0.0030449	-0.0091343	0.0030445	0.3269		-0.008404	-0.0183886	0.0015806	0.0989443		-0.0043468	-0.0131491	0.0044556	0.332885		-0.0307337	-0.0437981	-0.0176693	4.265e-06		-0.0066425	-0.0190668	0.0057819	0.29449		-0.009645	-0.0147062	-0.0045838	0.00018914		-0.0305548	-0.0406501	-0.0204595	3.17e-09
Phospholipids in medium HDL (mmol/l)	-0.000899	-0.0046502	0.0028521	0.638396		-0.0024676	-0.0057353	0.0008001	0.138781		-0.0050886	-0.0102315	5.43e-05	0.0524664		-0.0021295	-0.0065988	0.0023399	0.350151		-0.0134232	-0.019271	-0.0075753	7.216e-06		-0.0018307	-0.0072437	0.0035822	0.507166		-0.0032936	-0.0056518	-0.0009354	0.00620264		-0.0115476	-0.0160871	-0.007008	6.347e-07
Total cholesterol in medium HDL (mmol/l)	-0.0014681	-0.0043808	0.0014447	0.323064		-0.002193	-0.0050248	0.0006387	0.128979		-0.0044467	-0.0093603	0.0004668	0.0760684		-0.0041808	-0.008683	0.0003215	0.068732		-0.0184037	-0.0256394	-0.0111679	6.749e-07		-0.0076331	-0.0147053	-0.0005608	0.0344149		-0.01092	-0.0135472	-0.0082929	4.636e-16		-0.0230388	-0.0285678	-0.0175097	3.931e-16
Cholesterol esters in medium HDL (mmol/l)	-0.0012947	-0.0036923	0.0011029	0.289747		-0.0019026	-0.0042306	0.0004255	0.109157		-0.0037702	-0.0078405	0.0003	0.0694251		-0.0037712	-0.007511	-3.15e-05	0.0481025		-0.0144606	-0.0201444	-0.0087768	6.699e-07		-0.0063132	-0.0119076	-0.0007188	0.0270065		-0.0090016	-0.0110861	-0.0069171	3.325e-17		-0.0184265	-0.022766	-0.014087	1.089e-16
Free cholesterol in medium HDL (mmol/l)	-0.0001837	-0.0007263	0.0003589	0.506781		-0.0002354	-0.0007567	0.0002859	0.375971		-0.0006517	-0.0015301	0.0002267	0.145799		-0.0003922	-0.0011821	0.0003977	0.330251		-0.0039412	-0.0055083	-0.0023741	8.959e-07		-0.0013191	-0.0028102	0.0001719	0.0828795		-0.001925	-0.0025006	-0.0013494	6.1e-11		-0.0046133	-0.0058219	-0.0034047	8.561e-14
Triglycerides in medium HDL (mmol/l)	0.0009129	0.0003249	0.0015008	0.00235605		0.0015489	0.0009932	0.0021046	5.14e-08		0.0011265	0.0003726	0.0018804	0.00342902		0.0020064	0.0013171	0.0026958	1.358e-08		0.0010987	0.0002742	0.0019232	0.00903641		0.0028208	0.0018298	0.0038119	2.782e-08		0.0046276	0.0041792	0.005076	1.848e-87		0.0040321	0.0032685	0.0047957	7.415e-25
Concentration of small HDL particles (mol/l)	2.55e-08	4.06e-09	4.69e-08	0.0197777		4.16e-08	2.3e-08	6.02e-08	1.201e-05		9.72e-09	-2.06e-08	4e-08	0.528909		3.89e-08	1.34e-08	6.44e-08	0.00284378		-2.51e-08	-7.54e-08	2.53e-08	0.32931		4.95e-08	8.86e-09	9.01e-08	0.0170014		9.81e-08	8.44e-08	1.12e-07	3.187e-44		3.92e-08	6.08e-09	7.24e-08	0.0203864
Total lipids in small HDL (mmol/l)	0.0048198	-0.0016261	0.0112657	0.1427		0.0055821	0.0002428	0.0109214	0.0404598		-0.0014007	-0.0102842	0.0074829	0.75716		0.0059227	-0.0016687	0.0135141	0.126137		-0.0065242	-0.0179862	0.0049379	0.264392		0.0097255	0.0005189	0.0189321	0.0384262		0.0310123	0.0271351	0.0348895	4.247e-54		0.0060696	-0.0014386	0.0135779	0.113073
Phospholipids in small HDL (mmol/l)	0.0033371	-0.0002552	0.0069294	0.0686308		0.0071	0.0039111	0.0102889	1.324e-05		0.0014366	-0.0038667	0.0067399	0.595265		0.0049706	0.0003503	0.0095908	0.0349985		-0.0038108	-0.0091694	0.0015477	0.163232		0.0069362	0.0020396	0.0118329	0.00552644		0.0112318	0.0086529	0.0138108	1.8e-17		0.0092263	0.005105	0.0133476	1.164e-05
Total cholesterol in small HDL (mmol/l)	0.0007733	-0.0026351	0.0041817	0.65641		-0.0026736	-0.0056148	0.0002675	0.0747732		-0.0034886	-0.007751	0.0007738	0.108606		-0.0010531	-0.0051804	0.0030742	0.616796		-0.0043173	-0.0114766	0.002842	0.237054		-0.000251	-0.0061345	0.0056325	0.933317		0.0147935	0.0127759	0.0168112	6.471e-46		-0.0088638	-0.0138032	-0.0039243	0.00043881
Cholesterol esters in small HDL (mmol/l)	0.0008646	-0.0019976	0.0037268	0.553652		-0.0027163	-0.0052472	-0.0001854	0.0354332		-0.0027617	-0.006275	0.0007516	0.123304		-0.0008154	-0.0043017	0.0026708	0.646455		-0.0029439	-0.0092306	0.0033427	0.358485		-0.0010477	-0.0063804	0.004285	0.700018		0.0134828	0.0115781	0.0153875	5.672e-43		-0.0097525	-0.0143343	-0.0051708	3.059e-05
Free cholesterol in small HDL (mmol/l)	-7.1e-05	-0.0008806	0.0007386	0.863431		5.3e-05	-0.0006214	0.0007274	0.877521		-0.0007592	-0.0019286	0.0004101	0.20302		-0.0002532	-0.0012788	0.0007725	0.628322		-0.0013733	-0.0024817	-0.000265	0.015191		0.0008002	-0.0001776	0.0017779	0.108637		0.0012797	0.0008345	0.0017249	1.847e-08		0.0008869	0.0001053	0.0016685	0.0261554
Triglycerides in small HDL (mmol/l)	0.0007167	9.89e-05	0.0013345	0.0230031		0.0010695	0.0005069	0.0016322	0.00019823		0.0006709	-9.75e-05	0.0014392	0.0869746		0.0020349	0.0012716	0.0027981	1.935e-07		0.0016169	0.0009098	0.002324	7.805e-06		0.0030533	0.0020519	0.0040547	2.748e-09		0.0049991	0.0045571	0.0054412	7.86e-104		0.0057018	0.0048842	0.0065194	8.782e-42
Mean diameter for VLDL particles (nm)	0.104808	0.033262	0.176355	0.00410885		0.240761	0.154968	0.326555	4.172e-08		0.186277	0.0972144	0.27534	4.299e-05		0.261016	0.154513	0.367518	1.679e-06		0.206384	0.131634	0.281134	7.058e-08		0.267367	0.158092	0.376642	1.745e-06		0.483227	0.441334	0.52512	9.79e-108		0.55473	0.479013	0.630446	7.575e-46
Mean diameter for LDL particles (nm)	-0.0099048	-0.0170997	-0.0027099	0.00699494		-0.0079676	-0.0171301	0.0011949	0.088278		0.0020613	-0.0079287	0.0120513	0.685736		-0.0161252	-0.0271629	-0.0050875	0.00421853		-0.0004244	-0.0129641	0.0121154	0.947083		-0.001893	-0.0145393	0.0107534	0.769099		-0.008549	-0.0122799	-0.004818	7.218e-06		0.0037094	-0.0042448	0.0116637	0.360633
Mean diameter for HDL particles (nm)	-0.0215833	-0.0323533	-0.0108133	8.762e-05		-0.0462884	-0.0565686	-0.0360082	2.128e-18		-0.030483	-0.0429011	-0.018065	1.616e-06		-0.0414456	-0.0527741	-0.0301171	1.107e-12		-0.0518322	-0.0665942	-0.0370702	8.217e-12		-0.0509904	-0.0687696	-0.0332113	2.187e-08		-0.100125	-0.107166	-0.0930844	8.48e-159		-0.0995839	-0.111849	-0.0873191	1.191e-55
Serum total cholesterol (mmol/l)	0.0155475	-0.0265398	0.0576347	0.468875		-0.0053331	-0.0485176	0.0378513	0.80866		-0.0177591	-0.0776711	0.0421529	0.561038		0.0612913	0.0112666	0.111316	0.0163661		-0.0256914	-0.0819589	0.0305761	0.370604		0.0899579	0.0163592	0.163557	0.0166254		0.0866274	0.0564326	0.116822	1.965e-08		-0.0704974	-0.128924	-0.012071	0.0180454
Total cholesterol in VLDL (mmol/l)	0.0168989	0.0063153	0.0274825	0.00176402		0.0312761	0.0200133	0.0425388	5.748e-08		0.0223958	0.0074683	0.0373233	0.00330037		0.0483169	0.0326204	0.0640134	1.95e-09		0.0320203	0.0187502	0.0452904	2.412e-06		0.0633307	0.039458	0.0872035	2.214e-07		0.08744	0.0792185	0.0956615	1.531e-92		0.0799208	0.0631622	0.0966794	1.313e-20
Remnant cholesterol (non-HDL, non-LDL -cholesterol) (mmol/l)	0.0210267	0.0035271	0.0385263	0.0185462		0.0352739	0.0172976	0.0532502	0.00012251		0.0235621	-0.0022376	0.0493617	0.0734277		0.0637345	0.0403358	0.0871333	1.051e-07		0.0376116	0.0158166	0.0594066	0.00072958		0.0855131	0.049195	0.121831	4.183e-06		0.114565	0.101136	0.127993	4.249e-61		0.0719653	0.0465682	0.0973624	2.922e-08
Total cholesterol in LDL (mmol/l)	0.0141736	-0.007763	0.0361102	0.205263		0.004581	-0.0181402	0.0273021	0.692598		-0.0009833	-0.0341809	0.0322144	0.953679		0.0385037	0.0115731	0.0654343	0.00510355		0.0161066	-0.0131564	0.0453696	0.280481		0.0541336	0.0163032	0.0919641	0.00506581		0.0870107	0.0695357	0.104486	2.641e-22		-0.0236598	-0.0550948	0.0077753	0.140131
Total cholesterol in HDL (mmol/l)	-0.0196711	-0.0347967	-0.0045456	0.0108283		-0.0451797	-0.0585059	-0.0318535	3.743e-11		-0.0403579	-0.0587693	-0.0219465	1.818e-05		-0.0409519	-0.0566841	-0.0252196	3.699e-07		-0.0794412	-0.10114	-0.0577424	1.064e-12		-0.0496728	-0.0709755	-0.0283701	5.169e-06		-0.114956	-0.124503	-0.105409	1e-116		-0.118775	-0.136086	-0.101463	1.6e-40
Total cholesterol in HDL2 (mmol/l)	-0.0137096	-0.0236802	-0.003739	0.00706255		-0.0311705	-0.0400332	-0.0223077	6.958e-12		-0.0279085	-0.0399744	-0.0158427	6.146e-06		-0.0307499	-0.0414923	-0.0200076	2.328e-08		-0.073157	-0.0928775	-0.0534365	5.397e-13		-0.0477713	-0.0676169	-0.0279257	2.549e-06		-0.108362	-0.117061	-0.099663	2.41e-124		-0.11096	-0.126809	-0.0951097	4.378e-42
Total cholesterol in HDL3 (mmol/l)	-0.0059511	-0.0113874	-0.0005147	0.0319259		-0.0140158	-0.0189108	-0.0091208	2.219e-08		-0.0124645	-0.0191824	-0.0057467	0.00028221		-0.0102044	-0.0157991	-0.0046097	0.00035732		-0.0062956	-0.0087215	-0.0038696	4.01e-07		-0.0019126	-0.0039435	0.0001183	0.0649095		-0.006583	-0.0078986	-0.0052674	1.651e-22		-0.007836	-0.0095721	-0.0060999	1.221e-18
Esterified cholesterol (mmol/l)	0.0088579	-0.0211735	0.0388893	0.563036		-0.0019837	-0.0326762	0.0287089	0.899154		-0.0120881	-0.0551797	0.0310036	0.582235		0.0418417	0.0042865	0.0793969	0.0290106		-0.0165219	-0.0560716	0.0230279	0.412678		0.0628008	0.0100117	0.11559	0.0197489		0.065836	0.0433032	0.0883687	1.079e-08		-0.0531274	-0.0950919	-0.0111629	0.0131006
Free cholesterol (mmol/l)	0.0066737	-0.0062837	0.0196311	0.312586		-0.0033665	-0.0166466	0.0099137	0.619153		-0.0058807	-0.024318	0.0125566	0.531646		0.0202993	0.0049843	0.0356144	0.00941456		-0.0053164	-0.0219409	0.011308	0.530573		0.0273513	0.0063172	0.0483853	0.0108489		0.0186805	0.0099679	0.0273932	2.678e-05		-0.0187216	-0.0359655	-0.0014777	0.0333501
Serum total triglycerides (mmol/l)	0.0290096	0.0083161	0.0497032	0.00602475		0.054159	0.0291194	0.0791986	2.313e-05		0.036749	0.0094116	0.0640865	0.00845311		0.092479	0.0564763	0.128482	5.243e-07		0.0611277	0.0334682	0.0887872	1.551e-05		0.134457	0.081591	0.187323	6.755e-07		0.179591	0.161791	0.197391	8.201e-84		0.226017	0.186775	0.265258	3.334e-29
Triglycerides in VLDL (mmol/l)	0.0270881	0.0096332	0.044543	0.00236783		0.0571409	0.0353235	0.0789582	3.058e-07		0.0386325	0.0161641	0.0611009	0.00076287		0.0831105	0.0517892	0.114432	2.202e-07		0.0607896	0.0374827	0.0840964	3.506e-07		0.117427	0.0710133	0.16384	7.716e-07		0.156989	0.141898	0.172081	9.119e-89		0.207115	0.172777	0.241452	7.901e-32
Triglycerides in LDL (mmol/l)	0.0005969	-0.0026186	0.0038124	0.715872		-0.0035246	-0.0062624	-0.0007868	0.0116534		-0.00261	-0.0065252	0.0013051	0.191192		0.0034168	-7.2e-05	0.0069057	0.0549149		-0.0008246	-0.0035669	0.0019177	0.555396		0.0063462	0.0032121	0.0094803	7.458e-05		0.0105173	0.0086392	0.0123955	1.027e-27		0.005168	0.002407	0.0079291	0.00024563
Triglycerides in HDL (mmol/l)	0.0011069	-0.0003598	0.0025736	0.139012		0.0018814	0.0004766	0.0032862	0.00869036		0.0013168	-0.0005474	0.003181	0.166084		0.004077	0.0021934	0.0059606	2.309e-05		0.0002769	-0.0018285	0.0023822	0.796487		0.0059366	0.0031232	0.00875	3.675e-05		0.0041915	0.0030335	0.0053495	1.47e-12		0.0081861	0.0060396	0.0103326	8.992e-14
Diacylglycerol (mmol/l)	0.0008294	9.52e-05	0.0015637	0.0268459		0.0011483	0.0005425	0.0017542	0.00020682		0.0008126	-1.26e-05	0.0016378	0.0535969		0.0020634	0.0012574	0.0028693	5.732e-07												0.0029538	0.0025078	0.0033998	7.96e-38		0.0032913	0.0019645	0.004618	1.194e-06
Total phosphoglycerides (mmol/l)	-0.0063551	-0.0255504	0.0128402	0.516237		-0.0144919	-0.0313475	0.0023637	0.0919288		-0.0270787	-0.0512539	-0.0029034	0.0281632		0.0070912	-0.0131388	0.0273211	0.491832		-0.0270789	-0.0500046	-0.0041532	0.0206422		0.0347977	0.008661	0.0609344	0.0091019		0.0082745	-0.0034756	0.0200245	0.167474		-0.0195007	-0.0408401	0.0018387	0.0732696
Phosphatidylcholine and other cholines (mmol/l)	-0.002728	-0.0238528	0.0183968	0.8001		-0.0229204	-0.0418942	-0.0039465	0.0179263		-0.0291335	-0.054297	-0.0039701	0.0232862		0.0042398	-0.0161899	0.0246695	0.68401		-0.0147155	-0.0390084	0.0095773	0.234943		0.044623	0.0142663	0.0749796	0.00398921		-0.0077305	-0.0192424	0.0037814	0.188072		-0.0216591	-0.0413432	-0.001975	0.0310429
Total cholines (mmol/l)	-0.0025287	-0.0227045	0.0176471	0.805872		-0.0181722	-0.0364302	8.58e-05	0.0510855		-0.0264244	-0.0510815	-0.0017672	0.0357073		0.0048065	-0.0167045	0.0263176	0.661241		-0.0277221	-0.0550019	-0.0004424	0.0464033		0.044956	0.0134769	0.0764351	0.00515346		0.0002416	-0.0121081	0.0125913	0.969409		-0.0310346	-0.0532339	-0.0088353	0.00615329
Apolipoprotein A-I (g/l)	-0.0069443	-0.0152501	0.0013615	0.101233		-0.0179108	-0.0254733	-0.0103482	3.615e-06		-0.017973	-0.028338	-0.007608	0.00068785		-0.0109223	-0.0193917	-0.0024529	0.0115178		-0.0402127	-0.0537025	-0.026723	6.076e-09		-0.011879	-0.0253223	0.0015642	0.0832477		-0.0423862	-0.0477784	-0.0369941	2.363e-52		-0.0508204	-0.061333	-0.0403078	3.968e-21
Apolipoprotein B (g/l)	0.0107513	0.002212	0.0192906	0.0136245		0.017133	0.0079708	0.0262951	0.00025123		0.011711	-0.0006505	0.0240724	0.0633188		0.0331054	0.0211355	0.0450752	6.715e-08		0.0178613	0.0067548	0.0289677	0.00163871		0.0421109	0.0236708	0.0605509	8.03e-06		0.0577867	0.0509345	0.0646388	8.861e-60		0.0371249	0.0241632	0.0500867	2.074e-08
Total fatty acids (mmol/l)	0.0483517	-0.0565817	0.153285	0.366292		0.110222	-0.0031375	0.223581	0.0566808		0.0208702	-0.116127	0.157867	0.765121		0.270939	0.122577	0.419302	0.0003514		0.0264122	-0.114716	0.16754	0.713599		0.438769	0.22671	0.650828	5.183e-05		0.479099	0.40111	0.557087	6.347e-33		0.384192	0.234797	0.533587	4.788e-07
Estimated description of fatty acid chain length, not actual carbon number	0.0170017	-0.0102707	0.0442741	0.221638		0.0151958	-0.0149149	0.0453064	0.322441		-0.0090207	-0.0366741	0.0186327	0.522363		0.0295991	-0.0022471	0.0614453	0.0684826												0.0314531	0.01997	0.0429362	8.257e-08		0.113945	0.0892844	0.138606	1.901e-19
Estimated degree of unsaturation	0.0040896	-0.0007228	0.0089021	0.0957559		0.0003996	-0.0048307	0.00563	0.880902		-0.0055795	-0.0104503	-0.0007086	0.0247902		-0.0021873	-0.0085466	0.0041721	0.499997												-0.0115584	-0.0136453	-0.0094715	3.807e-27		-0.0181373	-0.0232044	-0.0130701	2.583e-12
22:6, docosahexaenoic acid (mmol/l)	0.0016997	-0.0003536	0.0037529	0.104656		0.0016771	-0.0002478	0.003602	0.0876626		-0.0005397	-0.003509	0.0024295	0.721484		0.0034764	0.0012976	0.0056552	0.00178285		-0.0040995	-0.0064799	-0.0017191	0.00074784		0.0018562	-0.0003462	0.0040587	0.0985068		0.0012354	-0.0003262	0.0027971	0.120977		0.0012783	-0.001051	0.0036075	0.282046
18:2, linoleic acid (mmol/l)	-0.0018799	-0.0295186	0.0257588	0.893901		-0.0159459	-0.0436216	0.0117298	0.25864		-0.0311503	-0.0696703	0.0073697	0.112894		0.0284979	-0.0044051	0.0614008	0.0895406		-0.0327542	-0.0707901	0.0052817	0.0913975		0.0555599	0.0034109	0.107709	0.0367992		0.0345539	0.0153708	0.053737	0.00041743		-0.0399942	-0.0753119	-0.0046765	0.0264622
Conjugated linoleic acid (mmol/l)	0.0006093	-0.000576	0.0017947	0.313524		-0.000338	-0.0018238	0.0011478	0.655546		0.0005682	-0.0003938	0.0015302	0.246849		0.0021934	0.0008091	0.0035778	0.00191849												0.002074	0.0014367	0.0027112	1.939e-10		0.0014436	0.0004043	0.0024829	0.0064903
Omega-3 fatty acids (mmol/l)	0.002706	-0.0020075	0.0074194	0.260362		0.0054408	0.0004213	0.0104603	0.0336456		-0.000395	-0.0066176	0.0058275	0.900914		0.0078474	0.001495	0.0141997	0.0155011		-0.0089901	-0.0144223	-0.003558	0.00119414		0.0076015	0.0005915	0.0146114	0.0335759		0.0104884	0.0064871	0.0144897	2.875e-07		0.0037234	-0.0027591	0.0102058	0.260203
Omega-6 fatty acids (mmol/l)	0.0097561	-0.0225618	0.0420741	0.553907		-0.0002895	-0.0328646	0.0322856	0.986095		-0.0248238	-0.0691319	0.0194844	0.271968		0.0465341	0.0082395	0.0848286	0.0172672		-0.0208507	-0.0641929	0.0224914	0.345512		0.083054	0.0264034	0.139705	0.00408622		0.0690114	0.0463368	0.091686	2.597e-09		-0.0149234	-0.0560424	0.0261957	0.4768
Polyunsaturated fatty acids (mmol/l)	0.0113602	-0.0238962	0.0466166	0.527527		0.0045472	-0.031545	0.0406395	0.804874		-0.0252056	-0.0736173	0.0232062	0.307294		0.0543571	0.0116042	0.0971099	0.0127385		-0.0298523	-0.0774008	0.0176961	0.21833		0.0906793	0.027947	0.153412	0.00463699		0.079537	0.0542068	0.104867	8.085e-10		-0.0111748	-0.0567725	0.0344229	0.630924
Monounsaturated fatty acids; 16:1, 18:1 (mmol/l)	0.031592	-0.004554	0.067738	0.0866739		0.063323	0.0207016	0.105944	0.00361014		0.0261062	-0.02228	0.0744924	0.290083		0.12659	0.0692537	0.183926	1.582e-05		0.0490411	0.0004853	0.0975969	0.0477567		0.170445	0.0967694	0.24412	6.119e-06		0.218113	0.190627	0.2456	2.954e-53		0.231369	0.175753	0.286984	4.404e-16
Saturated fatty acids (mmol/l)	0.0048755	-0.0394535	0.0492046	0.829251		0.0339987	-0.0117915	0.0797889	0.145519		0.0200904	-0.0330802	0.0732609	0.458717		0.0899747	0.0274183	0.152531	0.00484527		0.0071975	-0.0434765	0.0578714	0.780589		0.17766	0.094168	0.261153	3.161e-05		0.177811	0.14838	0.20724	6.466e-32		0.163892	0.105831	0.221953	3.301e-08
Glucose (mmol/l)	-0.0133353	-0.031318	0.0046474	0.14602		0.0128708	-0.0124489	0.0381905	0.318938		0.0102519	-0.0164375	0.0369412	0.451297		0.0467577	0.0081753	0.0853401	0.0175692		0.0613446	0.0346696	0.0880196	6.94e-06		0.0361244	0.0056426	0.0666063	0.0202219		0.150937	0.114681	0.187193	4.179e-16		0.190187	0.130723	0.249651	3.918e-10
Lactate (mmol/l)	0.0084902	-0.0311592	0.0481395	0.67458		0.0500291	0.0060085	0.0940498	0.0259342		-0.015791	-0.04843	0.016848	0.342776		0.0299336	-0.0112766	0.0711438	0.154428		0.0285572	-0.0054608	0.0625753	0.0998393		0.0694907	0.0226706	0.116311	0.00365091		0.0448742	0.0322921	0.0574562	3.077e-12		0.0686336	0.0411892	0.096078	9.759e-07
Citrate (mmol/l)	-0.0029691	-0.0043414	-0.0015969	2.298e-05		-0.0058365	-0.0073946	-0.0042784	2.895e-13		-0.0031176	-0.0048763	-0.0013589	0.00052104		-0.0048163	-0.0067718	-0.0028608	1.492e-06		-0.0017932	-0.0034686	-0.0001178	0.0359368		-0.0036839	-0.0058114	-0.0015564	0.00069988		-0.0029289	-0.0038242	-0.0020336	1.558e-10		-0.0022855	-0.0039394	-0.0006316	0.00676879
Alanine (mmol/l)	-0.0011034	-0.0044607	0.0022538	0.519281		0.0053606	0.0017932	0.008928	0.00324504		-0.0001366	-0.0049653	0.004692	0.955751		0.0015277	-0.0031624	0.0062178	0.522983		0.0046175	0.0003798	0.0088553	0.032732		0.0072877	0.0024479	0.0121275	0.00318825		0.0143471	0.0122462	0.016448	3.643e-40		0.0129785	0.0094329	0.016524	8.252e-13
Glutamine (mmol/l)	-0.0094411	-0.0133327	-0.0055495	2.09e-06		-0.0007564	-0.0045746	0.0030617	0.697683		-0.0057592	-0.0111965	-0.0003219	0.0379091		-0.0045467	-0.0098801	0.0007866	0.09469		-0.0055226	-0.0101368	-0.0009084	0.0190178		-0.0106295	-0.0167981	-0.0044609	0.00074299		-0.0052411	-0.0071037	-0.0033785	3.637e-08		-0.0128557	-0.0163152	-0.0093962	3.731e-13
Histidine (mmol/l)	-0.0002413	-0.000907	0.0004243	0.477138		-7.53e-05	-0.0007529	0.0006023	0.827474		0.0003074	-0.0010279	0.0016428	0.651642		-0.00062	-0.001819	0.0005789	0.310539		-0.0004215	-0.0009749	0.0001318	0.135328		-0.0005428	-0.0012855	0.0002	0.151942		-0.0004242	-0.0008328	-1.55e-05	0.0419299		-0.0005167	-0.0010079	-2.55e-05	0.0392563
Isoleucine (mmol/l)	0.00063	-0.0001603	0.0014203	0.118125		0.002077	0.0011899	0.002964	4.653e-06		0.0013673	0.0004624	0.0022723	0.00308639		0.0022352	0.0009775	0.0034928	0.00050368		0.0025953	0.0018834	0.0033073	1.325e-12		0.0039528	0.0028158	0.0050899	1.307e-11		0.0047193	0.0042992	0.0051395	1.59e-102		0.0070362	0.0060854	0.0079869	1.002e-46
Leucine (mmol/l)	0.0002911	-0.0003384	0.0009205	0.364608		0.0013703	0.0006373	0.0021033	0.00025206		0.0008222	8.44e-05	0.0015601	0.0289768		0.0013962	0.0004142	0.0023782	0.00535412		0.0023951	0.0016382	0.0031521	6.915e-10		0.0037325	0.0026713	0.0047937	7.579e-12		0.0024448	0.0021365	0.0027531	3.164e-53		0.0067849	0.0058916	0.0076782	4.574e-49
Valine (mmol/l)	0.0026739	0.0006966	0.0046511	0.00806029		0.0048766	0.0027804	0.0069728	5.349e-06		0.0041041	0.0017547	0.0064534	0.00062727		0.0054385	0.0026904	0.0081867	0.00010803		0.0070817	0.0051764	0.0089869	4.883e-13		0.0068873	0.0043394	0.0094353	1.309e-07		0.0109657	0.009951	0.0119803	2.336e-95		0.0115024	0.0098662	0.0131386	2.046e-42
Phenylalanine (mmol/l)	0.0004696	0.0001364	0.0008028	0.00576288		0.0005517	0.0001768	0.0009267	0.00394431		0.0007836	0.0002953	0.0012719	0.0016757		0.0003416	-0.0001893	0.0008725	0.207151		0.0007752	0.0003163	0.0012342	0.00094336		0.0009226	0.0003855	0.0014597	0.00077172		0.0014361	0.0012267	0.0016456	1.789e-40		0.0021528	0.0017487	0.002557	2.894e-25
Tyrosine (mmol/l)	0.000384	-0.0003235	0.0010915	0.287281		0.0014021	0.0006628	0.0021413	0.00020485		0.001915	0.000892	0.0029381	0.0002491		0.0010571	0.0002516	0.0018627	0.010143		0.0021134	0.0015182	0.0027086	4.837e-12		0.0019996	0.0011567	0.0028426	3.548e-06		0.0029542	0.0025847	0.0033238	4.84e-54		0.0044255	0.003786	0.0050651	3.539e-41
Acetate (mmol/l)	1.85e-05	-0.000595	0.0006319	0.952921		-0.0010549	-0.001753	-0.0003569	0.00307391		-0.0031356	-0.0052722	-0.0009989	0.0040499		-0.0009513	-0.0024228	0.0005202	0.204982		-0.0012185	-0.0020854	-0.0003516	0.00590028		-0.0010159	-0.0028963	0.0008645	0.289446		-0.0014325	-0.0023402	-0.0005249	0.00198462		-0.002191	-0.0049087	0.0005267	0.114059
Acetoacetate (mmol/l)	0.0011873	-0.0001549	0.0025294	0.0829242		3.38e-05	-0.0013809	0.0014484	0.962647		-0.0025	-0.0049139	-8.61e-05	0.0423829		0.0017478	-0.002081	0.0055765	0.370712		-0.0002082	-0.000966	0.0005496	0.590048		-0.0004596	-0.001351	0.0004319	0.312077
3-hydroxybutyrate (mmol/l)	0.0037007	-0.002685	0.0100864	0.255872		0.0007605	-0.0036043	0.0051254	0.732609		-0.010461	-0.0205336	-0.0003884	0.0418068		0.0007713	-0.0087885	0.0103311	0.874271		-0.0025406	-0.0093921	0.004311	0.46714		-0.0015379	-0.0066803	0.0036044	0.557541		-0.0103755	-0.0135497	-0.0072013	1.612e-10		-0.0035611	-0.0087626	0.0016404	0.179598
Creatinine (mmol/l)	0.000251	-0.0002619	0.0007638	0.337349		0.0016286	0.0009444	0.0023128	3.226e-06		0.0008382	0.0001435	0.0015329	0.0180731		0.0013571	0.0005323	0.0021818	0.00127492		-0.0002267	-0.0006898	0.0002364	0.337177		0.0001343	-0.0006364	0.0009051	0.732492		0.0017924	0.0014328	0.0021519	2.359e-22		0.0004736	-0.0001583	0.0011055	0.141841
Albumin (signal area)	-0.0003165	-0.0005766	-5.63e-05	0.0171383		0.0004961	0.0002135	0.0007787	0.00058654		-0.0005067	-0.0008693	-0.0001442	0.00618514		-7.7e-05	-0.0004707	0.0003166	0.701125		-0.0006425	-0.0010177	-0.0002673	0.00080101		-0.000316	-0.0007539	0.000122	0.157217		-0.0006651	-0.0008045	-0.0005256	1.333e-20		-0.0002913	-0.0005382	-4.43e-05	0.0208043
Glycoprotein acetyls, mainly a1-acid glycoprotein (mmol/l)	0.0247536	0.0160567	0.0334505	2.683e-08		0.0369251	0.0282358	0.0456144	1.382e-16		0.0234574	0.0126014	0.0343134	2.384e-05		0.0360295	0.0256974	0.0463616	1.136e-11		0.0470727	0.0349938	0.0591516	3.649e-14		0.057538	0.0382072	0.0768687	6.399e-09		0.0770709	0.0721972	0.0819447	1.07e-192		0.0777022	0.0649255	0.090479	2.541e-32
