# Supplementary material for: Sex-specific associations of adiposity with cardiometabolic traits in the UK: A multi–life stage cohort study with repeat metabolomics
Source: PLoS Med. 2022 Jan 6;19(1):e1003636. doi: 10.1371/journal.pmed.1003636 (PMC8735621; doi:10.1371/journal.pmed.1003636)
Supplement: S8 Table — G1 analyses are adjusted for age at clinic completion, ethnicity, child’s mother and father education, maternal smoking during pregnancy, birth weight, gestational age, maternal age, household social class, and height and height2. Analyses of outcomes at 18 y and 25 y are also additionally adjusted for G1 offspring smoking. G0 analyses are adjusted for age at clinic completion, ethnicity, education, smoking during G1 cohort pregnancy, own social class, and height and height2. G0, parent generation 0; G1, offspring generation 1; HDL, high-density lipoprotein; LCI, lower 95% confidence interval; LDL, low-density lipoprotein; UCI, upper 95% confidence interval; VLDL, very-low-density lipoprotein. (XLSX) [file pmed.1003636.s011.xlsx]

## Sheet: S8 Table
S8 Adjusted sex-specific associations of fat mass with concentrations of 148 cardiometabolic traits at multiple life stages - results in original units
	G1: Fat mass at age 9 and metabolic trait at age 15										G1: Fat mass at age 15 and metabolic trait at age 18										G1: Fat mass at age 18 and metabolic trait at age 25										G0: Fat mass at age 50 and metabolic trait at age 50
Legend: G1, offspring generation 1; G0, parent generation 0; HDL, high-density lipoprotein; LCI, lower 95% confidence interval; LDL, low-density lipoprotein; UCI, upper 95% confidence interval ; VLDL, very-low-density lipoprotein. G1 analyses are adjusted for age at clinic completion, ethnicity, child’s mother and father education, maternal smoking during pregnancy, birthweight, gestational age, …
	Female					Male					Female					Male					Female					Male					Female					Male
Standardised outcome	Beta	LCI	UCI	P-value		Beta	LCI	UCI	P-value		Beta	LCI	UCI	P-value		Beta	LCI	UCI	P-value		Beta	LCI	UCI	P-value		Beta	LCI	UCI	P-value		Beta	LCI	UCI	P-value		Beta	LCI	UCI	P-value
Concentration of chylomicrons and extremely large VLDL particles (mol/l)	8.43e-12	3.32e-12	1.35e-11	0.0012318		1.72e-11	1.12e-11	2.33e-11	2.634e-08		9.62e-12	2.27e-12	1.7e-11	0.0103474		2.28e-11	1.38e-11	3.18e-11	7.472e-07		1.19e-11	6.94e-12	1.68e-11	2.392e-06		2.83e-11	1.7e-11	3.95e-11	9.726e-07		3.01e-11	2.69e-11	3.33e-11	1.817e-73		3.51e-11	2.71e-11	4.3e-11	7.741e-18
Total lipids in chylomicrons and extremely large VLDL (mmol/l)	0.0017884	0.0006508	0.0029261	0.00207665		0.0037976	0.0024347	0.0051605	5.184e-08		0.0021259	0.0005026	0.0037492	0.0102993		0.0049201	0.0029249	0.0069152	1.448e-06		0.0025172	0.0014642	0.0035703	2.984e-06		0.0060558	0.0036324	0.0084791	1.049e-06		0.0066207	0.005928	0.0073134	1.629e-75		0.0075292	0.0058155	0.0092428	9.636e-18
Phospholipids in chylomicrons and extremely large VLDL (mmol/l)	0.0002174	8.11e-05	0.0003538	0.00179008		0.0004515	0.0002876	0.0006154	7.304e-08		0.0002328	4.02e-05	0.0004255	0.0178881		0.0005873	0.0003512	0.0008234	1.178e-06		0.0002895	0.0001581	0.0004209	1.655e-05		0.0007582	0.0004532	0.0010632	1.193e-06		0.0007854	0.0007007	0.0008701	2.626e-71		0.0009568	0.0007382	0.0011755	1.297e-17
Total cholesterol in chylomicrons and extremely large VLDL (mmol/l)	0.0002959	9.72e-05	0.0004946	0.00353911		0.0006092	0.0003872	0.0008313	8.265e-08		0.0003711	7.86e-05	0.0006635	0.0129186		0.0008273	0.0004815	0.0011732	2.932e-06		0.0004015	0.0002134	0.0005896	2.998e-05		0.0010502	0.0006046	0.0014958	4.1e-06		0.0012138	0.0010896	0.0013381	1.181e-78		0.0012971	0.0009836	0.0016106	6.36e-16
Cholesterol esters in chylomicrons and extremely large VLDL (mmol/l)	0.000155	4.5e-05	0.000265	0.00576712		0.0003083	0.0001933	0.0004233	1.609e-07		0.0002136	4.64e-05	0.0003807	0.0123138		0.0004335	0.0002442	0.0006228	7.58e-06		0.0002204	0.0001163	0.0003246	3.455e-05		0.0005619	0.0003107	0.000813	1.221e-05		0.0006709	0.0006032	0.0007386	8.071e-81		0.0006526	0.0004811	0.0008241	1.023e-13
Free cholesterol in chylomicrons and extremely large VLDL (mmol/l)	0.000141	4.85e-05	0.0002335	0.00282987		0.0003032	0.0001925	0.000414	8.807e-08		0.0001577	2.74e-05	0.0002881	0.0177577		0.0003933	0.0002323	0.0005543	1.803e-06		0.000181	9.5e-05	0.0002671	3.865e-05		0.0004883	0.0002907	0.000686	1.39e-06		0.0005425	0.0004839	0.0006011	3.827e-71		0.0006446	0.0004986	0.0007905	6.608e-18
Triglycerides in chylomicrons and extremely large VLDL (mmol/l)	0.0012752	0.0004677	0.0020827	0.00198095		0.002734	0.0017535	0.0037146	5.085e-08		0.00152	0.000375	0.002665	0.0093049		0.0035036	0.0020859	0.0049213	1.376e-06		0.0018264	0.0010886	0.0025641	1.318e-06		0.004248	0.0025711	0.0059248	7.471e-07		0.0046204	0.0041343	0.0051066	9.954e-75		0.0052754	0.0040908	0.00646	3.503e-18
Concentration of very large VLDL particles (mol/l)	4.1e-11	1.24e-11	6.95e-11	0.00491101		9.59e-11	6.12e-11	1.31e-10	6.657e-08		5.15e-11	1.25e-11	9.06e-11	0.0097812		1.22e-10	7.16e-11	1.72e-10	2.085e-06		7.24e-11	4.14e-11	1.03e-10	5.104e-06		1.69e-10	1.05e-10	2.34e-10	3.183e-07		1.72e-10	1.53e-10	1.9e-10	3.745e-71		2.07e-10	1.59e-10	2.56e-10	4.863e-17
Total lipids in very large VLDL (mmol/l)	0.0039002	0.001101	0.0066994	0.00633794		0.0092383	0.005857	0.0126197	9.32e-08		0.0049742	0.0011557	0.0087928	0.0107097		0.011738	0.0068721	0.0166039	2.428e-06		0.0069762	0.0039747	0.0099778	5.541e-06		0.0164321	0.0101218	0.0227424	3.66e-07		0.0175743	0.0157258	0.0194229	9.045e-75		0.0200748	0.0153674	0.0247821	8.209e-17
Phospholipids in very large VLDL (mmol/l)	0.0006489	0.0001858	0.001112	0.00604479		0.0014907	0.0009383	0.002043	1.328e-07		0.0007344	9.6e-05	0.0013729	0.0241866		0.0019437	0.0011358	0.0027516	2.584e-06		0.0011029	0.0006098	0.0015961	1.227e-05		0.0027364	0.0016705	0.0038024	5.323e-07		0.0028623	0.0025559	0.0031687	2.417e-72		0.0032261	0.0024397	0.0040124	1.11e-15
Total cholesterol in very large VLDL (mmol/l)	0.0008886	0.0003077	0.0014695	0.00273377		0.0019022	0.0012378	0.0025667	2.23e-08		0.0011247	0.000306	0.0019434	0.00712235		0.0024861	0.001492	0.0034802	1.03e-06		0.0012624	0.0007022	0.0018225	1.053e-05		0.0031424	0.0018683	0.0044165	1.442e-06		0.0036325	0.0032599	0.0040051	2.199e-78		0.0037066	0.0027664	0.0046468	1.328e-14
Cholesterol esters in very large VLDL (mmol/l)	0.0004718	0.0001635	0.00078	0.00272008		0.0010155	0.000667	0.0013641	1.261e-08		0.0006523	0.0002206	0.0010841	0.00308804		0.0013106	0.0007887	0.0018326	9.319e-07		0.0007051	0.0004	0.0010102	6.246e-06		0.0016899	0.00101	0.0023698	1.198e-06		0.0019234	0.0017266	0.0021202	9.81e-79		0.0019963	0.0014913	0.0025014	1.137e-14
Free cholesterol in very large VLDL (mmol/l)	0.0004167	0.000142	0.0006913	0.00296345		0.0008838	0.0005655	0.001202	5.769e-08		0.0004713	8.17e-05	0.0008609	0.0177709		0.001176	0.0007018	0.0016503	1.267e-06		0.0005573	0.0003012	0.0008134	2.093e-05		0.0014526	0.0008577	0.0020474	1.829e-06		0.0017088	0.0015317	0.0018858	6.671e-77		0.0017103	0.001274	0.0021466	1.868e-14
Triglycerides in very large VLDL (mmol/l)	0.0023618	0.0005971	0.0041265	0.00873752		0.0058343	0.0036624	0.0080062	1.518e-07		0.0031158	0.0007291	0.0055024	0.0105384		0.0073081	0.0042305	0.0103858	3.471e-06		0.0046109	0.0026525	0.0065694	4.189e-06		0.0105531	0.006571	0.0145352	2.277e-07		0.0110777	0.0099004	0.0122549	2.418e-73		0.0131427	0.0101524	0.0161331	9.393e-18
Concentration of large VLDL particles (mol/l)	1.87e-10	4.35e-11	3.3e-10	0.0106357		4.62e-10	2.89e-10	6.35e-10	1.722e-07		2.75e-10	8.26e-11	4.68e-10	0.00511141		5.85e-10	3.44e-10	8.25e-10	2.068e-06		4.9e-10	2.97e-10	6.83e-10	7.054e-07		1.01e-09	6.42e-10	1.37e-09	7.358e-08		1.05e-09	9.51e-10	1.16e-09	2.135e-85		1.4e-09	1.15e-09	1.64e-09	1.446e-28
Total lipids in large VLDL (mmol/l)	0.0112614	0.00253	0.0199929	0.0115		0.0278967	0.0174711	0.0383223	1.694e-07		0.0167337	0.0050288	0.0284387	0.00510694		0.0353856	0.0207654	0.0500058	2.25e-06		0.0281998	0.0170377	0.0393618	7.998e-07		0.0584383	0.0372067	0.0796699	7.74e-08		0.0629966	0.0568098	0.0691835	3.318e-85		0.0808657	0.0665954	0.0951359	2.512e-28
Phospholipids in large VLDL (mmol/l)	0.0020314	0.0004678	0.003595	0.0109112		0.0049418	0.0030835	0.0068	2.013e-07		0.0028638	0.0007589	0.0049687	0.00769516		0.0063979	0.0037801	0.0090157	1.793e-06		0.0050958	0.0030474	0.0071442	1.171e-06		0.0107083	0.0068404	0.0145763	6.512e-08		0.0114029	0.0102813	0.0125245	5.829e-85		0.0145328	0.0119509	0.0171148	5.655e-28
Total cholesterol in large VLDL (mmol/l)	0.0027096	0.0006426	0.0047765	0.0102137		0.0063587	0.0039954	0.008722	1.449e-07		0.0039651	0.0011745	0.0067557	0.00538428		0.0083472	0.0049421	0.0117522	1.669e-06		0.0061691	0.0036772	0.008661	1.317e-06		0.0132155	0.0083434	0.0180875	1.185e-07		0.0144952	0.0130852	0.0159052	9.493e-87		0.0179183	0.0146208	0.0212157	3.322e-26
Cholesterol esters in large VLDL (mmol/l)	0.0013778	0.0003368	0.0024189	0.00950947		0.0030988	0.0019545	0.0042431	1.205e-07		0.00218	0.0007771	0.0035829	0.00234297		0.0040925	0.0024307	0.0057543	1.497e-06		0.0033098	0.0020587	0.0045609	2.391e-07		0.0065384	0.0041579	0.0089189	8.234e-08		0.0073783	0.0066793	0.0080773	3.698e-91		0.0086892	0.0070815	0.0102969	6.049e-26
Free cholesterol in large VLDL (mmol/l)	0.0013318	0.000295	0.0023687	0.0118398		0.0032595	0.0020278	0.0044913	2.309e-07		0.0017847	0.0003816	0.0031877	0.0127009		0.0042548	0.0024981	0.0060114	2.211e-06		0.0028589	0.001607	0.0041109	8.032e-06		0.0066768	0.0041773	0.0091764	1.829e-07		0.0071126	0.0063937	0.0078316	1.049e-80		0.0092294	0.0075313	0.0109276	3.259e-26
Triglycerides in large VLDL (mmol/l)	0.0065215	0.0013966	0.0116464	0.0126533		0.0165892	0.0103682	0.0228102	1.865e-07		0.0099096	0.0030507	0.0167684	0.00465724		0.0206398	0.0120166	0.029263	2.903e-06		0.0169348	0.0102932	0.0235765	6.334e-07		0.0345174	0.0220033	0.0470316	7.268e-08		0.0370858	0.0334154	0.0407562	5.594e-84		0.048419	0.0400119	0.0568262	3.414e-29
Concentration of medium VLDL particles (mol/l)	4.68e-10	1.13e-10	8.23e-10	0.00975326		1.12e-09	7.15e-10	1.53e-09	7.018e-08		7.5e-10	2.78e-10	1.22e-09	0.00185446		1.42e-09	8.56e-10	1.98e-09	8.434e-07		1.4e-09	8.86e-10	1.91e-09	8.837e-08		2.58e-09	1.67e-09	3.5e-09	3.653e-08		2.85e-09	2.58e-09	3.11e-09	8.272e-95		3.92e-09	3.33e-09	4.52e-09	8.725e-38
Total lipids in medium VLDL (mmol/l)	0.016208	0.0038436	0.0285724	0.0102168		0.0383178	0.0243793	0.0522562	7.771e-08		0.0264527	0.0100696	0.0428359	0.00156967		0.0487444	0.0294139	0.0680749	8.391e-07		0.0459565	0.0290052	0.0629078	1.202e-07		0.0858613	0.0554082	0.116315	3.74e-08		0.0984947	0.0893686	0.107621	3.995e-95		0.129514	0.109811	0.149217	2.172e-37
Phospholipids in medium VLDL (mmol/l)	0.0029557	0.0005746	0.0053368	0.0150026		0.0069929	0.0043291	0.0096567	2.872e-07		0.0046426	0.0014498	0.0078354	0.00439984		0.0093648	0.0056751	0.0130545	7.125e-07		0.0087767	0.0055151	0.0120383	1.487e-07		0.0165508	0.0107076	0.0223941	3.242e-08		0.0190347	0.0172775	0.020792	8.942e-96		0.0246029	0.020843	0.0283628	4.525e-37
Total cholesterol in medium VLDL (mmol/l)	0.0041349	0.0006528	0.0076169	0.0199648		0.0092594	0.0055899	0.0129289	8.063e-07		0.0070217	0.0023111	0.0117324	0.00350778		0.012923	0.0077827	0.0180634	9.046e-07		0.0109176	0.006471	0.0153643	1.607e-06		0.0219637	0.0140497	0.0298777	6.05e-08		0.0258786	0.0234498	0.0283074	7.436e-93		0.0305885	0.025579	0.035598	1.447e-32
Cholesterol esters in medium VLDL (mmol/l)	0.0023039	0.0003058	0.0043021	0.0238483		0.0049203	0.0029409	0.0068996	1.169e-06		0.0041862	0.0014411	0.0069312	0.00282236		0.0068596	0.0040612	0.009658	1.671e-06		0.0056875	0.003306	0.0080689	3.05e-06		0.0113207	0.0071638	0.0154776	1.056e-07		0.0137841	0.0124592	0.015109	8.625e-89		0.0146116	0.0120165	0.0172066	5.347e-28
Free cholesterol in medium VLDL (mmol/l)	0.0018439	0.0002813	0.0034064	0.0207551		0.0043873	0.0026332	0.0061413	1.004e-06		0.0028318	0.0007362	0.0049273	0.00811568		0.0060571	0.0036251	0.0084891	1.14e-06		0.0052284	0.0031114	0.0073454	1.397e-06		0.0106457	0.0068262	0.0144652	5.317e-08		0.0120865	0.010935	0.013238	2.796e-90		0.0159774	0.0135008	0.0184541	4.27e-36
Triglycerides in medium VLDL (mmol/l)	0.0091266	0.0024476	0.0158056	0.00742431		0.0220249	0.0142778	0.0297719	2.782e-08		0.0147855	0.0059689	0.0236021	0.00102633		0.0264674	0.0157902	0.0371446	1.278e-06		0.0262628	0.0169141	0.0356114	4.182e-08		0.0473402	0.0305465	0.0641338	3.762e-08		0.0535601	0.0485234	0.0585967	1.615e-92		0.0743273	0.0633022	0.0853524	3.314e-39
Concentration of small VLDL particles (mol/l)	4.9e-10	9.76e-11	8.83e-10	0.0144302		9.92e-10	5.88e-10	1.4e-09	1.634e-06		7.39e-10	1.77e-10	1.3e-09	0.0100273		1.53e-09	9.86e-10	2.08e-09	4.955e-08		1.6e-09	1.02e-09	2.18e-09	6.774e-08		2.69e-09	1.79e-09	3.59e-09	5.256e-09		3.6e-09	3.28e-09	3.91e-09	1.47e-106		3.95e-09	3.36e-09	4.54e-09	2.426e-38
Total lipids in small VLDL (mmol/l)	0.0111355	0.0028563	0.0194147	0.00840908		0.0208862	0.0125451	0.0292273	9.769e-07		0.0165057	0.0043067	0.0287046	0.00803627		0.0327952	0.0215591	0.0440312	1.239e-08		0.0305003	0.0192838	0.0417169	1.103e-07		0.0515811	0.034371	0.0687912	5.041e-09		0.0760932	0.0695979	0.0825885	6.68e-111		0.074347	0.0630423	0.0856517	2.008e-37
Phospholipids in small VLDL (mmol/l)	0.0021996	0.0004968	0.0039023	0.0113724		0.0039747	0.002327	0.0056223	2.382e-06		0.0030225	0.0004737	0.0055713	0.0201435		0.00656	0.0043813	0.0087387	4.298e-09		0.005876	0.0036084	0.0081435	4.165e-07		0.0101138	0.0067973	0.0134304	2.734e-09		0.0158916	0.0145259	0.0172573	1.64e-109		0.0149324	0.0126805	0.0171844	5.262e-38
Total cholesterol in small VLDL (mmol/l)	0.0048994	0.0015995	0.0081992	0.00363278		0.0076103	0.004485	0.0107357	1.916e-06		0.0067715	0.0014583	0.0120847	0.0125265		0.012278	0.0080393	0.0165167	1.59e-08		0.0100205	0.0057979	0.0142432	3.519e-06		0.0167914	0.0109677	0.0226152	1.845e-08		0.0273163	0.0249701	0.0296625	1.25e-109		0.0198897	0.0160837	0.0236958	2.202e-24
Cholesterol esters in small VLDL (mmol/l)	0.0035591	0.0013128	0.0058054	0.00191369		0.0051863	0.0031148	0.0072578	9.805e-07		0.0049063	0.0012	0.0086127	0.0095056		0.0078972	0.005027	0.0107674	7.829e-08		0.0064489	0.0036713	0.0092264	5.667e-06		0.0101377	0.006446	0.0138294	8.282e-08		0.0169992	0.0154968	0.0185017	6.5e-104		0.0105067	0.0080397	0.0129737	8.865e-17
Free cholesterol in small VLDL (mmol/l)	0.0013376	0.0001661	0.0025091	0.0252454		0.002428	0.0012883	0.0035677	3.06e-05		0.0018828	0.0001175	0.003648	0.0365915		0.004367	0.0028409	0.005893	2.35e-08		0.0035713	0.002025	0.0051175	6.336e-06		0.0066521	0.0043907	0.0089135	9.549e-09		0.0103392	0.0094126	0.0112657	2.93e-101		0.0093805	0.0078916	0.0108695	1.582e-34
Triglycerides in small VLDL (mmol/l)	0.0040406	0.0003508	0.0077303	0.0318633		0.0093152	0.0053263	0.0133041	4.925e-06		0.0067298	0.001641	0.0118186	0.0095754		0.0139809	0.0084997	0.0194621	6.28e-07		0.0146002	0.0094373	0.0197632	3.41e-08		0.0246772	0.0161858	0.0331686	1.427e-08		0.032952	0.0299107	0.0359934	8.061e-96		0.0395225	0.033791	0.045254	6.62e-41
Concentration of very small VLDL particles (mol/l)	2.53e-10	-1.17e-10	6.22e-10	0.179779		2.3e-10	-1.07e-10	5.68e-10	0.180676		3.46e-10	-2.52e-10	9.44e-10	0.256632		1e-09	5.55e-10	1.45e-09	1.197e-05		1.03e-09	4.32e-10	1.62e-09	0.00073125		1.98e-09	1.23e-09	2.74e-09	2.588e-07		2.61e-09	2.34e-09	2.88e-09	2.673e-78		1.9e-09	1.39e-09	2.41e-09	2.106e-13
Total lipids in very small VLDL (mmol/l)	0.0055663	1.74e-05	0.0111153	0.049287		0.0065297	0.0012894	0.0117701	0.0146227		0.0074126	-0.0020391	0.0168643	0.124175		0.0162609	0.0093279	0.0231938	4.556e-06		0.0125928	0.0050225	0.0201631	0.00112686		0.024224	0.014763	0.033685	5.694e-07		0.0362323	0.0323488	0.0401159	2.516e-72		0.0216055	0.0151701	0.0280409	5.139e-11
Phospholipids in very small VLDL (mmol/l)	0.00105	-0.0008112	0.0029111	0.268695		0.000419	-0.0012854	0.0021233	0.629802		0.0009001	-0.0021149	0.0039152	0.55824		0.0042288	0.001992	0.0064656	0.00021595		0.002962	0.0005295	0.0053945	0.0170383		0.0063143	0.0034078	0.0092208	2.154e-05		0.0098803	0.008616	0.0111447	8.945e-52		0.0035664	0.001427	0.0057057	0.00109024
Total cholesterol in very small VLDL (mmol/l)	0.0035349	0.0004941	0.0065756	0.0227208		0.0046136	0.0017149	0.0075123	0.00182492		0.0054058	0.0001232	0.0106884	0.0448966		0.0075747	0.0037	0.0114494	0.00013084		0.00609	0.0023095	0.0098705	0.00160942		0.0106434	0.0060029	0.0152838	7.335e-06		0.0149091	0.0129663	0.0168519	4.928e-50		0.0070371	0.0037891	0.0102852	2.203e-05
Cholesterol esters in very small VLDL (mmol/l)	0.003117	0.0009091	0.0053249	0.00567998		0.0042776	0.0022551	0.0063002	3.49e-05		0.0046654	0.0008179	0.0085129	0.017506		0.0060349	0.0032024	0.0088674	3.089e-05		0.0046716	0.0020606	0.0072827	0.00046176		0.0075527	0.0042901	0.0108153	6.035e-06		0.0102682	0.0089397	0.0115968	1.035e-50		0.0052722	0.003026	0.0075183	4.3e-06
Free cholesterol in very small VLDL (mmol/l)	0.0004152	-0.0005299	0.0013603	0.389009		0.0002937	-0.000672	0.0012595	0.550901		0.0007323	-0.0008419	0.0023065	0.361643		0.0015602	0.0003883	0.0027321	0.00910506		0.0014193	0.000204	0.0026347	0.0221153		0.003091	0.0016715	0.0045104	2.061e-05		0.004657	0.0040014	0.0053126	2.954e-43		0.0017637	0.0007114	0.0028159	0.001024
Triglycerides in very small VLDL (mmol/l)	0.0009885	-0.0004203	0.0023973	0.168959		0.0014845	0.0001883	0.0027806	0.0248059		0.0011229	-0.000965	0.0032107	0.291635		0.0044625	0.0026633	0.0062618	1.261e-06		0.0035416	0.0017218	0.0053614	0.00014019		0.0072622	0.0048136	0.0097107	7.229e-09		0.0114561	0.0103304	0.0125818	3.449e-85		0.0110035	0.0092644	0.0127426	8.315e-35
Concentration of IDL particles (mol/l)	3.12e-10	-6.78e-10	1.3e-09	0.536701		-3.99e-10	-1.33e-09	5.3e-10	0.399812		-1.43e-10	-1.76e-09	1.47e-09	0.862036		1.78e-09	5.94e-10	2.96e-09	0.00325216		1.06e-09	-6.03e-10	2.73e-09	0.210606		3.47e-09	1.41e-09	5.53e-09	0.00097557		3.81e-09	3.15e-09	4.48e-09	6.295e-29		9.08e-10	-5.34e-10	2.35e-09	0.217145
Total lipids in IDL (mmol/l)	0.0062848	-0.0067906	0.0193602	0.345988		-0.0011183	-0.0133485	0.0111119	0.857711		0.00162	-0.0197518	0.0229917	0.881826		0.0249622	0.009282	0.0406424	0.00182563		0.0102155	-0.00693	0.027361	0.242715		0.0338574	0.0127399	0.0549748	0.00169312		0.0490698	0.040333	0.0578066	7.224e-28		0.0058659	-0.0090653	0.0207971	0.441229
Phospholipids in IDL (mmol/l)	0.0014111	-0.0018553	0.0046774	0.396984		-0.0015119	-0.0046078	0.001584	0.338336		-0.0006583	-0.0059812	0.0046647	0.808374		0.0052142	0.0012835	0.0091449	0.0093562		0.0021402	-0.0021335	0.0064139	0.326107		0.0072215	0.0021668	0.0122761	0.00513619		0.0112772	0.0090552	0.0134992	4.195e-23		-0.0010682	-0.0049126	0.0027762	0.585966
Total cholesterol in IDL (mmol/l)	0.0049547	-0.0040346	0.0139441	0.279863		0.0018712	-0.0064766	0.0102191	0.660283		0.0035872	-0.0108512	0.0180256	0.626095		0.0171108	0.0064028	0.0278189	0.00175458		0.0069856	-0.0046509	0.0186222	0.239171		0.0218139	0.0072316	0.0363962	0.00339267		0.0301685	0.0242516	0.0360854	2.668e-23		0.0010208	-0.0091754	0.0112171	0.8444
Cholesterol esters in IDL (mmol/l)	0.0042343	-0.002286	0.0107545	0.202971		0.0036124	-0.0024215	0.0096463	0.240504		0.0042421	-0.0061267	0.014611	0.42239		0.0140648	0.0062841	0.0218456	0.00040324		0.0066061	-0.0018162	0.0150284	0.124125		0.0181035	0.0071765	0.0290306	0.00117975		0.0239582	0.0197326	0.0281837	2.312e-28		0.0048311	-0.0025039	0.0121661	0.196684
Free cholesterol in IDL (mmol/l)	0.0007279	-0.0018491	0.0033049	0.579672		-0.0017609	-0.0041969	0.0006751	0.156451		-0.0006802	-0.0048593	0.0034988	0.749558		0.0030875	3.24e-05	0.0061425	0.0476229		0.00038	-0.0028902	0.0036503	0.819728		0.0037056	-6.33e-05	0.0074745	0.053972		0.0062286	0.0045054	0.0079517	1.575e-12		-0.0038099	-0.0067671	-0.0008526	0.0115798
Triglycerides in IDL (mmol/l)	-9.27e-05	-0.001781	0.0015957	0.914278		-0.0015548	-0.002839	-0.0002707	0.0176634		-0.0013768	-0.0037368	0.0009832	0.252671		0.0026405	0.0009322	0.0043489	0.00247138		0.0010921	-0.0006394	0.0028236	0.216208		0.0048164	0.0029334	0.0066994	5.846e-07		0.0076382	0.0066214	0.0086549	4.6e-48		0.0059072	0.0045113	0.0073032	1.381e-16
Concentration of large LDL particles (mol/l)	1.1e-09	-6.49e-10	2.85e-09	0.217799		-4.96e-10	-2.18e-09	1.18e-09	0.562712		-2.09e-10	-3.06e-09	2.65e-09	0.885935		3.47e-09	1.32e-09	5.61e-09	0.00154471		1.94e-09	-1.03e-09	4.92e-09	0.200038		5.49e-09	1.93e-09	9.05e-09	0.00255239		7.04e-09	5.84e-09	8.23e-09	1.549e-30		9.64e-10	-1.63e-09	3.56e-09	0.465817
Total lipids in large LDL (mmol/l)	0.0097901	-0.0063257	0.0259059	0.23366		-0.0028638	-0.018249	0.0125213	0.715117		-0.0002766	-0.0265622	0.0260089	0.983533		0.0325678	0.0129551	0.0521805	0.00114965		0.0137539	-0.0075752	0.0350829	0.206115		0.0377939	0.0123148	0.0632729	0.00367086		0.0656197	0.0546899	0.0765495	1.488e-31		0.0044275	-0.0142457	0.0231008	0.642071
Phospholipids in large LDL (mmol/l)	0.0024985	-0.000801	0.0057981	0.137698		0.0003699	-0.0027597	0.0034996	0.816711		0.0007084	-0.0046486	0.0060654	0.795376		0.0072892	0.0032367	0.0113417	0.00043067		0.0029578	-0.0014906	0.0074062	0.19235		0.0081146	0.0027681	0.0134612	0.00295555		0.0142223	0.0119722	0.0164725	9.705e-35		0.0009374	-0.0029615	0.0048363	0.637425
Total cholesterol in large LDL (mmol/l)	0.0075483	-0.0042174	0.0193139	0.208481		-0.0010624	-0.012328	0.0102032	0.853297		0.0014515	-0.0176616	0.0205647	0.881602		0.023088	0.0087427	0.0374334	0.00162517		0.011032	-0.0046795	0.0267435	0.168623		0.0263235	0.0075385	0.0451085	0.00605318		0.0463334	0.0382671	0.0543996	4.666e-29		0.0004991	-0.0133571	0.0143553	0.943708
Cholesterol esters in large LDL (mmol/l)	0.0062434	-0.0026846	0.0151715	0.170397		0.0004194	-0.0081481	0.008987	0.923522		0.0019299	-0.0125172	0.0163771	0.793333		0.0187707	0.0078249	0.0297164	0.00078772		0.0099166	-0.002058	0.0218913	0.104498		0.0221827	0.0076286	0.0367368	0.00283695		0.0380309	0.031869	0.0441927	3.164e-33		0.0041717	-0.0063548	0.0146981	0.437235
Free cholesterol in large LDL (mmol/l)	0.0013148	-0.0015536	0.0041833	0.368804		-0.001501	-0.0042437	0.0012418	0.283303		-0.0004755	-0.005175	0.0042241	0.842722		0.0043287	0.0008705	0.007787	0.0141886		0.0011146	-0.0026613	0.0048905	0.562677		0.004139	-0.0001679	0.0084459	0.059615		0.008321	0.0063961	0.0102459	3.089e-17		-0.0036729	-0.0070604	-0.0002854	0.0335838
Triglycerides in large LDL (mmol/l)	-0.0002686	-0.0020526	0.0015153	0.767781		-0.0021799	-0.0035512	-0.0008086	0.00184818		-0.0024287	-0.0048212	-3.63e-05	0.0466296		0.0022004	0.0004851	0.0039156	0.0119629		-0.0002317	-0.0018617	0.0013984	0.780433		0.0033515	0.0017137	0.0049893	6.257e-05		0.0050873	0.0041449	0.0060297	6.828e-26		0.0029807	0.0017342	0.0042272	2.836e-06
Concentration of medium LDL particles (mol/l)	1.22e-09	-2.64e-10	2.7e-09	0.107145		-5.03e-11	-1.5e-09	1.4e-09	0.945672		1.13e-12	-2.43e-09	2.44e-09	0.999275		3.37e-09	1.51e-09	5.23e-09	0.00037989		2.02e-09	-6.9e-10	4.72e-09	0.144102		4.61e-09	1.51e-09	7.71e-09	0.00357086		6.94e-09	5.91e-09	7.97e-09	2.574e-39		1.76e-09	-4.18e-10	3.94e-09	0.11313
Total lipids in medium LDL (mmol/l)	0.0073584	-0.0023984	0.0171152	0.139287		-8.28e-05	-0.00952	0.0093543	0.986269		0.0006234	-0.0154762	0.0167231	0.939464		0.0217815	0.0096795	0.0338835	0.00042715		0.0102873	-0.0035372	0.0241118	0.1446		0.0228663	0.0071107	0.038622	0.0044749		0.0446952	0.0378607	0.0515297	4.977e-37		0.0083209	-0.0027659	0.0194077	0.141257
Phospholipids in medium LDL (mmol/l)	0.0018745	-0.0001238	0.0038728	0.0659668		0.0011227	-0.0008602	0.0031056	0.266983		0.0007309	-0.0024926	0.0039545	0.656555		0.005626	0.0031094	0.0081427	1.238e-05		0.0024247	-0.0004021	0.0052515	0.092682		0.0060162	0.0026017	0.0094307	0.00056283		0.0103236	0.0089662	0.0116811	3.452e-49		0.0040178	0.0017792	0.0062563	0.00043772
Total cholesterol in medium LDL (mmol/l)	0.0054718	-0.0017153	0.0126589	0.135576		0.000165	-0.006761	0.007091	0.962746		0.001342	-0.0105472	0.0132312	0.82481		0.0149607	0.006029	0.0238924	0.00104068		0.0082395	-0.0022522	0.0187313	0.123661		0.0154869	0.0036891	0.0272847	0.0101205		0.0319686	0.0268135	0.0371237	1.601e-33		0.00311	-0.0053515	0.0115716	0.471214
Cholesterol esters in medium LDL (mmol/l)	0.004538	-0.0012827	0.0103588	0.126436		0.0003076	-0.0052719	0.0058871	0.913918		0.0012177	-0.008389	0.0108243	0.803686		0.0120378	0.0047886	0.019287	0.00114951		0.0072868	-0.0010599	0.0156336	0.0870201		0.0127313	0.0032345	0.0222281	0.00863406		0.0267632	0.0225284	0.030998	9.906e-35		0.0026911	-0.0041901	0.0095724	0.443299
Free cholesterol in medium LDL (mmol/l)	0.000932	-0.0004638	0.0023277	0.190541		-0.0001372	-0.0015207	0.0012463	0.845814		0.0001066	-0.0022058	0.002419	0.927938		0.0029168	0.0012004	0.0046332	0.00087851		0.0009522	-0.0012346	0.003139	0.393177		0.0027593	0.0004416	0.005077	0.0196594		0.0052122	0.0042771	0.0061472	1.768e-27		0.0004167	-0.0011769	0.0020104	0.608213
Triglycerides in medium LDL (mmol/l)	2.52e-05	-0.001012	0.0010624	0.962072		-0.0013879	-0.0022213	-0.0005545	0.00110908		-0.0014058	-0.0027806	-3.11e-05	0.0450511		0.0011809	0.0001868	0.002175	0.0199336		-0.0003757	-0.0012202	0.0004688	0.383046		0.0013585	0.0005593	0.0021577	0.00087566		0.0023931	0.0018589	0.0029272	2.182e-18		0.0011896	0.0005529	0.0018264	0.00025233
Concentration of small LDL particles (mol/l)	1.32e-09	-3.08e-10	2.94e-09	0.112235		-5.91e-11	-1.7e-09	1.59e-09	0.943843		-3.17e-10	-2.97e-09	2.34e-09	0.814502		3.73e-09	1.7e-09	5.76e-09	0.00033185		1.87e-09	-1.4e-09	5.15e-09	0.261827		5.04e-09	1.44e-09	8.64e-09	0.00612149		6.53e-09	5.44e-09	7.63e-09	5.319e-31		1.74e-09	-7.27e-10	4.21e-09	0.166635
Total lipids in small LDL (mmol/l)	0.0049396	-0.0011718	0.011051	0.113099		0.0002908	-0.0057753	0.0063568	0.92512		0.0003332	-0.0097324	0.0103989	0.948231		0.0138483	0.0062184	0.0214782	0.00038186		0.0051656	-0.0041284	0.0144595	0.275797		0.0135626	0.0034537	0.0236715	0.00858148		0.0263172	0.022058	0.0305765	2.701e-33		0.0041344	-0.0028333	0.0111022	0.244781
Phospholipids in small LDL (mmol/l)	0.001045	-0.0002998	0.0023899	0.127697		0.0003932	-0.0009749	0.0017613	0.573059		-4.37e-05	-0.0021817	0.0020942	0.967993		0.0034107	0.001731	0.0050905	7.126e-05		0.0007508	-0.0014839	0.0029855	0.509994		0.0035512	0.0011592	0.0059431	0.00364107		0.005541	0.0046504	0.0064317	1.001e-33		0.0018086	0.0002759	0.0033414	0.0207468
Total cholesterol in small LDL (mmol/l)	0.0035876	-0.0008347	0.0080099	0.111774		4.99e-05	-0.0043033	0.0044031	0.982073		0.0007138	-0.0066298	0.0080574	0.848818		0.0090238	0.0034914	0.0145561	0.00140516		0.0042348	-0.0025179	0.0109875	0.218843		0.0083676	0.0011121	0.0156231	0.0238254		0.0182178	0.0150621	0.0213735	2.495e-29		0.0003201	-0.0048727	0.0055129	0.903822
Cholesterol esters in small LDL (mmol/l)	0.0029757	-0.0006443	0.0065956	0.107102		-4.68e-05	-0.0035865	0.0034928	0.979301		0.0006112	-0.0053721	0.0065946	0.841212		0.0072807	0.0027382	0.0118231	0.00169866		0.0039162	-0.0013406	0.0091731	0.144142		0.0067839	0.0010213	0.0125466	0.0210681		0.0153684	0.0127576	0.0179792	2.054e-30		0.0002242	-0.0039885	0.004437	0.916904
Free cholesterol in small LDL (mmol/l)	0.0006095	-0.0002399	0.001459	0.159516		8.47e-05	-0.0007958	0.0009652	0.850384		0.0001002	-0.0013195	0.0015199	0.889899		0.0017654	0.0006995	0.0028313	0.001184		0.0003195	-0.0012327	0.0018717	0.686446		0.0015872	6.32e-05	0.0031111	0.0412361		0.0028625	0.0022944	0.0034305	8.411e-23		9.12e-05	-0.0009104	0.0010928	0.85831
Triglycerides in small LDL (mmol/l)	0.0003078	-0.0002856	0.0009012	0.309221		-8.51e-05	-0.0006109	0.0004408	0.751096		-0.0003444	-0.0011809	0.0004921	0.419425		0.0013701	0.000692	0.0020482	7.726e-05		0.0001808	-0.0004005	0.000762	0.541891		0.0016442	0.0009188	0.0023696	9.369e-06		0.0025603	0.0021982	0.0029224	6.982e-43		0.0020053	0.001501	0.0025097	7.842e-15
Concentration of very large HDL particles (mol/l)	-1.21e-08	-2.05e-08	-3.71e-09	0.00472223		-2.91e-08	-3.65e-08	-2.17e-08	2.046e-14		-2.38e-08	-3.45e-08	-1.31e-08	1.349e-05		-1.95e-08	-2.7e-08	-1.2e-08	4.168e-07		-4.23e-08	-5.49e-08	-2.96e-08	7.912e-11		-2.7e-08	-3.79e-08	-1.61e-08	1.344e-06		-7.43e-08	-8.01e-08	-6.85e-08	5.33e-129		-5.61e-08	-6.42e-08	-4.8e-08	1.418e-41
Total lipids in very large HDL (mmol/l)	-0.0139211	-0.0239808	-0.0038614	0.00670434		-0.034353	-0.0433715	-0.0253346	1.16e-13		-0.0285251	-0.0415255	-0.0155248	1.783e-05		-0.0230594	-0.0323134	-0.0138055	1.126e-06		-0.0426936	-0.0554791	-0.0299082	7.792e-11		-0.0273332	-0.0383308	-0.0163355	1.199e-06		-0.0875378	-0.0945863	-0.0804892	1.45e-123		-0.056814	-0.0649974	-0.0486305	2.016e-41
Phospholipids in very large HDL (mmol/l)	-0.0085184	-0.0139339	-0.0031029	0.00206348		-0.0195963	-0.0243786	-0.014814	1.519e-15		-0.0154633	-0.0223858	-0.0085408	1.257e-05		-0.0136937	-0.0185185	-0.008869	3.046e-08		-0.0249159	-0.0322468	-0.0175849	3.619e-11		-0.0179625	-0.0243571	-0.0115678	4.195e-08		-0.047343	-0.0509657	-0.0437204	8.35e-136		-0.0356384	-0.0403081	-0.0309688	1.67e-49
Total cholesterol in very large HDL (mmol/l)	-0.0050135	-0.0097609	-0.0002661	0.0384799		-0.0143418	-0.0186882	-0.0099955	1.202e-10		-0.0124823	-0.0189655	-0.0059991	0.00016504		-0.0094252	-0.0144141	-0.0044363	0.00021818		-0.0171965	-0.0225823	-0.0118107	4.872e-10		-0.0101701	-0.014949	-0.0053912	3.154e-05		-0.039251	-0.042695	-0.0358069	2.78e-105		-0.021707	-0.0253377	-0.0180763	2.644e-31
Cholesterol esters in very large HDL (mmol/l)	-0.003133	-0.0066037	0.0003376	0.0768175		-0.0098373	-0.0130265	-0.0066482	1.714e-09		-0.0088474	-0.0137244	-0.0039704	0.0003844		-0.006512	-0.0104439	-0.0025801	0.00118438		-0.0115915	-0.0153402	-0.0078427	1.651e-09		-0.0068741	-0.0103171	-0.0034311	9.385e-05		-0.0279955	-0.0305617	-0.0254293	5.188e-97		-0.0148388	-0.0174225	-0.0122552	4.787e-29
Free cholesterol in very large HDL (mmol/l)	-0.0018904	-0.003232	-0.0005489	0.00576949		-0.0045264	-0.0057309	-0.003322	2.422e-13		-0.0036936	-0.0054208	-0.0019664	2.887e-05		-0.0029148	-0.0041267	-0.001703	2.598e-06		-0.0056046	-0.0072795	-0.0039296	7.137e-11		-0.0032942	-0.0046838	-0.0019047	3.598e-06		-0.011276	-0.0121799	-0.010372	1.41e-124		-0.0068663	-0.0079473	-0.0057853	4.68e-35
Triglycerides in very large HDL (mmol/l)	-0.0003974	-0.0007147	-8.02e-05	0.0141089		-0.0004724	-0.0007799	-0.000165	0.00261326		-0.0005073	-0.0009477	-6.7e-05	0.0239725		5.24e-05	-0.0004112	0.000516	0.824531		-0.0005819	-0.0009987	-0.0001651	0.00624508		0.000798	0.0001714	0.0014246	0.01259		-0.0009949	-0.001236	-0.0007538	7.51e-16		0.0005308	0.0001336	0.000928	0.00882423
Concentration of large HDL particles (mol/l)	-2.73e-08	-4.46e-08	-9.93e-09	0.00207856		-5.84e-08	-7.32e-08	-4.36e-08	1.811e-14		-5.58e-08	-7.84e-08	-3.31e-08	1.555e-06		-4.61e-08	-6.32e-08	-2.91e-08	1.278e-07		-1.3e-07	-1.64e-07	-9.64e-08	9.22e-14		-8.55e-08	-1.16e-07	-5.45e-08	7.371e-08		-1.67e-07	-1.79e-07	-1.55e-07	5.43e-143		-1.71e-07	-1.94e-07	-1.49e-07	2.721e-50
Total lipids in large HDL (mmol/l)	-0.0214823	-0.0345477	-0.0084169	0.00128127		-0.0445945	-0.0558345	-0.0333544	1.115e-14		-0.0409689	-0.0583307	-0.0236072	3.988e-06		-0.0350217	-0.0480155	-0.022028	1.422e-07		-0.083762	-0.105546	-0.0619777	7.803e-14		-0.0555002	-0.0753948	-0.0356055	5.175e-08		-0.139062	-0.149174	-0.12895	3.1e-149		-0.111076	-0.125386	-0.0967664	4.115e-51
Phospholipids in large HDL (mmol/l)	-0.0081362	-0.0139124	-0.0023601	0.0057874		-0.0183733	-0.0233537	-0.0133928	6.473e-13		-0.0177945	-0.0255354	-0.0100536	7.002e-06		-0.0136678	-0.0195135	-0.0078222	4.876e-06		-0.036502	-0.0463665	-0.0266375	6.155e-13		-0.0237613	-0.0327364	-0.0147861	2.342e-07		-0.0552327	-0.0595857	-0.0508797	1.33e-128		-0.0482002	-0.0547439	-0.0416564	2.64e-46
Total cholesterol in large HDL (mmol/l)	-0.0131003	-0.0203373	-0.0058633	0.00039368		-0.0258576	-0.0321034	-0.0196117	7.852e-16		-0.0227642	-0.0323792	-0.0131492	3.706e-06		-0.0212411	-0.0283825	-0.0140997	6.566e-09		-0.0448505	-0.056314	-0.033387	2.91e-14		-0.03119	-0.041781	-0.020599	9.187e-09		-0.0791537	-0.0846332	-0.0736741	2.52e-163		-0.0607225	-0.0682249	-0.0532202	2.622e-55
Cholesterol esters in large HDL (mmol/l)	-0.0104767	-0.0161855	-0.0047678	0.00032682		-0.0204708	-0.0253818	-0.0155597	5.032e-16		-0.0181236	-0.0257228	-0.0105244	3.148e-06		-0.0169297	-0.0225746	-0.0112848	4.933e-09		-0.034076	-0.0427973	-0.0253548	3.143e-14		-0.0235998	-0.0316983	-0.0155014	1.304e-08		-0.0603985	-0.0645903	-0.0562068	1.42e-162		-0.0458897	-0.0515722	-0.0402073	4.482e-55
Free cholesterol in large HDL (mmol/l)	-0.0026378	-0.0041751	-0.0011004	0.00077959		-0.0054106	-0.0067468	-0.0040744	3.209e-15		-0.0046403	-0.0066699	-0.0026106	7.848e-06		-0.004322	-0.0058283	-0.0028157	2.16e-08		-0.0107769	-0.0135248	-0.008029	2.531e-14		-0.0075871	-0.010092	-0.0050822	3.481e-09		-0.0187631	-0.0200542	-0.017472	3.86e-165		-0.0148331	-0.0166578	-0.0130084	9.194e-56
Triglycerides in large HDL (mmol/l)	-0.000275	-0.0005453	-4.61e-06	0.04622		-0.0002869	-0.0005057	-6.81e-05	0.0101923		-0.0003268	-0.0006616	7.97e-06	0.0556982		-9.52e-05	-0.0004074	0.0002169	0.549646		-0.0024029	-0.0032095	-0.0015964	6.2e-09		-0.0005551	-0.0012534	0.0001432	0.119118		-0.0046991	-0.0051434	-0.0042547	1.615e-91		-0.0021559	-0.0026553	-0.0016565	3.418e-17
Concentration of medium HDL particles (mol/l)	5.01e-10	-1.35e-08	1.45e-08	0.94405		-4.12e-09	-1.62e-08	7.99e-09	0.504721		-2.63e-08	-4.85e-08	-4.21e-09	0.0196926		3.51e-09	-1.42e-08	2.12e-08	0.697334		-6.49e-08	-9.96e-08	-3.03e-08	0.00024297		-1.4e-08	-4.13e-08	1.33e-08	0.315022		-5.01e-09	-1.45e-08	4.49e-09	0.301581		-6.08e-08	-8.2e-08	-3.97e-08	1.834e-08
Total lipids in medium HDL (mmol/l)	-0.000647	-0.007611	0.006317	0.85544		-0.0037202	-0.0098441	0.0024036	0.233647		-0.0141301	-0.0255218	-0.0027384	0.0150859		-0.0003699	-0.009585	0.0088453	0.937258		-0.0289978	-0.0441092	-0.0138865	0.00017341		-0.0076661	-0.0195784	0.0042462	0.207031		-0.007454	-0.012557	-0.002351	0.00420565		-0.0287049	-0.0379243	-0.0194854	1.116e-09
Phospholipids in medium HDL (mmol/l)	-0.0005892	-0.0045115	0.0033332	0.768356		-0.0028318	-0.0061359	0.0004722	0.0929511		-0.0084467	-0.0143595	-0.0025339	0.0051406		-8.8e-05	-0.0048322	0.0046563	0.970993		-0.0126157	-0.0193929	-0.0058385	0.00026952		-0.0022932	-0.0074769	0.0028904	0.385657		-0.0026549	-0.0050231	-0.0002866	0.0280146		-0.0108904	-0.0150165	-0.0067643	2.378e-07
Total cholesterol in medium HDL (mmol/l)	-0.0008287	-0.0039203	0.0022628	0.599161		-0.0024336	-0.0052748	0.0004076	0.09316		-0.0065026	-0.0120679	-0.0009373	0.0220486		-0.0021078	-0.0067004	0.0024848	0.368139		-0.0174821	-0.0258422	-0.0091221	4.311e-05		-0.0083702	-0.015126	-0.0016143	0.0152031		-0.0092963	-0.0119483	-0.0066443	7.121e-12		-0.0218021	-0.0268851	-0.0167191	5.384e-17
Cholesterol esters in medium HDL (mmol/l)	-0.0007692	-0.0033169	0.0017784	0.553826		-0.0020613	-0.0044	0.0002775	0.0840608		-0.0054506	-0.0100638	-0.0008373	0.0206057		-0.0020759	-0.005881	0.0017291	0.284717		-0.0137542	-0.0203101	-0.0071984	4.07e-05		-0.0068488	-0.012204	-0.0014936	0.0122236		-0.0076599	-0.0097638	-0.0055559	1.093e-12		-0.0174769	-0.0214691	-0.0134846	1.236e-17
Free cholesterol in medium HDL (mmol/l)	-6.96e-05	-0.0006427	0.0005035	0.811801		-0.0003188	-0.0008384	0.0002009	0.22914		-0.0010171	-0.0020113	-2.29e-05	0.0449506		-2.39e-05	-0.0008427	0.0007949	0.954378		-0.0037256	-0.0055453	-0.0019058	6.205e-05		-0.0015199	-0.0029343	-0.0001055	0.0352124		-0.0016435	-0.0022227	-0.0010642	2.808e-08		-0.0043245	-0.0054318	-0.0032172	2.287e-14
Triglycerides in medium HDL (mmol/l)	0.0008024	0.0001732	0.0014316	0.0124589		0.0014877	0.0009292	0.0020462	1.924e-07		0.0008224	-4.42e-05	0.0016891	0.0628794		0.0018748	0.0011472	0.0026023	4.824e-07		0.0011042	0.0001767	0.0020316	0.0196542		0.002993	0.0020227	0.0039633	1.802e-09		0.0045623	0.004127	0.0049976	4.985e-90		0.0039867	0.0033223	0.0046511	1.594e-31
Concentration of small HDL particles (mol/l)	2.71e-08	4.77e-09	4.94e-08	0.0173867		3.9e-08	2.03e-08	5.76e-08	4.282e-05		-7.43e-09	-4.2e-08	2.72e-08	0.673523		4.54e-08	1.91e-08	7.17e-08	0.00074121		-5.99e-09	-6.4e-08	5.21e-08	0.839738		4.04e-08	2.41e-09	7.84e-08	0.0371683		9.74e-08	8.36e-08	1.11e-07	2.619e-42		3.99e-08	1.09e-08	6.9e-08	0.00712257
Total lipids in small HDL (mmol/l)	0.0052785	-0.0014108	0.0119677	0.121896		0.0044925	-0.0008795	0.0098645	0.101148		-0.0061851	-0.016396	0.0040258	0.23496		0.0092936	0.0013785	0.0172087	0.0214039		-0.0022076	-0.0154338	0.0110186	0.743415		0.0075579	-0.0010217	0.0161375	0.0842052		0.0314748	0.0275357	0.0354139	5.413e-54		0.0067894	0.000204	0.0133749	0.0433156
Phospholipids in small HDL (mmol/l)	0.0034335	-0.0003316	0.0071986	0.0738586		0.0066589	0.0034669	0.0098509	4.454e-05		-0.0021019	-0.0081024	0.0038987	0.49214		0.0055886	0.0009049	0.0102724	0.0193865		-0.0025903	-0.0086786	0.0034979	0.404105		0.0064042	0.0016755	0.011133	0.007977		0.0106691	0.0080636	0.0132745	1.234e-15		0.0078734	0.0042249	0.0115218	2.373e-05
Total cholesterol in small HDL (mmol/l)	0.0012944	-0.0022487	0.0048375	0.473802		-0.0033165	-0.0063196	-0.0003134	0.030443		-0.0043168	-0.0093543	0.0007208	0.0929934		0.001807	-0.002467	0.006081	0.407063		-0.0014022	-0.0097095	0.0069051	0.740622		-0.0020262	-0.0074359	0.0033835	0.462648		0.0161266	0.0141587	0.0180945	1.254e-56		-0.0065688	-0.0108592	-0.0022783	0.00270053
Cholesterol esters in small HDL (mmol/l)	0.0014253	-0.0015596	0.0044102	0.349165		-0.0032001	-0.0057788	-0.0006214	0.0150294		-0.0027747	-0.0069551	0.0014058	0.193144		0.0017421	-0.0018482	0.0053325	0.341363		-0.0003126	-0.0075975	0.0069723	0.932934		-0.0026179	-0.00755	0.0023143	0.297985		0.0149528	0.013128	0.0167775	1.267e-56		-0.0072137	-0.011193	-0.0032345	0.00038299
Free cholesterol in small HDL (mmol/l)	-0.0001036	-0.000948	0.0007409	0.809974		-9.92e-05	-0.0007743	0.000576	0.77337		-0.0015867	-0.0029161	-0.0002573	0.0193543		3.38e-05	-0.0010254	0.0010929	0.950164		-0.00109	-0.0023653	0.0001854	0.0938604		0.000596	-0.0003293	0.0015212	0.206643		0.0011392	0.0006907	0.0015877	6.596e-07		0.0006485	-3.53e-05	0.0013322	0.0630435
Triglycerides in small HDL (mmol/l)	0.0005569	-0.0001036	0.0012175	0.0983703		0.0010689	0.0004971	0.0016406	0.00025202		0.0002572	-0.0006144	0.0011289	0.562756		0.0019121	0.0011783	0.0026459	3.597e-07		0.0017931	0.0010253	0.0025609	5.005e-06		0.0031918	0.0021992	0.0041844	3.682e-10		0.0046826	0.0042492	0.0051161	2.602e-95		0.0054776	0.0047487	0.0062065	4.24e-48
Mean diameter for VLDL particles (nm)	0.0973	0.021366	0.173234	0.0120482		0.24693	0.159734	0.334126	3.146e-08		0.176085	0.0721616	0.280008	0.00090963		0.229634	0.126133	0.333135	1.438e-05		0.228818	0.145032	0.312604	9.736e-08		0.303746	0.197234	0.410258	2.62e-08		0.467404	0.426422	0.508387	1.77e-105		0.532584	0.462676	0.602492	2.38e-49
Mean diameter for LDL particles (nm)	-0.0122629	-0.0199364	-0.0045893	0.00174819		-0.0063384	-0.0155056	0.0028288	0.175263		0.0024433	-0.0090815	0.0139682	0.677576		-0.0175171	-0.0286254	-0.0064089	0.00201559		-0.0059018	-0.0203343	0.0085307	0.422617		0.0007883	-0.0106696	0.0122462	0.892672		-0.0081005	-0.0116591	-0.0045418	8.282e-06		0.0029305	-0.0038624	0.0097234	0.397727
Mean diameter for HDL particles (nm)	-0.0213327	-0.0327012	-0.0099641	0.00023911		-0.045629	-0.0562629	-0.0349952	7.087e-17		-0.0322704	-0.0463221	-0.0182188	7.144e-06		-0.0365774	-0.0479495	-0.0252053	3.655e-10		-0.0581979	-0.0746045	-0.0417914	5.062e-12		-0.0502749	-0.0680725	-0.0324773	3.527e-08		-0.0984167	-0.105517	-0.0913163	1.71e-151		-0.0966956	-0.108384	-0.0850076	1.182e-57
Serum total cholesterol (mmol/l)	0.0204245	-0.0243801	0.0652291	0.371438		-0.0142873	-0.057414	0.0288394	0.515971		-0.0145547	-0.0835001	0.0543907	0.678873		0.0776637	0.0245113	0.130816	0.00421248		-0.0155526	-0.0790383	0.047933	0.630924		0.0870269	0.0140916	0.159962	0.0193854		0.103277	0.0747352	0.131819	1.493e-12		-0.0301403	-0.0820397	0.0217591	0.254959
Total cholesterol in VLDL (mmol/l)	0.0164584	0.004996	0.0279207	0.00490978		0.0303527	0.0189855	0.0417198	1.797e-07		0.024659	0.0074247	0.0418933	0.00507048		0.0444373	0.0286373	0.0602372	4.041e-08		0.0348617	0.020391	0.0493324	2.502e-06		0.0668097	0.0432609	0.0903584	3.081e-08		0.0874451	0.0797566	0.0951336	6.14e-105		0.0834153	0.068837	0.0979936	7.55e-29
Remnant cholesterol (non-HDL, non-LDL -cholesterol) (mmol/l)	0.0214145	0.0024881	0.0403408	0.0265992		0.0324163	0.0143783	0.0504543	0.00043357		0.0280638	-0.0017102	0.0578378	0.0646725		0.0615264	0.0370627	0.0859902	8.96e-07		0.0418483	0.017876	0.0658205	0.00063264		0.0886149	0.0526332	0.124597	1.494e-06		0.118277	0.105722	0.130832	1.147e-73		0.0843781	0.0622442	0.106512	9.204e-14
Total cholesterol in LDL (mmol/l)	0.0166264	-0.0066986	0.0399514	0.162294		-0.0007656	-0.0232598	0.0217285	0.946787		0.0035397	-0.0347534	0.0418328	0.856145		0.0471197	0.0183496	0.0758899	0.00134269		0.0234938	-0.0091781	0.0561657	0.1586		0.0501712	0.0124652	0.0878771	0.00914253		0.0965313	0.0801825	0.11288	1.378e-30		0.0003822	-0.027494	0.0282584	0.978557
Total cholesterol in HDL (mmol/l)	-0.0176375	-0.0334922	-0.0017828	0.029248		-0.0459172	-0.059778	-0.0320564	1.019e-10		-0.0461872	-0.0674107	-0.0249638	2.085e-05		-0.0309646	-0.0471382	-0.0147911	0.00017951		-0.0809254	-0.105807	-0.0560435	2.334e-10		-0.0517507	-0.0723397	-0.0311617	9.088e-07		-0.111542	-0.121187	-0.101896	2.99e-108		-0.114867	-0.131235	-0.0984982	2.818e-42
Total cholesterol in HDL2 (mmol/l)	-0.0120409	-0.0224833	-0.0015985	0.0238427		-0.0313528	-0.0406059	-0.0220996	3.838e-11		-0.0313202	-0.0452726	-0.0173678	1.14e-05		-0.0240786	-0.0350856	-0.0130716	1.889e-05		-0.0749114	-0.0974749	-0.0523478	9.955e-11		-0.0493316	-0.0686084	-0.0300548	5.768e-07		-0.106305	-0.115069	-0.0975402	2.54e-118		-0.107683	-0.122695	-0.0926704	4.685e-44
Total cholesterol in HDL3 (mmol/l)	-0.0055822	-0.0113092	0.0001448	0.0560772		-0.0145752	-0.0195951	-0.0095552	1.412e-08		-0.0148807	-0.0225619	-0.0071995	0.00015031		-0.0068904	-0.0127097	-0.0010711	0.0203336		-0.0060267	-0.0088079	-0.0032455	2.259e-05		-0.0024268	-0.0043228	-0.0005309	0.0121492		-0.005224	-0.0065353	-0.0039127	6.956e-15		-0.0072058	-0.0087912	-0.0056203	7.099e-19
Esterified cholesterol (mmol/l)	0.0125918	-0.0193424	0.0445259	0.439454		-0.0093153	-0.0401587	0.0215281	0.553723		-0.0100212	-0.0599405	0.0398981	0.693808		0.0539109	0.0143092	0.0935125	0.00765893		-0.0105951	-0.0553418	0.0341517	0.642399		0.0613401	0.0090438	0.113636	0.0215403		0.0774128	0.0561754	0.0986503	1.029e-12		-0.0257698	-0.0630092	0.0114695	0.174957
Free cholesterol (mmol/l)	0.0078194	-0.006012	0.0216508	0.267697		-0.0049763	-0.0180353	0.0080827	0.454969		-0.0049916	-0.026118	0.0161349	0.64311		0.0256501	0.0091574	0.0421427	0.0023226		-0.0016885	-0.0206919	0.0173148	0.861662		0.0260284	0.0051833	0.0468735	0.0144255		0.0240381	0.0157588	0.0323174	1.331e-08		-0.0059681	-0.0213163	0.0093801	0.445905
Serum total triglycerides (mmol/l)	0.0249532	0.0025064	0.0473999	0.0293627		0.0546575	0.029487	0.0798279	2.147e-05		0.0319599	0.0009992	0.0629205	0.043059		0.0874334	0.0523	0.122567	1.162e-06		0.0683367	0.038338	0.0983353	8.453e-06		0.146204	0.0941556	0.198253	4.194e-08		0.171986	0.155171	0.188802	5.43e-86		0.220101	0.185934	0.254267	5.331e-36
Triglycerides in VLDL (mmol/l)	0.0243191	0.0054087	0.0432295	0.0117418		0.057923	0.0358594	0.0799866	2.867e-07		0.0371137	0.0116236	0.0626038	0.00434806		0.076381	0.0458813	0.106881	9.957e-07		0.0677751	0.042413	0.0931373	1.808e-07		0.128604	0.082966	0.174241	3.804e-08		0.150727	0.136553	0.164901	1.616e-92		0.200373	0.170304	0.230443	2.333e-38
Triglycerides in LDL (mmol/l)	6.41e-05	-0.0033169	0.0034451	0.970333		-0.0036526	-0.006342	-0.0009632	0.00779366		-0.00418	-0.008742	0.000382	0.07249		0.0047504	0.0014105	0.0080903	0.00533684		-0.0004292	-0.0034529	0.0025944	0.780707		0.0063556	0.0032352	0.0094759	6.765e-05		0.0100395	0.0082244	0.0118546	4.37e-27		0.005986	0.0036023	0.0083697	8.8e-07
Triglycerides in HDL (mmol/l)	0.0006852	-0.0008944	0.0022649	0.395045		0.0017961	0.0003927	0.0031996	0.0121552		0.0002454	-0.0018704	0.0023613	0.820039		0.0037432	0.0018364	0.00565	0.00012261		-8.93e-05	-0.0024188	0.0022403	0.940089		0.0064269	0.003672	0.0091817	5.115e-06		0.0035535	0.002427	0.0046799	6.744e-10		0.0078195	0.0059786	0.0096604	1.063e-16
Diacylglycerol (mmol/l)	0.0007688	-7.89e-06	0.0015454	0.0523709		0.0011676	0.0005599	0.0017753	0.00016911		0.0005887	-0.0003379	0.0015152	0.212906		0.0018867	0.0010831	0.0026903	4.462e-06												0.002762	0.0023354	0.0031885	2.892e-36		0.0030862	0.0018911	0.0042813	4.306e-07
Total phosphoglycerides (mmol/l)	-0.0092861	-0.0298987	0.0113265	0.377078		-0.0206952	-0.0377247	-0.0036657	0.0172495		-0.0427786	-0.0704083	-0.0151489	0.00242972		0.0109905	-0.0100985	0.0320796	0.30683		-0.0264181	-0.0526681	-0.0001681	0.0485527		0.0359711	0.0101312	0.0618109	0.00639414		0.0100969	-0.0014562	0.0216499	0.0867105		-0.0135391	-0.0325008	0.0054226	0.161634
Phosphatidylcholine and other cholines (mmol/l)	-0.00458	-0.0270342	0.0178742	0.689192		-0.0267202	-0.0456995	-0.0077409	0.00581335		-0.0466336	-0.0751417	-0.0181255	0.00136115		0.0109384	-0.0111691	0.0330458	0.33194		-0.0106067	-0.0382023	0.0169889	0.45101		0.045057	0.0149735	0.0751405	0.00335419		-0.0038403	-0.015084	0.0074033	0.503139		-0.0162275	-0.0339521	0.0014972	0.0727382
Total cholines (mmol/l)	-0.0037268	-0.0251128	0.0176592	0.732577		-0.0238789	-0.0421892	-0.0055686	0.0106119		-0.0397594	-0.0678525	-0.0116663	0.0055685		0.0112626	-0.0113014	0.0338266	0.327703		-0.0266131	-0.0577018	0.0044756	0.0933318		0.0437581	0.0126413	0.0748749	0.00587723		0.0050941	-0.0069515	0.0171397	0.407096		-0.0208663	-0.0408706	-0.0008619	0.0409168
Apolipoprotein A-I (g/l)	-0.0059757	-0.0146856	0.0027341	0.178616		-0.0186084	-0.026326	-0.0108907	2.41e-06		-0.0211851	-0.0330499	-0.0093204	0.00047426		-0.0055597	-0.0143567	0.0032372	0.21528		-0.0399564	-0.055451	-0.0244618	4.733e-07		-0.0122955	-0.0254561	0.0008651	0.0670608		-0.0406324	-0.0460856	-0.0351792	2.502e-47		-0.047495	-0.0572476	-0.0377423	2.049e-21
Apolipoprotein B (g/l)	0.0102265	0.0009872	0.0194659	0.0300711		0.0159594	0.0068099	0.0251088	0.00063635		0.0127819	-0.0014259	0.0269897	0.0778224		0.0328446	0.0203467	0.0453424	2.864e-07		0.02056	0.0084001	0.0327199	0.00093246		0.0437842	0.0254668	0.0621016	2.991e-06		0.0592443	0.0528556	0.0656331	1.671e-71		0.0430828	0.0317797	0.054386	9.284e-14
Total fatty acids (mmol/l)	0.0448454	-0.0679764	0.157667	0.435769		0.0908597	-0.0208902	0.202609	0.110977		-0.0175833	-0.175043	0.139877	0.82665		0.301974	0.151239	0.452708	8.885e-05		0.0561234	-0.101259	0.213505	0.484357		0.462404	0.252679	0.67213	1.624e-05		0.482537	0.408921	0.556152	3.568e-37		0.416192	0.285289	0.547094	4.971e-10
Estimated description of fatty acid chain length, not actual carbon number	0.0123433	-0.0151659	0.0398524	0.378997		0.0275665	-0.0008715	0.0560046	0.0574394		-0.0110303	-0.0440527	0.0219922	0.512446		0.0326576	-0.0002748	0.0655899	0.0519402												0.0290423	0.0174104	0.0406742	1.016e-06		0.0956039	0.0731055	0.118102	1.042e-16
Estimated degree of unsaturation	0.0047911	-0.0001152	0.0096974	0.0556215		9.34e-05	-0.005123	0.0053099	0.971978		-0.0040004	-0.0095817	0.001581	0.159959		-0.0031579	-0.0091689	0.0028531	0.302947												-0.0096804	-0.0117892	-0.0075716	3.221e-19		-0.0187466	-0.0233914	-0.0141018	3.12e-15
22:6, docosahexaenoic acid (mmol/l)	0.0018554	-0.0003238	0.0040346	0.0951214		0.0012031	-0.0007714	0.0031776	0.232252		-0.0017364	-0.0051038	0.0016309	0.311946		0.0030473	0.0008145	0.0052802	0.00750763		-0.0042364	-0.0069792	-0.0014935	0.00248939		0.0015446	-0.0005822	0.0036714	0.154481		0.0015504	-2.41e-06	0.0031032	0.0503567		0.0012766	-0.0008897	0.0034429	0.248024
18:2, linoleic acid (mmol/l)	-0.0031173	-0.0330115	0.0267769	0.837984		-0.0216684	-0.0490089	0.0056721	0.120279		-0.037158	-0.0806451	0.0063291	0.0939363		0.0414406	0.0063969	0.0764844	0.0204946		-0.0281443	-0.0703235	0.014035	0.190792		0.0617145	0.0106528	0.112776	0.0178752		0.0392859	0.0208571	0.0577148	2.978e-05		-0.0224467	-0.0537124	0.0088189	0.159348
Conjugated linoleic acid (mmol/l)	0.0004502	-0.0007914	0.0016919	0.477109		6.49e-06	-0.0014687	0.0014817	0.993122		0.0005994	-0.0004892	0.0016879	0.280315		0.0020726	0.0007292	0.003416	0.00251765												0.0020331	0.0014078	0.0026585	2.016e-10		0.0017144	0.0008221	0.0026068	0.00016762
Omega-3 fatty acids (mmol/l)	0.0032072	-0.0018448	0.0082593	0.213278		0.0038307	-0.001242	0.0089034	0.138771		-0.0018255	-0.0090016	0.0053506	0.617868		0.0062497	-0.0007357	0.013235	0.0794708		-0.0097242	-0.0159328	-0.0035156	0.00216185		0.0061754	-0.0006564	0.0130072	0.0764186		0.0104666	0.0065569	0.0143764	1.602e-07		0.0039312	-0.0019373	0.0097997	0.189156
Omega-6 fatty acids (mmol/l)	0.0119954	-0.0228419	0.0468327	0.499591		-0.0089119	-0.0409627	0.0231388	0.585611		-0.0322547	-0.0830067	0.0184973	0.212732		0.0613412	0.0199238	0.102759	0.00372378		-0.0130905	-0.0618316	0.0356505	0.598407		0.0874729	0.0314941	0.143452	0.00221375		0.0772398	0.0557189	0.0987607	2.258e-12		0.0041423	-0.0322899	0.0405744	0.823622
Polyunsaturated fatty acids (mmol/l)	0.0140565	-0.023884	0.051997	0.46758		-0.0056696	-0.0412628	0.0299235	0.754783		-0.0340723	-0.0896119	0.0214674	0.229032		0.0675648	0.0209986	0.114131	0.0044853		-0.022823	-0.0765376	0.0308917	0.404735		0.0936636	0.0316158	0.155711	0.00311332		0.0877223	0.0636897	0.111755	9.586e-13		0.00809	-0.0322175	0.0483975	0.693983
Monounsaturated fatty acids; 16:1, 18:1 (mmol/l)	0.0281558	-0.0110436	0.0673551	0.159104		0.0643352	0.0218003	0.10687	0.00304868		0.0214887	-0.0336156	0.0765931	0.44444		0.13659	0.079348	0.193832	3.111e-06		0.0650115	0.0120931	0.11793	0.0160792		0.184808	0.112993	0.256623	4.995e-07		0.219173	0.193063	0.245284	3.292e-59		0.240206	0.191386	0.289026	8.122e-22
Saturated fatty acids (mmol/l)	0.0013804	-0.0450436	0.0478044	0.953506		0.0225328	-0.0224868	0.0675524	0.326439		-0.0049031	-0.06598	0.0561738	0.874899		0.0977973	0.0373004	0.158294	0.00154948		0.0139167	-0.0430036	0.0708371	0.631598		0.183927	0.100857	0.266997	1.496e-05		0.172866	0.1449	0.200833	2.642e-33		0.167983	0.116781	0.219185	1.385e-10
Glucose (mmol/l)	-0.0087205	-0.0281624	0.0107213	0.37916		0.0177151	-0.0069607	0.0423909	0.159312		0.0171509	-0.012175	0.0464768	0.251495		0.0498815	0.0101879	0.089575	0.0138112		0.0635289	0.0352381	0.0918198	1.132e-05		0.0384696	0.0086854	0.0682537	0.0113908		0.125303	0.0927241	0.157882	5.57e-14		0.160583	0.109829	0.211337	6.009e-10
Lactate (mmol/l)	0.0229583	-0.0185271	0.0644436	0.277924		0.0621645	0.0189105	0.105418	0.00486998		-0.0128952	-0.0512933	0.0255029	0.51017		0.0519695	0.0097569	0.094182	0.0158559		0.03929	0.0018679	0.0767121	0.0396223		0.0757531	0.02635	0.125156	0.00267455		0.0421255	0.0303842	0.0538667	2.29e-12		0.0719161	0.0474419	0.0963903	8.893e-09
Citrate (mmol/l)	-0.0027617	-0.0042431	-0.0012802	0.00026252		-0.0059071	-0.0074339	-0.0043803	4.848e-14		-0.0031398	-0.0051236	-0.001156	0.00194019		-0.0038238	-0.0057354	-0.0019122	9.105e-05		-0.0024656	-0.0043308	-0.0006005	0.00960462		-0.0032945	-0.0053296	-0.0012593	0.00152661		-0.003548	-0.0044229	-0.002673	2.305e-15		-0.0031276	-0.004625	-0.0016302	4.294e-05
Alanine (mmol/l)	-0.0017129	-0.0052173	0.0017915	0.337896		0.0052659	0.0017769	0.0087549	0.00311189		-0.0014873	-0.0071278	0.0041532	0.605085		0.0028348	-0.0023757	0.0080454	0.286064		0.0036818	-0.0010804	0.008444	0.1296		0.008587	0.0041047	0.0130692	0.00017773		0.0133326	0.0112327	0.0154326	4.943e-35		0.0115119	0.0082807	0.0147432	3.247e-12
Glutamine (mmol/l)	-0.0108326	-0.015027	-0.0066382	4.44e-07		-0.0006825	-0.004527	0.003162	0.727768		-0.0060334	-0.0122379	0.0001711	0.0566548		-0.0021153	-0.0084275	0.004197	0.511081		-0.0060231	-0.0111999	-0.0008463	0.0226154		-0.0120384	-0.0177748	-0.0063019	4.053e-05		-0.005515	-0.0073764	-0.0036537	6.702e-09		-0.0117459	-0.0149709	-0.0085209	1.07e-12
Histidine (mmol/l)	-0.0002699	-0.000984	0.0004442	0.458636		-3.36e-05	-0.0007232	0.0006559	0.923787		-0.0001498	-0.0017083	0.0014087	0.850467		-7.37e-05	-0.0014126	0.0012653	0.914065		-0.0005965	-0.0011989	5.8e-06	0.0522447		-0.0006252	-0.0013737	0.0001234	0.101577		-0.000423	-0.0008384	-7.7e-06	0.0459012		-0.0004483	-0.0008941	-2.51e-06	0.0487251
Isoleucine (mmol/l)	0.0006892	-0.0001474	0.0015257	0.106321		0.0019475	0.0010595	0.0028354	1.776e-05		0.0012095	0.0001248	0.0022943	0.0288856		0.0017566	0.0004455	0.0030676	0.00867228		0.00263	0.0018498	0.0034103	5.206e-11		0.0037309	0.0026207	0.004841	5.923e-11		0.0042779	0.00386	0.0046958	3.947e-86		0.006319	0.0054744	0.0071637	1.087e-47
Leucine (mmol/l)	0.0001847	-0.0004938	0.0008632	0.593502		0.001112	0.0003721	0.0018519	0.00324074		0.0005308	-0.0003592	0.0014209	0.242261		0.0005689	-0.0004062	0.001544	0.252674		0.0023925	0.0015772	0.0032079	1.037e-08		0.0031714	0.002192	0.0041507	2.782e-10		0.0020977	0.001789	0.0024065	8.658e-40		0.0058162	0.0050125	0.0066199	8.504e-45
Valine (mmol/l)	0.0034972	0.0013953	0.0055991	0.00111999		0.0049348	0.0028395	0.00703	4.089e-06		0.0043996	0.0017085	0.0070907	0.00136969		0.0035712	0.0007915	0.0063508	0.0118333		0.0073628	0.005362	0.0093637	8.199e-13		0.0053952	0.0030911	0.0076993	4.721e-06		0.0101218	0.0091236	0.0111199	1.322e-84		0.0097807	0.0082919	0.0112695	2.399e-37
Phenylalanine (mmol/l)	0.000463	0.0001034	0.0008225	0.0116413		0.0004442	6.9e-05	0.0008193	0.0203402		0.0006359	6.89e-05	0.0012029	0.0279635		0.0001485	-0.0004065	0.0007036	0.599704		0.0007472	0.0002473	0.0012471	0.00342039		0.0007081	0.0002177	0.0011984	0.00467865		0.0013534	0.0011427	0.0015641	8.294e-36		0.0019481	0.0015837	0.0023125	1.978e-25
Tyrosine (mmol/l)	0.0004623	-0.0002843	0.001209	0.224774		0.0015191	0.0007894	0.0022487	4.613e-05		0.0024153	0.001204	0.0036265	9.577e-05		0.0009552	0.0001083	0.0018021	0.0270967		0.0023171	0.001657	0.0029771	8.296e-12		0.0019785	0.0011575	0.0027995	2.482e-06		0.0027637	0.0023884	0.003139	2.729e-46		0.0040087	0.0034244	0.0045929	1.603e-40
Acetate (mmol/l)	-3.54e-05	-0.0006743	0.0006034	0.913364		-0.0011157	-0.0017868	-0.0004445	0.00113174		-0.0026999	-0.0047854	-0.0006143	0.0112049		-0.00119	-0.002806	0.0004261	0.148861		-0.0015119	-0.0026202	-0.0004035	0.00753936		-0.0017594	-0.0032467	-0.0002721	0.0204475		-0.0015547	-0.0024643	-0.0006451	0.00081227		-0.0023678	-0.0048901	0.0001545	0.0657781
Acetoacetate (mmol/l)	0.0010222	-0.0004102	0.0024547	0.161827		0.0001496	-0.0012715	0.0015707	0.836515		-0.0021068	-0.0046437	0.0004301	0.103521		0.0027199	-0.0012496	0.0066893	0.179139		-0.0001191	-0.0009721	0.0007338	0.78416		-0.0004816	-0.0013275	0.0003643	0.2643
3-hydroxybutyrate (mmol/l)	0.0042543	-0.0024107	0.0109193	0.210793		0.0013567	-0.0028963	0.0056098	0.531654		-0.0100823	-0.0205085	0.0003438	0.0580385		0.0064374	-0.003092	0.0159669	0.185351		-0.0013734	-0.0091309	0.0063842	0.728445		-0.0006615	-0.0055429	0.0042199	0.790424		-0.0099924	-0.0133131	-0.0066716	3.901e-09		-0.0028759	-0.0077449	0.001993	0.246933
Creatinine (mmol/l)	-0.0005818	-0.0011463	-1.74e-05	0.0433491		0.0009402	0.0002708	0.0016096	0.00593266		-0.0003106	-0.0011363	0.0005151	0.460685		-0.0004415	-0.0013155	0.0004325	0.321931		-0.0007824	-0.0012991	-0.0002656	0.00302882		-0.0007901	-0.0014648	-0.0001155	0.0217308		0.0013876	0.0010307	0.0017444	2.981e-14		2.1e-05	-0.000557	0.0005989	0.943347
Albumin (signal area)	-0.0002835	-0.0005596	-7.33e-06	0.0442285		0.000537	0.0002569	0.0008172	0.00017493		-0.0008585	-0.0012786	-0.0004384	6.401e-05		9.95e-07	-0.000407	0.000409	0.996183		-0.0006881	-0.0011006	-0.0002757	0.00108836		-0.0003413	-0.0007693	8.67e-05	0.117994		-0.0005967	-0.0007377	-0.0004556	1.428e-16		-0.0003635	-0.0005897	-0.0001373	0.0016413
Glycoprotein acetyls, mainly a1-acid glycoprotein (mmol/l)	0.0295449	0.0203337	0.0387562	3.834e-10		0.0393329	0.0305427	0.0481232	3.416e-18		0.0269625	0.014693	0.0392321	1.732e-05		0.0378615	0.0275397	0.0481833	9.689e-13		0.058527	0.0452447	0.0718094	1.33e-17		0.0659746	0.0477504	0.0841988	1.874e-12		0.0795803	0.0748993	0.0842613	1.6e-219		0.0832318	0.0719517	0.0945119	1.829e-46
