# Supplementary material for: Sex-specific associations of adiposity with cardiometabolic traits in the UK: A multi–life stage cohort study with repeat metabolomics
Source: PLoS Med. 2022 Jan 6;19(1):e1003636. doi: 10.1371/journal.pmed.1003636 (PMC8735621; doi:10.1371/journal.pmed.1003636)
Supplement: S9 Table — G1 analyses are adjusted for age at clinic completion, ethnicity, child’s mother and father education, maternal smoking during pregnancy, birth weight, gestational age, maternal age, household social class, and height and height2. Analyses of outcomes at 18 y and 25 y are also additionally adjusted for G1 offspring smoking. G0 analyses are adjusted for age at clinic completion, ethnicity, education, smoking during G1 cohort pregnancy, own social class, and height and height2. G0, parent generation 0; G1, offspring generation 1; HDL, high-density lipoprotein; LCI, lower 95% confidence interval; LDL, low-density lipoprotein; UCI, upper 95% confidence interval; VLDL, very-low-density lipoprotein; WC, waist circumference. (XLSX) [file pmed.1003636.s012.xlsx]

## Sheet: S9 Table
S9 Adjusted sex-specific associations of waist circumference with concentrations of 148 cardiometabolic traits at multiple life stages - results in original units
	G1: WC at age 9 and metabolic trait at age 15										G1: WC at age 15 and metabolic trait at age 18										G0: WC at age 50 and metabolic trait at age 50
Legend: G1, offspring generation 1; G0, parent generation 0; HDL, high-density lipoprotein; LCI, lower 95% confidence interval; LDL, low-density lipoprotein; UCI, upper 95% confidence interval ; VLDL, very-low-density lipoprotein; WC, waist circumference. G1 analyses are adjusted for age at clinic completion, ethnicity, child’s mother and father education, maternal smoking during pregnancy, birth…
	Female					Male					Female					Male					Female					Male
Standardised outcome	Beta	LCI	UCI	P-value		Beta	LCI	UCI	P-value		Beta	LCI	UCI	P-value		Beta	LCI	UCI	P-value		Beta	LCI	UCI	P-value		Beta	LCI	UCI	P-value
Concentration of chylomicrons and extremely large VLDL particles (mol/l)	1.01e-11	5.15e-12	1.5e-11	6.455e-05		1.9e-11	1.27e-11	2.52e-11	3e-09		1.12e-11	5.67e-12	1.67e-11	7.185e-05		2.31e-11	1.45e-11	3.16e-11	1.309e-07		4.09e-11	3.7e-11	4.48e-11	2.906e-89		3.78e-11	2.88e-11	4.68e-11	2.096e-16
Total lipids in chylomicrons and extremely large VLDL (mmol/l)	0.0021535	0.0010512	0.0032557	0.00013106		0.0041837	0.002777	0.0055904	6.294e-09		0.0025567	0.0013158	0.0037976	5.576e-05		0.0050563	0.0031599	0.0069527	1.928e-07		0.0089943	0.0081491	0.0098395	2.258e-92		0.0081136	0.0061783	0.010049	2.65e-16
Phospholipids in chylomicrons and extremely large VLDL (mmol/l)	0.0002586	0.0001265	0.0003906	0.00012679		0.0004974	0.0003282	0.0006666	9.315e-09		0.0002917	0.0001443	0.0004391	0.00010788		0.0006008	0.0003773	0.0008243	1.531e-07		0.0010757	0.0009725	0.0011789	7.107e-89		0.0010317	0.0007844	0.0012791	3.745e-16
Total cholesterol in chylomicrons and extremely large VLDL (mmol/l)	0.0003557	0.0001631	0.0005484	0.00030002		0.000678	0.0004482	0.0009078	8.307e-09		0.0004601	0.0002339	0.0006863	6.898e-05		0.0008417	0.0005142	0.0011692	5.153e-07		0.0016268	0.0014756	0.001778	2.484e-94		0.0013842	0.0010285	0.0017399	2.87e-14
Cholesterol esters in chylomicrons and extremely large VLDL (mmol/l)	0.0001868	7.98e-05	0.0002938	0.00062892		0.0003451	0.0002258	0.0004645	1.617e-08		0.0002631	0.0001338	0.0003924	6.909e-05		0.0004386	0.0002598	0.0006173	1.628e-06		0.0008796	0.0007972	0.0009619	6.517e-93		0.0006845	0.000489	0.00088	7.611e-12
Free cholesterol in chylomicrons and extremely large VLDL (mmol/l)	0.000169	7.94e-05	0.0002586	0.00022092		0.0003347	0.0002203	0.000449	1.088e-08		0.0001971	9.67e-05	0.0002974	0.00012161		0.0004025	0.0002506	0.0005544	2.291e-07		0.0007467	0.0006753	0.0008181	2.104e-89		0.0006998	0.0005352	0.0008644	1.001e-16
Triglycerides in chylomicrons and extremely large VLDL (mmol/l)	0.0015393	0.0007568	0.0023218	0.00011786		0.0030057	0.001994	0.0040173	6.512e-09		0.0018042	0.0009323	0.0026761	5.179e-05		0.0036105	0.0022618	0.0049592	1.724e-07		0.0062908	0.0056968	0.0068848	1.541e-91		0.0056979	0.0043623	0.0070335	7.985e-17
Concentration of very large VLDL particles (mol/l)	5.15e-11	2.38e-11	7.93e-11	0.00027493		1.07e-10	7.07e-11	1.42e-10	6.166e-09		6.15e-11	3.09e-11	9.22e-11	8.528e-05		1.27e-10	7.98e-11	1.74e-10	1.567e-07		2.41e-10	2.18e-10	2.63e-10	1.15e-91		2.29e-10	1.76e-10	2.82e-10	4.07e-17
Total lipids in very large VLDL (mmol/l)	0.0049242	0.0022017	0.0076468	0.00039814		0.0102915	0.0068021	0.0137809	8.368e-09		0.0060906	0.0030648	0.0091163	8.223e-05		0.0122926	0.007713	0.0168721	1.597e-07		0.024553	0.0223029	0.026803	8.067e-97		0.0221319	0.01695	0.0273138	7.38e-17
Phospholipids in very large VLDL (mmol/l)	0.0008009	0.0003519	0.0012499	0.00047853		0.0016612	0.0010885	0.0022338	1.454e-08		0.0009495	0.0004492	0.0014498	0.00020407		0.0020048	0.0012464	0.0027631	2.44e-07		0.0039731	0.0036	0.0043462	1.712e-92		0.0035406	0.0026712	0.00441	1.779e-15
Total cholesterol in very large VLDL (mmol/l)	0.001092	0.0005286	0.0016555	0.00014814		0.0021175	0.0014348	0.0028003	1.4e-09		0.0013285	0.0006928	0.0019642	4.358e-05		0.0025353	0.0015995	0.0034712	1.229e-07		0.0049488	0.0044964	0.0054013	3.063e-97		0.0040724	0.0030351	0.0051097	1.7e-14
Cholesterol esters in very large VLDL (mmol/l)	0.0005898	0.0002903	0.0008893	0.00011593		0.0011335	0.000777	0.0014899	5.402e-10		0.0007381	0.0004012	0.0010749	1.838e-05		0.0013442	0.0008533	0.0018351	9.042e-08		0.0026202	0.0023809	0.0028594	1.712e-97		0.0021923	0.001637	0.0027476	1.214e-14
Free cholesterol in very large VLDL (mmol/l)	0.0005021	0.000236	0.0007681	0.00022039		0.0009816	0.0006528	0.0013103	5.484e-09		0.0005902	0.0002899	0.0008905	0.00012059		0.0011922	0.0007457	0.0016388	1.857e-07		0.0023282	0.0021133	0.0025431	1.498e-95		0.00188	0.0013967	0.0023634	2.926e-14
Triglycerides in very large VLDL (mmol/l)	0.0030309	0.0013105	0.0047513	0.00056124		0.0065043	0.004263	0.0087457	1.437e-08		0.0038128	0.0019055	0.0057201	9.199e-05		0.007752	0.0048547	0.0106492	1.748e-07		0.0156263	0.0141925	0.01706	1.338e-96		0.0145201	0.0112345	0.0178057	6.243e-18
Concentration of large VLDL particles (mol/l)	2.45e-10	1.05e-10	3.85e-10	0.00061595		5.18e-10	3.4e-10	6.95e-10	1.229e-08		3.3e-10	1.73e-10	4.88e-10	4.225e-05		6.25e-10	4e-10	8.5e-10	5.951e-08		1.48e-09	1.35e-09	1.6e-09	8.36e-114		1.51e-09	1.24e-09	1.79e-09	1.772e-27
Total lipids in large VLDL (mmol/l)	0.0147947	0.0062438	0.0233456	0.00070383		0.0313257	0.0206173	0.042034	1.101e-08		0.0201721	0.0105787	0.0297656	3.913e-05		0.0376589	0.0240247	0.0512931	6.983e-08		0.0879533	0.0805183	0.0953884	8.12e-113		0.0876235	0.0718202	0.103427	3.335e-27
Phospholipids in large VLDL (mmol/l)	0.0026307	0.0011027	0.0041588	0.00074801		0.0055562	0.0036463	0.007466	1.324e-08		0.0035288	0.0018048	0.0052528	6.231e-05		0.0067402	0.0043033	0.009177	6.698e-08		0.0159128	0.0145649	0.0172607	2.15e-112		0.0157113	0.0128468	0.0185758	1.162e-26
Total cholesterol in large VLDL (mmol/l)	0.0035103	0.0014885	0.0055322	0.00067421		0.0072078	0.0047834	0.0096321	6.369e-09		0.0047832	0.0025117	0.0070547	3.814e-05		0.0086731	0.0055133	0.0118329	8.406e-08		0.0199729	0.0182764	0.0216694	8.17e-112		0.0193101	0.0156517	0.0229684	7.824e-25
Cholesterol esters in large VLDL (mmol/l)	0.0017866	0.0007642	0.0028091	0.00062231		0.0035323	0.002363	0.0047015	3.641e-09		0.0025234	0.0013812	0.0036655	1.562e-05		0.0042093	0.0026771	0.0057415	8.198e-08		0.0100152	0.0091755	0.0108549	1.51e-114		0.0093079	0.0075276	0.0110882	2.123e-24
Free cholesterol in large VLDL (mmol/l)	0.0017238	0.0007133	0.0027344	0.0008364		0.0036751	0.0024067	0.0049435	1.511e-08		0.0022598	0.0011193	0.0034003	0.00010592		0.0044638	0.0028245	0.0061031	1.061e-07		0.0099521	0.0090848	0.0108194	1.36e-106		0.0100025	0.0081149	0.01189	5.145e-25
Triglycerides in large VLDL (mmol/l)	0.0086556	0.00363	0.0136813	0.00074443		0.0185549	0.0121637	0.0249461	1.417e-08		0.0118619	0.0062285	0.0174953	3.818e-05		0.0222459	0.0141857	0.0303061	7.144e-08		0.0520515	0.0476424	0.0564605	2.16e-112		0.0526072	0.0433089	0.0619055	3.044e-28
Concentration of medium VLDL particles (mol/l)	6.28e-10	2.78e-10	9.77e-10	0.00043306		1.26e-09	8.51e-10	1.68e-09	2.355e-09		8.49e-10	4.59e-10	1.24e-09	2.093e-05		1.51e-09	9.93e-10	2.03e-09	1.201e-08		3.93e-09	3.61e-09	4.24e-09	1.89e-125		4.23e-09	3.58e-09	4.89e-09	3.806e-36
Total lipids in medium VLDL (mmol/l)	0.0216878	0.0095218	0.0338539	0.00048207		0.0433536	0.0291863	0.057521	2.295e-09		0.029874	0.0163293	0.0434187	1.614e-05		0.0515168	0.0338015	0.0692322	1.398e-08		0.1351	0.124254	0.145946	2.5e-124		0.139522	0.117748	0.161295	1.211e-35
Phospholipids in medium VLDL (mmol/l)	0.0039442	0.0016098	0.0062787	0.00093693		0.0079744	0.0052623	0.0106864	9.28e-09		0.0054824	0.0028454	0.0081195	4.774e-05		0.0098001	0.0064253	0.0131749	1.465e-08		0.0261309	0.0240478	0.028214	5.77e-126		0.0264665	0.0223061	0.0306269	3.674e-35
Total cholesterol in medium VLDL (mmol/l)	0.0054998	0.0020804	0.0089191	0.00163161		0.0106997	0.0069798	0.0144196	1.918e-08		0.008107	0.0042561	0.0119579	3.832e-05		0.0131133	0.0084381	0.0177884	4.391e-08		0.0346028	0.0317113	0.0374943	2.15e-115		0.0325123	0.0269307	0.0380939	8.008e-30
Cholesterol esters in medium VLDL (mmol/l)	0.003061	0.0010912	0.0050308	0.00233649		0.0057134	0.0037143	0.0077125	2.354e-08		0.0046429	0.0024309	0.006855	4.041e-05		0.0067745	0.0042483	0.0093006	1.64e-07		0.0178888	0.0163068	0.0194709	8.5e-104		0.0152662	0.0123563	0.0181761	1.467e-24
Free cholesterol in medium VLDL (mmol/l)	0.0024502	0.0009226	0.0039778	0.00168133		0.0050242	0.0032332	0.0068152	4.217e-08		0.0034635	0.001731	0.005196	9.192e-05		0.0063363	0.0041115	0.0085611	2.733e-08		0.0167084	0.0153398	0.018077	9.16e-120		0.0172469	0.0145058	0.019988	1.915e-34
Triglycerides in medium VLDL (mmol/l)	0.0122526	0.0056643	0.0188409	0.00027155		0.0246413	0.0167634	0.0325192	1.017e-09		0.0162854	0.0089809	0.0235899	1.306e-05		0.0286186	0.0188022	0.0384351	1.287e-08		0.0743384	0.0683477	0.0803291	1.88e-123		0.0805468	0.0684146	0.0926791	4.296e-38
Concentration of small VLDL particles (mol/l)	6.64e-10	2.8e-10	1.05e-09	0.00070648		1.16e-09	7.48e-10	1.57e-09	3.618e-08		8.41e-10	3.8e-10	1.3e-09	0.00035672		1.55e-09	1.06e-09	2.05e-09	1.087e-09		4.88e-09	4.51e-09	5.24e-09	2.07e-140		4.2e-09	3.54e-09	4.86e-09	2.784e-35
Total lipids in small VLDL (mmol/l)	0.0147881	0.0066783	0.0228978	0.00035661		0.0242932	0.0158795	0.032707	1.694e-08		0.0181159	0.0082171	0.0280147	0.0003413		0.032358	0.0222677	0.0424483	4.113e-10		0.101634	0.0940535	0.109215	1.78e-142		0.0787661	0.0661725	0.0913596	4.623e-34
Phospholipids in small VLDL (mmol/l)	0.0029957	0.0013482	0.0046433	0.0003707		0.004693	0.0030322	0.0063539	3.373e-08		0.0034647	0.0013785	0.0055509	0.00114786		0.006457	0.0045018	0.0084122	1.245e-10		0.0213888	0.0198055	0.0229721	1.73e-144		0.01581	0.0132943	0.0183257	2.283e-34
Total cholesterol in small VLDL (mmol/l)	0.0061585	0.0029139	0.0094032	0.00020257		0.0087613	0.0056662	0.0118565	3.188e-08		0.0070484	0.002857	0.0112398	0.00099392		0.0113009	0.0075332	0.0150685	4.914e-09		0.0347335	0.0319962	0.0374708	1.12e-128		0.0202907	0.0159799	0.0246016	4.033e-20
Cholesterol esters in small VLDL (mmol/l)	0.0043323	0.0021261	0.0065386	0.00012117		0.0058467	0.0038103	0.0078831	2.033e-08		0.004813	0.0018965	0.0077295	0.00123354		0.0070466	0.0045004	0.0095927	6.584e-08		0.0208724	0.0191165	0.0226284	5.91e-114		0.0103683	0.007562	0.0131746	5.073e-13
Free cholesterol in small VLDL (mmol/l)	0.0018255	0.000693	0.002958	0.00159384		0.0029217	0.0017726	0.0040708	6.648e-07		0.0022383	0.000808	0.0036686	0.00218018		0.0042359	0.0028697	0.0056022	1.498e-09		0.0138854	0.0128011	0.0149696	6.67e-131		0.0099196	0.008253	0.0115862	4.774e-31
Triglycerides in small VLDL (mmol/l)	0.005637	0.002015	0.0092589	0.00230056		0.010853	0.0067642	0.0149419	2.122e-07		0.0076083	0.0033645	0.0118521	0.00044975		0.0146279	0.0096707	0.0195852	8.602e-09		0.0455859	0.0420034	0.0491685	2.43e-129		0.0426631	0.0363619	0.0489644	1.598e-39
Concentration of very small VLDL particles (mol/l)	3e-10	-5.48e-11	6.55e-10	0.0973527		3.38e-10	9.62e-13	6.76e-10	0.0493509		4.21e-10	-5.42e-11	8.96e-10	0.0824747		8.3e-10	4.4e-10	1.22e-09	3.128e-05		3.29e-09	2.98e-09	3.61e-09	2.394e-88		1.87e-09	1.29e-09	2.44e-09	2.262e-10
Total lipids in very small VLDL (mmol/l)	0.0067241	0.00131	0.0121382	0.0149496		0.0080758	0.0028828	0.0132687	0.00231854		0.0078104	0.0003585	0.0152623	0.0399628		0.0136775	0.0075941	0.019761	1.105e-05		0.0444218	0.0398473	0.0489963	5.425e-78		0.0208255	0.0135002	0.0281508	2.631e-08
Phospholipids in very small VLDL (mmol/l)	0.0010187	-0.0007959	0.0028334	0.271039		0.00087	-0.0008333	0.0025733	0.316633		0.0013972	-0.0009967	0.0037912	0.252446		0.0030671	0.0011267	0.0050074	0.00196659		0.0116612	0.0101411	0.0131814	5.353e-50		0.0028734	0.0004269	0.00532	0.0213474
Total cholesterol in very small VLDL (mmol/l)	0.0044195	0.0014701	0.0073689	0.00333233		0.005255	0.0024059	0.0081041	0.00030485		0.0048387	0.0006463	0.0090312	0.0237202		0.0064372	0.0029996	0.0098748	0.00024783		0.0169512	0.0146729	0.0192294	3.353e-47		0.0062256	0.0025423	0.0099088	0.00092769
Cholesterol esters in very small VLDL (mmol/l)	0.0038551	0.0017385	0.0059718	0.00036246		0.0046534	0.0026814	0.0066255	3.923e-06		0.0039345	0.0008811	0.0069879	0.0115858		0.0052667	0.0027251	0.0078083	5.052e-05		0.0114031	0.0098518	0.0129544	3.922e-46		0.0047506	0.0022102	0.0072911	0.00024895
Free cholesterol in very small VLDL (mmol/l)	0.0005632	-0.0003628	0.0014892	0.23312		0.0005659	-0.0003969	0.0015286	0.249203		0.0009051	-0.0003398	0.0021499	0.154056		0.0011976	0.0001876	0.0022076	0.0201613		0.005573	0.0047934	0.0063526	8.993e-44		0.0014737	0.0002766	0.0026708	0.0158424
Triglycerides in very small VLDL (mmol/l)	0.0012923	-2.61e-05	0.0026108	0.0547023		0.0019429	0.0006085	0.0032774	0.00434178		0.0015759	-0.0001433	0.0032951	0.0723752		0.004165	0.0025528	0.0057772	4.517e-07		0.0158343	0.0145073	0.0171614	9.23e-115		0.0117276	0.0098054	0.0136499	1.623e-32
Concentration of IDL particles (mol/l)	1.63e-10	-8.17e-10	1.14e-09	0.744465		-2.02e-10	-1.13e-09	7.26e-10	0.669723		2.8e-10	-9.96e-10	1.56e-09	0.667397		1.12e-09	9.69e-11	2.15e-09	0.0319883		4.46e-09	3.66e-09	5.26e-09	2.001e-27		3.74e-10	-1.27e-09	2.01e-09	0.654833
Total lipids in IDL (mmol/l)	0.0050259	-0.0079448	0.0179966	0.447413		0.0015153	-0.0106844	0.0137149	0.807579		0.0061127	-0.0107752	0.0230006	0.477826		0.0161914	0.0024735	0.0299093	0.0207336		0.0556759	0.0451834	0.0661685	4.416e-25		-6.89e-05	-0.0170187	0.0168808	0.99364
Phospholipids in IDL (mmol/l)	0.0007336	-0.0025448	0.0040121	0.660821		-0.0009889	-0.0040831	0.0021053	0.530894		0.0006014	-0.0035937	0.0047965	0.778601		0.0028018	-0.00062	0.0062235	0.108458		0.0124564	0.0097521	0.0151607	2.425e-19		-0.0029342	-0.0072821	0.0014137	0.185898
Total cholesterol in IDL (mmol/l)	0.0047113	-0.0041861	0.0136087	0.299196		0.0038222	-0.0044955	0.01214	0.367601		0.0059699	-0.0054644	0.0174041	0.305944		0.0115375	0.0021098	0.0209651	0.0164918		0.0327168	0.0256318	0.0398019	1.977e-19		-0.0033064	-0.0148589	0.0082461	0.574757
Cholesterol esters in IDL (mmol/l)	0.0045166	-0.0019062	0.0109395	0.168024		0.0052124	-0.0007932	0.011218	0.0888895		0.0058005	-0.0024012	0.0140022	0.165568		0.0103266	0.0034567	0.0171965	0.00324136		0.0265216	0.0214764	0.0315668	1.19e-24		0.0021236	-0.0062117	0.010459	0.617467
Free cholesterol in IDL (mmol/l)	0.0002028	-0.002377	0.0027827	0.877475		-0.0014112	-0.0038381	0.0010157	0.25429		0.0001627	-0.0031541	0.0034796	0.923346		0.0012582	-0.0014258	0.0039421	0.357981		0.0062243	0.0041437	0.0083049	4.794e-09		-0.00543	-0.0087462	-0.0021138	0.00133568
Triglycerides in IDL (mmol/l)	-0.0004277	-0.0019372	0.0010819	0.578547		-0.0013737	-0.0026515	-9.59e-05	0.0351228		-0.0004772	-0.0024362	0.0014818	0.632856		0.0018547	0.0003204	0.003389	0.0178595		0.010542	0.0093279	0.0117561	3.663e-63		0.0061633	0.004601	0.0077256	1.259e-14
Concentration of large LDL particles (mol/l)	7.34e-10	-1.02e-09	2.49e-09	0.412595		-1.7e-10	-1.86e-09	1.52e-09	0.843502		5.69e-10	-1.68e-09	2.82e-09	0.619441		2.22e-09	3.57e-10	4.07e-09	0.0194685		8.19e-09	6.74e-09	9.65e-09	5.7e-28		-2.4e-11	-2.97e-09	2.93e-09	0.987268
Total lipids in large LDL (mmol/l)	0.0069747	-0.0091654	0.0231147	0.396841		0.0001842	-0.0151923	0.0155606	0.981264		0.0063753	-0.0143853	0.0271359	0.547031		0.0211128	0.0040226	0.038203	0.0154992		0.0759401	0.0627248	0.0891554	4.444e-29		-0.0029979	-0.0242274	0.0182317	0.781916
Phospholipids in large LDL (mmol/l)	0.0020209	-0.0012859	0.0053277	0.23087		0.001052	-0.0020852	0.0041893	0.510847		0.0019457	-0.0022786	0.0061701	0.366419		0.0049585	0.0014254	0.0084917	0.00597728		0.0163642	0.0136381	0.0190903	1.522e-31		-0.0006968	-0.0051296	0.003736	0.757961
Total cholesterol in large LDL (mmol/l)	0.0057887	-0.0060285	0.0176058	0.336842		0.0012229	-0.0100399	0.0124857	0.831403		0.0055574	-0.0095275	0.0206423	0.470017		0.0148264	0.0022909	0.0273619	0.0204717		0.0523243	0.0425599	0.0620888	1.53e-25		-0.0052572	-0.0209914	0.0104769	0.512471
Cholesterol esters in large LDL (mmol/l)	0.0050604	-0.0038967	0.0140175	0.268016		0.002275	-0.0063004	0.0108503	0.602941		0.0051121	-0.0062968	0.0165211	0.379588		0.0126291	0.0030733	0.0221849	0.00962211		0.0435351	0.0360744	0.0509957	6.371e-30		0.0001492	-0.0118349	0.0121332	0.980533
Free cholesterol in large LDL (mmol/l)	0.000738	-0.0021516	0.0036277	0.616523		-0.0010704	-0.0038046	0.0016637	0.442707		0.0004457	-0.0032607	0.004152	0.813565		0.0021991	-0.0008363	0.0052345	0.155493		0.0088203	0.0064931	0.0111475	1.274e-13		-0.0054074	-0.009218	-0.0015969	0.00542332
Triglycerides in large LDL (mmol/l)	-0.0008496	-0.0024524	0.0007531	0.298657		-0.0020921	-0.0034381	-0.0007462	0.00232987		-0.0011267	-0.0031488	0.0008954	0.274586		0.0013302	-0.0002019	0.0028623	0.08876		0.0072779	0.0061519	0.008404	3.198e-36		0.0029482	0.0015447	0.0043517	3.884e-05
Concentration of medium LDL particles (mol/l)	9.56e-10	-5.39e-10	2.45e-09	0.209931		2.54e-10	-1.21e-09	1.72e-09	0.733434		6.66e-10	-1.24e-09	2.57e-09	0.493062		2.34e-09	7.35e-10	3.95e-09	0.00429322		8.32e-09	7.06e-09	9.58e-09	7.05e-38		1.24e-09	-1.18e-09	3.67e-09	0.31611
Total lipids in medium LDL (mmol/l)	0.0058515	-0.0039589	0.0156619	0.24225		0.002024	-0.0074114	0.0114594	0.674037		0.0047716	-0.0079096	0.0174527	0.460591		0.0149984	0.0044659	0.025531	0.00528322		0.0532297	0.0449468	0.0615126	7.755e-36		0.0056075	-0.0067416	0.0179566	0.373402
Phospholipids in medium LDL (mmol/l)	0.0017253	-0.0002662	0.0037168	0.089477		0.0016494	-0.0003358	0.0036345	0.103387		0.0016798	-0.0008698	0.0042293	0.196446		0.0043289	0.0021202	0.0065376	0.0001257		0.0126158	0.010971	0.0142606	5.557e-50		0.0036645	0.0011641	0.0061649	0.00408159
Total cholesterol in medium LDL (mmol/l)	0.0045172	-0.002738	0.0117724	0.222224		0.0017352	-0.0051857	0.0086562	0.622991		0.0037905	-0.0055562	0.0131372	0.426462		0.0100147	0.0022246	0.0178049	0.011781		0.0371425	0.0308946	0.0433905	5.611e-31		0.0007503	-0.0086768	0.0101775	0.876011
Cholesterol esters in medium LDL (mmol/l)	0.0037363	-0.0021418	0.0096144	0.212707		0.0015545	-0.00403	0.0071389	0.585207		0.0031563	-0.0043975	0.0107101	0.412571		0.0080182	0.0017163	0.0143201	0.0126743		0.0310393	0.0259089	0.0361698	5.211e-32		0.0007422	-0.0069269	0.0084113	0.849522
Free cholesterol in medium LDL (mmol/l)	0.0007783	-0.0006271	0.0021838	0.277585		0.0001828	-0.0011957	0.0015614	0.794805		0.0006296	-0.0011806	0.0024398	0.4952		0.0019931	0.0004756	0.0035105	0.0100803		0.0061182	0.0049825	0.0072538	8.508e-26		5.52e-06	-0.0017656	0.0017767	0.995122
Triglycerides in medium LDL (mmol/l)	-0.0003782	-0.0013265	0.0005701	0.43419		-0.0013743	-0.0021991	-0.0005494	0.0011027		-0.0006904	-0.0018455	0.0004646	0.241167		0.000633	-0.0002383	0.0015043	0.154324		0.0034589	0.0028168	0.0041011	8.662e-26		0.0011867	0.0004915	0.0018819	0.00082422
Concentration of small LDL particles (mol/l)	1.06e-09	-5.78e-10	2.71e-09	0.203751		3.28e-10	-1.32e-09	1.98e-09	0.697228		6.55e-10	-1.43e-09	2.74e-09	0.537277		2.73e-09	9.64e-10	4.5e-09	0.00247258		8.11e-09	6.78e-09	9.45e-09	3.04e-32		1.19e-09	-1.56e-09	3.93e-09	0.397216
Total lipids in small LDL (mmol/l)	0.0041211	-0.0020538	0.010296	0.190743		0.0017483	-0.0043171	0.0078138	0.571953		0.003237	-0.0046816	0.0111555	0.422778		0.0098766	0.0032292	0.0165239	0.00361505		0.0317338	0.0265832	0.0368844	4.072e-33		0.0024772	-0.0052655	0.0102198	0.530541
Phospholipids in small LDL (mmol/l)	0.000917	-0.0004285	0.0022625	0.181508		0.0007872	-0.000581	0.0021554	0.259305		0.000928	-0.000772	0.0026281	0.284456		0.0027088	0.001232	0.0041856	0.00033088		0.0070256	0.0059539	0.0080974	3.385e-37		0.0015539	-0.000146	0.0032538	0.0731779
Total cholesterol in small LDL (mmol/l)	0.0030026	-0.0014864	0.0074916	0.189751		0.0010201	-0.0033279	0.0053681	0.645498		0.0022265	-0.003537	0.00799	0.448722		0.0059913	0.0011608	0.0108219	0.0150932		0.021095	0.0172702	0.0249199	6.08e-27		-0.0011938	-0.0069675	0.0045798	0.685228
Cholesterol esters in small LDL (mmol/l)	0.0024003	-0.0012808	0.0060813	0.201124		0.0006788	-0.002872	0.0042296	0.707785		0.0017334	-0.0029445	0.0064114	0.467434		0.0047069	0.0007631	0.0086507	0.0193578		0.0176577	0.0144891	0.0208262	1.817e-27		-0.0010522	-0.005739	0.0036346	0.659871
Free cholesterol in small LDL (mmol/l)	0.0006013	-0.0002558	0.0014585	0.169048		0.0003322	-0.0005393	0.0012038	0.454791		0.0004942	-0.0006226	0.0016111	0.385528		0.0013152	0.0003694	0.0022611	0.00645502		0.0034476	0.0027629	0.0041323	9.08e-23		-0.0001457	-0.0012539	0.0009626	0.796662
Triglycerides in small LDL (mmol/l)	0.000201	-0.0003467	0.0007487	0.471776		-5.07e-07	-0.0005411	0.0005401	0.998534		7.95e-05	-0.0006144	0.0007734	0.8222		0.0011216	0.0005266	0.0017166	0.00022518		0.0036164	0.0031814	0.0040514	3.528e-58		0.0021163	0.0015612	0.0026715	9.205e-14
Concentration of very large HDL particles (mol/l)	-1.93e-08	-2.76e-08	-1.09e-08	6.172e-06		-3.08e-08	-3.76e-08	-2.4e-08	1.162e-18		-1.58e-08	-2.52e-08	-6.43e-09	0.00097739		-2.17e-08	-2.86e-08	-1.48e-08	7.694e-10		-9.47e-08	-1.01e-07	-8.85e-08	6.64e-180		-6.18e-08	-7.01e-08	-5.34e-08	1.064e-46
Total lipids in very large HDL (mmol/l)	-0.022239	-0.0323203	-0.0121577	1.588e-05		-0.0360426	-0.0443254	-0.0277598	2.641e-17		-0.0184513	-0.0298661	-0.0070364	0.00155088		-0.0252355	-0.0336702	-0.0168009	5.365e-09		-0.11093	-0.118435	-0.103425	2.77e-170		-0.0625465	-0.0710296	-0.0540634	2.18e-46
Phospholipids in very large HDL (mmol/l)	-0.0131833	-0.0185451	-0.0078214	1.523e-06		-0.0207541	-0.0251016	-0.0164065	1.915e-20		-0.010862	-0.016887	-0.004837	0.00041782		-0.0153689	-0.0198068	-0.010931	1.561e-11		-0.0607953	-0.0646411	-0.0569495	2.1e-192		-0.0393616	-0.0441743	-0.0345489	2.105e-56
Total cholesterol in very large HDL (mmol/l)	-0.0085349	-0.0133335	-0.0037364	0.00049634		-0.0149195	-0.0189741	-0.010865	7.39e-13		-0.0074706	-0.0131068	-0.0018345	0.00941291		-0.0098991	-0.014431	-0.0053673	1.943e-05		-0.0491964	-0.0529034	-0.0454895	1e-139		-0.023768	-0.0275736	-0.0199624	5.771e-34
Cholesterol esters in very large HDL (mmol/l)	-0.0055928	-0.0091044	-0.0020812	0.00181199		-0.0102274	-0.0132242	-0.0072307	2.786e-11		-0.0050659	-0.0093122	-0.0008196	0.0194038		-0.0067463	-0.0103156	-0.0031769	0.00021679		-0.0349688	-0.0377397	-0.0321978	2.73e-127		-0.0162489	-0.0189647	-0.0135331	2.397e-31
Free cholesterol in very large HDL (mmol/l)	-0.0029527	-0.0042956	-0.0016097	1.694e-05		-0.0047085	-0.0058178	-0.0035992	1.496e-16		-0.0024169	-0.0039181	-0.0009157	0.00161921		-0.0031507	-0.0042556	-0.0020458	2.63e-08		-0.0142573	-0.0152233	-0.0132914	7.49e-170		-0.007517	-0.0086451	-0.006389	2.372e-38
Triglycerides in very large HDL (mmol/l)	-0.0005243	-0.000825	-0.0002236	0.00063841		-0.0004249	-0.0007344	-0.0001153	0.00716432		-0.0001057	-0.0004865	0.0002752	0.586304		2.08e-05	-0.0004111	0.0004526	0.924917		-0.0009921	-0.0012736	-0.0007105	5.596e-12		0.0005825	0.0001404	0.0010247	0.00982278
Concentration of large HDL particles (mol/l)	-4.08e-08	-5.77e-08	-2.39e-08	2.42e-06		-6.16e-08	-7.52e-08	-4.79e-08	2.02e-18		-3.63e-08	-5.65e-08	-1.62e-08	0.00041267		-5e-08	-6.54e-08	-3.45e-08	2.857e-10		-2.11e-07	-2.25e-07	-1.97e-07	3.36e-185		-1.89e-07	-2.12e-07	-1.67e-07	4.657e-59
Total lipids in large HDL (mmol/l)	-0.0315564	-0.0443333	-0.0187795	1.367e-06		-0.0468536	-0.0571701	-0.0365371	1.098e-18		-0.0272712	-0.0423931	-0.0121492	0.000416		-0.0379413	-0.0497602	-0.0261224	3.946e-10		-0.175522	-0.186581	-0.164464	7.25e-194		-0.122421	-0.136929	-0.107913	7.826e-60
Phospholipids in large HDL (mmol/l)	-0.0126631	-0.0183156	-0.0070107	1.17e-05		-0.0193385	-0.023915	-0.014762	2.027e-16		-0.0114653	-0.0182838	-0.0046468	0.00099494		-0.0153305	-0.0206739	-0.009987	2.166e-08		-0.0700782	-0.0748803	-0.065276	2.14e-166		-0.0534225	-0.0600465	-0.0467985	6.152e-55
Total cholesterol in large HDL (mmol/l)	-0.0185659	-0.0256521	-0.0114796	3.029e-07		-0.0271921	-0.0329341	-0.0214501	3.768e-20		-0.0157771	-0.0240402	-0.0075141	0.00018685		-0.0224867	-0.0289472	-0.0160261	1.238e-11		-0.0998638	-0.105827	-0.0939012	1.49e-213		-0.0665518	-0.0741737	-0.05893	8.114e-64
Cholesterol esters in large HDL (mmol/l)	-0.0147777	-0.0203582	-0.0091973	2.263e-07		-0.0215382	-0.0260489	-0.0170276	1.873e-20		-0.0125372	-0.0190744	-0.0060001	0.00017494		-0.0178787	-0.022982	-0.0127754	9.149e-12		-0.0761562	-0.080725	-0.0715874	9.69e-212		-0.0502932	-0.0560676	-0.0445188	1.634e-63
Free cholesterol in large HDL (mmol/l)	-0.0038013	-0.0053157	-0.002287	9.18e-07		-0.0056753	-0.0069072	-0.0044435	3.564e-19		-0.0032389	-0.0049764	-0.0015014	0.0002642		-0.0046084	-0.0059744	-0.0032424	5.018e-11		-0.0237213	-0.0251195	-0.0223231	1.53e-218		-0.0162581	-0.0181112	-0.0144051	2.137e-64
Triglycerides in large HDL (mmol/l)	-0.0003579	-0.0006111	-0.0001047	0.00562204		-0.0002495	-0.0004661	-3.3e-05	0.0239501		-8.09e-06	-0.0003039	0.0002877	0.957228		-0.000113	-0.0003921	0.0001661	0.427211		-0.0056219	-0.006117	-0.0051268	1.4e-104		-0.0024477	-0.0029802	-0.0019151	2.887e-19
Concentration of medium HDL particles (mol/l)	-3.65e-09	-1.66e-08	9.31e-09	0.581045		-3.57e-09	-1.54e-08	8.25e-09	0.553697		-7.79e-09	-2.87e-08	1.32e-08	0.466311		-4.91e-10	-1.62e-08	1.52e-08	0.951106		-4.8e-09	-1.56e-08	5.98e-09	0.382833		-7.1e-08	-9.28e-08	-4.91e-08	1.987e-10
Total lipids in medium HDL (mmol/l)	-0.0029773	-0.0094878	0.0035333	0.369928		-0.0036083	-0.009566	0.0023494	0.235068		-0.0049222	-0.015488	0.0056435	0.360967		-0.0024155	-0.0106877	0.0058567	0.566892		-0.0093317	-0.0151188	-0.0035447	0.00158043		-0.033241	-0.0427196	-0.0237624	6.973e-12
Phospholipids in medium HDL (mmol/l)	-0.0020137	-0.005613	0.0015857	0.272703		-0.0027544	-0.0059546	0.0004457	0.0915723		-0.0031452	-0.0087984	0.002508	0.275314		-0.0014204	-0.0056009	0.00276	0.505207		-0.0027535	-0.0054406	-6.64e-05	0.0446033		-0.0127339	-0.0170047	-0.0084631	5.387e-09
Total cholesterol in medium HDL (mmol/l)	-0.0019049	-0.0049094	0.0010997	0.213889		-0.0025727	-0.0053397	0.0001943	0.0683886		-0.0028925	-0.0077616	0.0019766	0.244107		-0.0027014	-0.0069049	0.0015022	0.20767		-0.0125254	-0.0155447	-0.009506	5.285e-16		-0.0246291	-0.0297873	-0.0194709	1.181e-20
Cholesterol esters in medium HDL (mmol/l)	-0.0016567	-0.0041353	0.0008219	0.190076		-0.002252	-0.0045313	2.73e-05	0.0528096		-0.002567	-0.0065965	0.0014624	0.211634		-0.0024783	-0.0059613	0.0010047	0.163009		-0.0104241	-0.0128203	-0.0080279	1.954e-17		-0.0196978	-0.0237469	-0.0156486	2.26e-21
Free cholesterol in medium HDL (mmol/l)	-0.0002577	-0.0008133	0.0002979	0.363214		-0.0002716	-0.0007812	0.0002381	0.296125		-0.0003151	-0.0011841	0.0005538	0.47699		-0.0002086	-0.0009581	0.000541	0.585297		-0.0021125	-0.0027739	-0.0014511	4.142e-10		-0.0049295	-0.0060585	-0.0038006	1.492e-17
Triglycerides in medium HDL (mmol/l)	0.000969	0.0003646	0.0015733	0.00168796		0.0016589	0.0011005	0.0022172	6.523e-09		0.0011127	0.0003455	0.0018798	0.00450069		0.0017601	0.0011248	0.0023954	6.377e-08		0.0060134	0.0055163	0.0065106	1.02e-117		0.0041252	0.0033866	0.0048639	1.41e-27
Concentration of small HDL particles (mol/l)	3e-08	1e-08	5e-08	0.00328043		4.22e-08	2.38e-08	6.06e-08	7.508e-06		1.03e-08	-2.25e-08	4.3e-08	0.539287		4.16e-08	1.8e-08	6.52e-08	0.00055347		1.36e-07	1.21e-07	1.51e-07	1.085e-68		4e-08	9.85e-09	7.01e-08	0.00931553
Total lipids in small HDL (mmol/l)	0.0050502	-0.0008706	0.010971	0.0945297		0.0054103	0.0001592	0.0106613	0.0434513		-8.5e-05	-0.0098167	0.0096467	0.986333		0.0072215	7.07e-05	0.0143722	0.0477798		0.0424399	0.038136	0.0467437	2.797e-80		0.0065722	-0.0002371	0.0133815	0.0585268
Phospholipids in small HDL (mmol/l)	0.0041537	0.0007677	0.0075396	0.016226		0.0072592	0.0041054	0.010413	6.712e-06		0.0009156	-0.0047053	0.0065366	0.749374		0.0055169	0.0013097	0.0097241	0.0102002		0.0164242	0.0135958	0.0192525	1.184e-29		0.0085801	0.0047299	0.0124304	1.275e-05
Total cholesterol in small HDL (mmol/l)	0.0002168	-0.0030752	0.0035089	0.897237		-0.0031237	-0.005989	-0.0002584	0.0326333		-0.0015855	-0.0061783	0.0030073	0.498426		-0.0001477	-0.0039897	0.0036944	0.939911		0.0193899	0.0170457	0.0217342	1.246e-57		-0.0079816	-0.0124849	-0.0034782	0.00051606
Cholesterol esters in small HDL (mmol/l)	0.0003585	-0.0024811	0.0031981	0.804478		-0.0031476	-0.0056088	-0.0006865	0.0122133		-0.001002	-0.0046954	0.0026913	0.59469		-0.0001858	-0.0033933	0.0030216	0.909535		0.0171789	0.0149572	0.0194006	9.449e-51		-0.008725	-0.0129516	-0.0044984	5.269e-05
Free cholesterol in small HDL (mmol/l)	-0.0001157	-0.0008567	0.0006253	0.759396		3.69e-05	-0.0006294	0.0007032	0.913553		-0.0005937	-0.0018488	0.0006613	0.353583		1.56e-05	-0.0009364	0.0009675	0.974379		0.0021837	0.0016934	0.002674	3.405e-18		0.0007476	3.11e-05	0.0014642	0.0408679
Triglycerides in small HDL (mmol/l)	0.0006821	8.57e-05	0.0012786	0.0250159		0.0012043	0.0006267	0.0017819	4.501e-05		0.0005973	-0.0001794	0.0013741	0.131621		0.0018752	0.0012057	0.0025447	4.588e-08		0.0066404	0.0061453	0.0071355	1.42e-142		0.0059654	0.0051745	0.0067564	1.999e-48
Mean diameter for VLDL particles (nm)	0.133049	0.0570442	0.209055	0.00060848		0.271401	0.184627	0.358174	1.02e-09		0.190881	0.10734	0.274422	7.945e-06		0.273159	0.178293	0.368024	1.928e-08		0.639113	0.593614	0.684613	2.99e-155		0.576159	0.502277	0.650041	1.426e-51
Mean diameter for LDL particles (nm)	-0.0117451	-0.0189862	-0.004504	0.00148931		-0.0077388	-0.0172371	0.0017596	0.110239		-0.0031021	-0.0123424	0.0061383	0.510322		-0.0173811	-0.0274985	-0.0072637	0.00077089		-0.0152178	-0.0195899	-0.0108457	9.959e-12		0.0031492	-0.0044553	0.0107537	0.416901
Mean diameter for HDL particles (nm)	-0.0304142	-0.0415656	-0.0192628	9.806e-08		-0.0483695	-0.058184	-0.038555	1.167e-21		-0.0237718	-0.0360414	-0.0115022	0.0001501		-0.0389352	-0.0491952	-0.0286753	1.616e-13		-0.12815	-0.13566	-0.12064	5.43e-221		-0.107363	-0.119339	-0.0953875	4.336e-67
Serum total cholesterol (mmol/l)	0.0103087	-0.034536	0.0551534	0.652177		-0.0051285	-0.0478993	0.0376422	0.814117		0.016334	-0.0393356	0.0720037	0.565021		0.050183	0.0037905	0.0965755	0.0340161		0.11472	0.0805373	0.148903	5.221e-11		-0.0550185	-0.113586	0.0035484	0.0655836
Total cholesterol in VLDL (mmol/l)	0.0210319	0.0098156	0.0322483	0.00024158		0.0347197	0.0234385	0.0460009	1.862e-09		0.0265656	0.0128875	0.0402438	0.00014462		0.0429031	0.0285639	0.0572424	5.357e-09		0.112834	0.103814	0.121854	2.56e-125		0.0869071	0.0705213	0.103293	4.637e-25
Remnant cholesterol (non-HDL, non-LDL -cholesterol) (mmol/l)	0.0257314	0.0072294	0.0442334	0.00643692		0.038611	0.0206411	0.0565809	2.617e-05		0.0324904	0.0090611	0.0559196	0.00659919		0.0545144	0.0327553	0.0762735	9.856e-07		0.14632	0.131481	0.161159	2.849e-80		0.0835289	0.0582527	0.108805	1.017e-10
Total cholesterol in LDL (mmol/l)	0.0133276	-0.0101906	0.0368457	0.266553		0.0040438	-0.0184317	0.0265194	0.724243		0.0115733	-0.0185892	0.0417358	0.45179		0.0308929	0.0057758	0.05601	0.0159567		0.110551	0.0907472	0.130354	1.485e-27		-0.0106547	-0.0422721	0.0209626	0.508867
Total cholesterol in HDL (mmol/l)	-0.0287755	-0.0444215	-0.0131296	0.00031716		-0.0477681	-0.0606264	-0.0349099	4.487e-13		-0.0277485	-0.0465461	-0.0089509	0.00383851		-0.0352269	-0.0497024	-0.0207514	1.982e-06		-0.142154	-0.152816	-0.131492	5.1e-141		-0.127859	-0.144285	-0.111433	2.162e-51
Total cholesterol in HDL2 (mmol/l)	-0.0194783	-0.0298458	-0.0091108	0.0002349		-0.0333551	-0.0419551	-0.024755	4.204e-14		-0.0203205	-0.0325624	-0.0080787	0.00115457		-0.0268255	-0.0367514	-0.0168997	1.317e-07		-0.134031	-0.14371	-0.124353	3.05e-151		-0.119792	-0.134858	-0.104727	1.697e-53
Total cholesterol in HDL3 (mmol/l)	-0.0092841	-0.0148588	-0.0037095	0.00110803		-0.0144209	-0.0191334	-0.0097084	2.294e-09		-0.0074352	-0.0143095	-0.0005609	0.0340341		-0.0084003	-0.0135185	-0.003282	0.00131166		-0.0081122	-0.0096316	-0.0065928	2.276e-25		-0.0080864	-0.0097184	-0.0064543	4.197e-22
Esterified cholesterol (mmol/l)	0.0069624	-0.0252014	0.0391263	0.671238		-0.0021034	-0.0326417	0.0284349	0.892566		0.0149693	-0.0255612	0.0554998	0.468901		0.0352574	0.0007589	0.0697559	0.0451749		0.0899468	0.0643623	0.115531	6.21e-12		-0.0425375	-0.0846213	-0.0004537	0.0475819
Free cholesterol (mmol/l)	0.0033259	-0.010232	0.0168838	0.630511		-0.0030363	-0.0160393	0.0099667	0.647052		-9.77e-05	-0.0168779	0.0166824	0.990888		0.0167006	0.0024734	0.0309278	0.0214388		0.0244878	0.0145367	0.0344389	1.449e-06		-0.01369	-0.0309784	0.0035984	0.120631
Serum total triglycerides (mmol/l)	0.0317044	0.0099924	0.0534164	0.00422928		0.0629322	0.0369411	0.0889234	2.187e-06		0.0423447	0.0166835	0.0680059	0.00123448		0.0894288	0.0572584	0.121599	5.765e-08		0.240611	0.220593	0.260629	2.4e-116		0.237119	0.199211	0.275028	4.563e-34
Triglycerides in VLDL (mmol/l)	0.03241	0.0138254	0.0509945	0.00063804		0.0654324	0.0428102	0.0880546	1.6e-08		0.0429358	0.0219021	0.0639695	6.523e-05		0.0810609	0.0529251	0.109197	1.893e-08		0.209684	0.192807	0.226562	9.92e-124		0.216816	0.18365	0.249982	5.262e-37
Triglycerides in LDL (mmol/l)	-0.0010269	-0.0040911	0.0020373	0.51111		-0.0034676	-0.0061365	-0.0007987	0.0109045		-0.0017378	-0.0055752	0.0020996	0.374531		0.0030844	0.0001294	0.0060394	0.0407872		0.0143522	0.0121771	0.0165273	1.175e-37		0.0059449	0.0032452	0.0086446	1.613e-05
Triglycerides in HDL (mmol/l)	0.0007672	-0.0006878	0.0022223	0.30124		0.0021873	0.0007647	0.00361	0.00259819		0.0015965	-0.0002814	0.0034745	0.0956088		0.0035422	0.0018467	0.0052376	4.382e-05		0.0060421	0.0047127	0.0073714	7.055e-19		0.0081791	0.006116	0.0102423	9.365e-15
Diacylglycerol (mmol/l)	0.0007536	-5.17e-05	0.0015589	0.0666317		0.0013272	0.0007102	0.0019442	2.563e-05		0.0010579	0.000276	0.0018398	0.00803622		0.001977	0.0012208	0.0027332	3.303e-07		0.0039979	0.0034871	0.0045086	9.086e-52		0.0032227	0.0019922	0.0044531	2.95e-07
Total phosphoglycerides (mmol/l)	-0.017407	-0.0368514	0.0020374	0.0793007		-0.0152174	-0.032025	0.0015901	0.0759512		-0.0133447	-0.0379641	0.0112747	0.287853		0.0074205	-0.0112729	0.0261139	0.436314		0.0174066	0.0036793	0.0311339	0.0129557		-0.0203905	-0.0413591	0.0005781	0.0566563
Phosphatidylcholine and other cholines (mmol/l)	-0.012973	-0.0343418	0.0083957	0.233952		-0.0252446	-0.0436235	-0.0068656	0.00712304		-0.0193724	-0.0445482	0.0058035	0.131416		0.0066342	-0.0126731	0.0259414	0.500418		-0.0007735	-0.0141466	0.0125995	0.909719		-0.0240114	-0.0435314	-0.0044913	0.0159232
Total cholines (mmol/l)	-0.0134935	-0.0340983	0.0071114	0.199196		-0.0204415	-0.0382723	-0.0026106	0.0246652		-0.0121564	-0.0371302	0.0128174	0.339834		0.0049091	-0.0147151	0.0245334	0.623721		0.0057908	-0.0084951	0.0200768	0.42684		-0.0300493	-0.0521441	-0.0079544	0.00769618
Apolipoprotein A-I (g/l)	-0.011307	-0.0198117	-0.0028024	0.00919013		-0.0184543	-0.0257513	-0.0111574	7.617e-07		-0.0094242	-0.019911	0.0010625	0.0781378		-0.0084069	-0.0161983	-0.0006154	0.0344668		-0.0506408	-0.0567772	-0.0445044	2.202e-57		-0.0544528	-0.0645691	-0.0443365	9.379e-26
Apolipoprotein B (g/l)	0.0123129	0.003282	0.0213438	0.00755781		0.0193104	0.0100672	0.0285537	4.342e-05		0.0155416	0.0043058	0.0267775	0.00673797		0.029784	0.0186939	0.0408741	1.574e-07		0.075557	0.0679118	0.0832022	1.287e-80		0.0429538	0.0300439	0.0558638	7.603e-11
Total fatty acids (mmol/l)	0.038428	-0.0698386	0.146695	0.486467		0.136809	0.021863	0.251755	0.0196839		0.0967755	-0.034996	0.228547	0.149911		0.272238	0.137499	0.406976	7.732e-05		0.651352	0.563034	0.739669	2.143e-46		0.424909	0.275558	0.574261	2.575e-08
Estimated description of fatty acid chain length, not actual carbon number	0.0158573	-0.0125693	0.0442838	0.274099		0.0276916	-0.0010368	0.05642	0.0588528		-0.0154819	-0.0421698	0.0112059	0.255343		0.0289273	-0.0032026	0.0610572	0.0775963		0.0465152	0.0333357	0.0596947	5.151e-12		0.10608	0.081704	0.130456	1.921e-17
Estimated degree of unsaturation	0.0036762	-0.0013031	0.0086555	0.147803		-0.0004208	-0.0054899	0.0046483	0.870693		-0.0063464	-0.0108891	-0.0018037	0.00620857		-0.0037226	-0.0090715	0.0016263	0.172421		-0.0148542	-0.0172286	-0.0124798	4.61e-34		-0.0212922	-0.0261506	-0.0164338	1.148e-17
22:6, docosahexaenoic acid (mmol/l)	0.0013412	-0.0007982	0.0034807	0.219049		0.0022305	0.0003121	0.0041488	0.0226971		0.000694	-0.0021709	0.0035588	0.634752		0.0029927	0.0010359	0.0049495	0.00274351		0.0022294	0.0004525	0.0040064	0.0139415		0.0007631	-0.0016577	0.0031838	0.536631
18:2, linoleic acid (mmol/l)	-0.011073	-0.0398247	0.0176787	0.450177		-0.0168329	-0.0447555	0.0110898	0.237253		-0.0051414	-0.039923	0.0296402	0.771895		0.0287549	-0.0029437	0.0604534	0.0753796		0.054195	0.0320706	0.0763195	1.617e-06		-0.0387759	-0.0740897	-0.0034622	0.0313949
Conjugated linoleic acid (mmol/l)	0.0003427	-0.000934	0.0016194	0.598693		4.04e-05	-0.001337	0.0014179	0.954085		0.0009591	4.69e-05	0.0018712	0.0393356		0.0018993	0.000727	0.0030716	0.00151282		0.0027557	0.0020357	0.0034757	7.395e-14		0.0018119	0.0008299	0.0027939	0.00030098
Omega-3 fatty acids (mmol/l)	0.0020202	-0.0028591	0.0068994	0.416915		0.0066826	0.001701	0.0116642	0.00858261		0.0015105	-0.0044865	0.0075075	0.621336		0.006631	0.0005123	0.0127496	0.0336841		0.0148629	0.0103776	0.0193483	9.076e-11		0.0031124	-0.0034636	0.0096885	0.353514
Omega-6 fatty acids (mmol/l)	0.0016922	-0.0320823	0.0354666	0.921739		-0.0009634	-0.0336267	0.0317	0.953882		0.0042997	-0.0371882	0.0457877	0.838938		0.0461183	0.0090385	0.0831981	0.0148141		0.0958008	0.0699093	0.121692	4.71e-13		-0.0104364	-0.051851	0.0309781	0.621304
Polyunsaturated fatty acids (mmol/l)	0.0021279	-0.034678	0.0389338	0.909741		0.0052413	-0.0309835	0.0414661	0.776634		0.0058077	-0.0396948	0.0513101	0.802348		0.0527319	0.0112705	0.0941934	0.0127101		0.110749	0.0820207	0.139478	4.901e-14		-0.0073102	-0.0531508	0.0385305	0.754573
Monounsaturated fatty acids; 16:1, 18:1 (mmol/l)	0.039983	0.002661	0.0773051	0.0357671		0.0786637	0.0349171	0.12241	0.00043021		0.0386139	-0.0074686	0.0846964	0.100462		0.127887	0.0761924	0.179582	1.342e-06		0.291685	0.260902	0.322468	2.133e-74		0.252031	0.197738	0.306324	1.298e-19
Saturated fatty acids (mmol/l)	-0.0050318	-0.0512057	0.041142	0.830794		0.0436138	-0.0022688	0.0894963	0.0624441		0.0524314	-0.0002403	0.105103	0.0510529		0.0916214	0.0362497	0.146993	0.00119701		0.244673	0.210878	0.278467	8.277e-45		0.180093	0.121566	0.23862	1.737e-09
Glucose (mmol/l)	-0.0102345	-0.0290509	0.0085818	0.286246		0.0065254	-0.0186512	0.031702	0.611311		0.0249526	-0.0009477	0.050853	0.0589814		0.0503178	0.0130196	0.087616	0.00822282		0.193099	0.148652	0.237545	2.154e-17		0.198031	0.135037	0.261025	7.719e-10
Lactate (mmol/l)	0.0180065	-0.0243616	0.0603745	0.404679		0.0525833	0.0086537	0.0965129	0.0189964		-0.0124408	-0.0470591	0.0221775	0.480977		0.0318131	-0.0066558	0.0702819	0.104981		0.0549196	0.0399088	0.0699305	8.467e-13		0.0667299	0.0398105	0.0936493	1.213e-06
Citrate (mmol/l)	-0.0027612	-0.0042034	-0.0013191	0.00017815		-0.0055175	-0.0070102	-0.0040248	5.858e-13		-0.0028175	-0.0044384	-0.0011967	0.00066711		-0.0041479	-0.0058929	-0.0024028	3.393e-06		-0.0036323	-0.0046524	-0.0026121	3.344e-12		-0.0027533	-0.0044365	-0.00107	0.00135133
Alanine (mmol/l)	-0.0009117	-0.0043462	0.0025229	0.602732		0.0051586	0.0015923	0.0087249	0.00460128		0.002132	-0.0023427	0.0066068	0.350156		0.0030018	-0.0015523	0.0075559	0.196237		0.0178047	0.0154288	0.0201805	7.631e-48		0.0106401	0.0070374	0.0142428	7.483e-09
Glutamine (mmol/l)	-0.0089987	-0.0130243	-0.004973	1.224e-05		-0.0019072	-0.0055847	0.0017702	0.309235		-0.0018031	-0.0070404	0.0034342	0.499586		-0.0036531	-0.0091462	0.00184	0.192274		-0.0070934	-0.0092684	-0.0049184	1.772e-10		-0.0138793	-0.0172808	-0.0104778	1.553e-15
Histidine (mmol/l)	-0.0001247	-0.0008009	0.0005515	0.71759		-2.86e-05	-0.0006946	0.0006374	0.932894		0.0002097	-0.0010282	0.0014477	0.739684		-0.0001038	-0.0012418	0.0010341	0.857985		-0.0003309	-0.0007964	0.0001347	0.163578		-0.0007691	-0.0012625	-0.0002757	0.00225487
Isoleucine (mmol/l)	0.0008374	4.22e-05	0.0016326	0.0390359		0.0018752	0.0010236	0.0027267	1.642e-05		0.0011726	0.0003407	0.0020045	0.00576378		0.0021884	0.0010446	0.0033322	0.0001813		0.0059138	0.0054282	0.0063994	3.24e-119		0.0067854	0.00588	0.0076908	7.614e-48
Leucine (mmol/l)	0.0003655	-0.0002657	0.0009966	0.256285		0.0012251	0.0005176	0.0019326	0.0006964		0.0005106	-0.0001804	0.0012017	0.147447		0.0011728	0.0002901	0.0020555	0.00924634		0.0030214	0.0026599	0.003383	9.177e-59		0.0063864	0.0055343	0.0072384	7.375e-48
Valine (mmol/l)	0.0032756	0.0012994	0.0052517	0.00116959		0.0047965	0.0027636	0.0068294	3.932e-06		0.0030118	0.0008669	0.0051566	0.00595103		0.0042696	0.0017461	0.0067931	0.00092527		0.012581	0.0114538	0.0137081	2.62e-101		0.0106108	0.0090284	0.0121933	8.259e-39
Phenylalanine (mmol/l)	0.0003546	1.16e-05	0.0006977	0.0427643		0.0004575	8.31e-05	0.000832	0.0166612		0.0004589	-1.21e-05	0.0009298	0.0561803		0.0004277	-8.91e-05	0.0009445	0.104708		0.0016047	0.0013639	0.0018456	2.344e-38		0.0019727	0.001586	0.0023593	2.51e-23
Tyrosine (mmol/l)	0.0004126	-0.000317	0.0011422	0.267575		0.001235	0.0005319	0.001938	0.00058262		0.0015892	0.0006815	0.0024968	0.00060989		0.0012655	0.0005063	0.0020246	0.00109968		0.003518	0.0030951	0.0039409	2.983e-58		0.0040904	0.0034554	0.0047253	5.331e-36
Acetate (mmol/l)	2.08e-05	-0.000602	0.0006436	0.947875		-0.0012368	-0.0019172	-0.0005565	0.00037182		-0.0010007	-0.0033411	0.0013397	0.401779		-0.000547	-0.0015989	0.000505	0.307938		-0.0011121	-0.0021582	-6.59e-05	0.0372089		-0.0025903	-0.004717	-0.0004637	0.0169847
Acetoacetate (mmol/l)	0.0011433	-0.0002484	0.002535	0.10732		0.0001145	-0.0011607	0.0013898	0.860206		-0.0037982	-0.0060637	-0.0015327	0.00102953		0.0021693	-0.0013509	0.0056896	0.226933
3-hydroxybutyrate (mmol/l)	0.0032563	-0.0031411	0.0096536	0.318298		0.0008256	-0.0033523	0.0050035	0.698402		-0.0139725	-0.022926	-0.005019	0.00224372		0.00259	-0.0061461	0.011326	0.560972		-0.0117345	-0.0153134	-0.0081556	1.417e-10		-0.0015232	-0.0067647	0.0037183	0.568896
Creatinine (mmol/l)	-0.0002838	-0.0008244	0.0002569	0.303458		0.0011585	0.0005004	0.0018166	0.00056709		7.34e-05	-0.0005756	0.0007223	0.824558		0.0004785	-0.0002587	0.0012157	0.20318		0.0017989	0.0013825	0.0022152	3.199e-17		0.0001222	-0.0005056	0.0007499	0.702849
Albumin (signal area)	-0.0001694	-0.0004421	0.0001032	0.223091		0.000588	0.0003164	0.0008595	2.268e-05		-0.0004948	-0.0008492	-0.0001405	0.00622976		-3.16e-05	-0.0003983	0.000335	0.865699		-0.0005717	-0.0007359	-0.0004075	9.719e-12		-0.0003281	-0.0005724	-8.37e-05	0.00851828
Glycoprotein acetyls, mainly a1-acid glycoprotein (mmol/l)	0.0283108	0.019329	0.0372927	7.589e-10		0.0374966	0.0289269	0.0460664	1.781e-17		0.0262496	0.0163156	0.0361835	2.469e-07		0.0341805	0.0245747	0.0437863	4.372e-12		0.0950458	0.0897422	0.100349	3.81e-241		0.0866598	0.0739636	0.0993559	3.961e-40
