# Supplementary material for: Sex-specific associations of adiposity with cardiometabolic traits in the UK: A multi–life stage cohort study with repeat metabolomics
Source: PLoS Med. 2022 Jan 6;19(1):e1003636. doi: 10.1371/journal.pmed.1003636 (PMC8735621; doi:10.1371/journal.pmed.1003636)
Supplement: S10 Table — BMI, body mass index; G0, parent generation 0; G1, offspring generation 1; HDL, high-density lipoprotein; LCI, lower 95% confidence interval; LDL, low-density lipoprotein; UCI, upper 95% confidence interval; VLDL, very-low-density lipoprotein. (XLSX) [file pmed.1003636.s013.xlsx]

## Sheet: S10 Table
S10 Unadjusted sex-specific associations of BMI with concentrations of 148 cardiometabolic traits at multiple life stages
	G1:BMI at age 9 and metabolic trait at age 15										G1:BMI at age 15 and metabolic trait at age 18										G1:BMI at age 18 and metabolic trait at age 25										G0:BMI at age 50 and metabolic trait at age 50
Legend: BMI, body mass index; G1, offspring generation 1; G0, parent generation 0; HDL, high-density lipoprotein; LCI, lower 95% confidence interval; LDL, low-density lipoprotein; UCI, upper 95% confidence interval ; VLDL, very-low-density lipoprotein.
	Female					Male					Female					Male					Female					Male					Female					Male
Standardised outcome	Beta	LCI	UCI	P-value		Beta	LCI	UCI	P-value		Beta	LCI	UCI	P-value		Beta	LCI	UCI	P-value		Beta	LCI	UCI	P-value		Beta	LCI	UCI	P-value		Beta	LCI	UCI	P-value		Beta	LCI	UCI	P-value
Concentration of chylomicrons and extremely large VLDL particles (mol/l)	0.0826518	0.0207395	0.144564	0.00890662		0.197765	0.117021	0.278509	1.668e-06		0.136407	0.0633316	0.209483	0.00025906		0.300797	0.171634	0.42996	5.306e-06		0.154808	0.0939518	0.215664	6.707e-07		0.36096	0.20783	0.51409	4.074e-06		0.297369	0.264578	0.33016	2.015e-68		0.361628	0.27767	0.445586	4.063e-17
Total lipids in chylomicrons and extremely large VLDL (mmol/l)	0.0754529	0.0142478	0.136658	0.0157063		0.191775	0.111236	0.272315	3.202e-06		0.13611	0.0629931	0.209226	0.0002693		0.293161	0.165593	0.420729	7.036e-06		0.153892	0.0929125	0.214871	8.198e-07		0.361553	0.207694	0.515412	4.362e-06		0.305867	0.272649	0.339085	2.056e-70		0.363814	0.279106	0.448521	4.977e-17
Phospholipids in chylomicrons and extremely large VLDL (mmol/l)	0.0741945	0.0137682	0.134621	0.016128		0.187416	0.107348	0.267484	4.679e-06		0.130266	0.057097	0.203434	0.00049236		0.291332	0.164457	0.418208	7.156e-06		0.142466	0.0817067	0.203225	4.575e-06		0.360464	0.206328	0.5146	4.844e-06		0.296279	0.263252	0.329305	4.821e-67		0.378738	0.290457	0.467018	5.385e-17
Total cholesterol in chylomicrons and extremely large VLDL (mmol/l)	0.0822644	0.0177865	0.146742	0.0124215		0.187587	0.107678	0.267496	4.391e-06		0.13462	0.0589369	0.210303	0.00049818		0.285702	0.160962	0.410442	7.547e-06		0.145978	0.0828419	0.209114	6.184e-06		0.366069	0.200394	0.531744	1.555e-05		0.312226	0.278576	0.345877	1.97e-71		0.349802	0.262286	0.437317	5.743e-15
Cholesterol esters in chylomicrons and extremely large VLDL (mmol/l)	0.0865906	0.0195988	0.153583	0.0113215		0.17971	0.101287	0.258133	7.36e-06		0.134261	0.0563105	0.212211	0.00074669		0.275364	0.153954	0.396774	9.238e-06		0.14895	0.084861	0.21304	5.539e-06		0.363036	0.189211	0.536861	4.403e-05		0.312412	0.278688	0.346135	3.192e-71		0.315982	0.227962	0.404001	2.242e-12
Free cholesterol in chylomicrons and extremely large VLDL (mmol/l)	0.0733101	0.0125936	0.134027	0.0179806		0.187862	0.107637	0.268088	4.637e-06		0.130692	0.0574218	0.203961	0.00048046		0.288432	0.161374	0.41549	9.07e-06		0.138943	0.077078	0.200809	1.127e-05		0.360588	0.20582	0.515356	5.252e-06		0.301734	0.26819	0.335278	2.208e-67		0.377942	0.291759	0.464124	1.105e-17
Triglycerides in chylomicrons and extremely large VLDL (mmol/l)	0.0736315	0.0130689	0.134194	0.0171999		0.192032	0.111413	0.272651	3.177e-06		0.136712	0.0641525	0.20927	0.00022673		0.293635	0.165574	0.421695	7.373e-06		0.157035	0.09651	0.21756	4.021e-07		0.358752	0.208239	0.509266	3.183e-06		0.304389	0.271253	0.337524	4.234e-70		0.363034	0.279872	0.446196	1.545e-17
Concentration of very large VLDL particles (mol/l)	0.0762203	0.0152839	0.137157	0.014248		0.196904	0.115551	0.278257	2.204e-06		0.136961	0.0644219	0.209499	0.00021995		0.296407	0.168313	0.4245	6.082e-06		0.157363	0.0934794	0.221246	1.484e-06		0.354961	0.211089	0.498834	1.428e-06		0.287808	0.256141	0.319475	1.033e-68		0.379279	0.295285	0.463272	1.201e-18
Total lipids in very large VLDL (mmol/l)	0.07388	0.0128108	0.134949	0.0177577		0.193593	0.112559	0.274627	2.971e-06		0.136216	0.0630314	0.2094	0.00026987		0.293348	0.166904	0.419793	5.756e-06		0.15681	0.0929811	0.22064	1.581e-06		0.356287	0.21107	0.501505	1.632e-06		0.299573	0.26736	0.331785	9.519e-72		0.375337	0.291485	0.459188	2.364e-18
Phospholipids in very large VLDL (mmol/l)	0.0735716	0.0121583	0.134985	0.0188979		0.19	0.109159	0.27084	4.278e-06		0.126629	0.0529325	0.200325	0.00076886		0.29104	0.163123	0.418957	8.659e-06		0.151192	0.0877514	0.214633	3.193e-06		0.3596	0.210464	0.508736	2.448e-06		0.296142	0.263524	0.32876	1.415e-68		0.366367	0.280661	0.452072	6.937e-17
Total cholesterol in very large VLDL (mmol/l)	0.0832147	0.0194002	0.147029	0.0106179		0.200157	0.119573	0.280742	1.191e-06		0.142272	0.0678399	0.216703	0.00018373		0.297898	0.172946	0.42285	3.167e-06		0.15326	0.0896879	0.216832	2.458e-06		0.36608	0.208171	0.523988	5.843e-06		0.312316	0.278937	0.345694	1.407e-72		0.353029	0.267386	0.438672	8.132e-16
Cholesterol esters in very large VLDL (mmol/l)	0.0873191	0.0226552	0.151983	0.00815252		0.205293	0.124578	0.286008	6.589e-07		0.151305	0.0768873	0.225723	6.965e-05		0.300817	0.177618	0.424016	1.829e-06		0.159307	0.0950753	0.223538	1.258e-06		0.366637	0.209807	0.523466	4.88e-06		0.308076	0.275251	0.340902	5.427e-73		0.353964	0.268518	0.439409	5.874e-16
Free cholesterol in very large VLDL (mmol/l)	0.0778397	0.0151757	0.140504	0.0149313		0.191643	0.111393	0.271894	2.999e-06		0.131087	0.0566554	0.205518	0.00056582		0.293028	0.16648	0.419576	5.995e-06		0.145688	0.0828467	0.208529	5.84e-06		0.364152	0.205341	0.522962	7.366e-06		0.314471	0.280537	0.348405	2.832e-71		0.348918	0.263574	0.434262	1.385e-15
Triglycerides in very large VLDL (mmol/l)	0.0706792	0.0105242	0.130834	0.0213083		0.191054	0.109979	0.272128	4.036e-06		0.135767	0.0628637	0.20867	0.00026779		0.290324	0.164207	0.41644	6.786e-06		0.158382	0.0944085	0.222356	1.314e-06		0.350678	0.210448	0.490908	1.029e-06		0.294589	0.26285	0.326329	1.756e-71		0.382009	0.299485	0.464533	1.652e-19
Concentration of large VLDL particles (mol/l)	0.0738501	0.0127	0.135	0.017955		0.189332	0.108795	0.269869	4.255e-06		0.144746	0.069928	0.219564	0.00015334		0.289704	0.169464	0.409944	2.493e-06		0.173736	0.108702	0.238771	1.819e-07		0.346354	0.213758	0.47895	3.361e-07		0.306196	0.275616	0.336775	1.406e-82		0.42629	0.351203	0.501378	1.996e-28
Total lipids in large VLDL (mmol/l)	0.0729925	0.0112925	0.134692	0.0204344		0.188826	0.108368	0.269284	4.416e-06		0.144663	0.0697757	0.21955	0.00015686		0.28889	0.168949	0.408832	2.511e-06		0.173195	0.10812	0.23827	2.019e-07		0.34765	0.214326	0.480975	3.522e-07		0.311822	0.280502	0.343142	1.077e-81		0.421373	0.346741	0.496005	3.897e-28
Phospholipids in large VLDL (mmol/l)	0.0731258	0.0112162	0.135036	0.0206322		0.187118	0.106684	0.267552	5.345e-06		0.140258	0.0652175	0.215297	0.00025429		0.287927	0.168344	0.40751	2.531e-06		0.172048	0.106651	0.237445	2.773e-07		0.349914	0.216585	0.483244	2.962e-07		0.31124	0.279888	0.342592	2.985e-81		0.416879	0.342191	0.491567	1.526e-27
Total cholesterol in large VLDL (mmol/l)	0.076389	0.0127166	0.140061	0.0187255		0.187708	0.107539	0.267876	4.647e-06		0.145147	0.0696739	0.22062	0.00016773		0.289372	0.170421	0.408324	1.995e-06		0.172893	0.107395	0.238391	2.531e-07		0.357002	0.2179	0.496103	5.343e-07		0.317984	0.285938	0.350031	3.515e-81		0.413839	0.336758	0.490921	1.255e-25
Cholesterol esters in large VLDL (mmol/l)	0.0796299	0.0143931	0.144867	0.0167626		0.185917	0.106542	0.265291	4.611e-06		0.15409	0.0781327	0.230047	7.228e-05		0.286618	0.17141	0.401826	1.168e-06		0.186743	0.120825	0.252661	3.213e-08		0.355385	0.218279	0.492491	4.124e-07		0.322378	0.290396	0.354361	1.289e-83		0.400176	0.324675	0.475677	5.024e-25
Free cholesterol in large VLDL (mmol/l)	0.0722833	0.0103403	0.134226	0.0222086		0.186868	0.106199	0.267536	5.855e-06		0.134954	0.0599085	0.21	0.00043176		0.289238	0.166976	0.4115	3.764e-06		0.15772	0.09268	0.222759	2.147e-06		0.355422	0.215103	0.495741	7.476e-07		0.31061	0.278455	0.342766	3.52e-77		0.423425	0.345146	0.501704	5.51e-26
Triglycerides in large VLDL (mmol/l)	0.0713062	0.0104237	0.132189	0.0217243		0.18879	0.108355	0.269226	4.408e-06		0.144922	0.0702859	0.219559	0.00014507		0.287131	0.167151	0.407111	2.907e-06		0.173141	0.108332	0.237949	1.817e-07		0.342499	0.211458	0.473541	3.308e-07		0.308541	0.277485	0.339598	2.276e-81		0.424103	0.350543	0.497663	2.975e-29
Concentration of medium VLDL particles (mol/l)	0.0798714	0.0162409	0.143502	0.0139093		0.193174	0.113692	0.272656	2.001e-06		0.15551	0.0798184	0.231201	5.844e-05		0.290941	0.178491	0.403391	4.332e-07		0.188567	0.123645	0.25349	1.447e-08		0.338513	0.212154	0.464871	1.681e-07		0.318716	0.288297	0.349136	5.406e-90		0.451578	0.380069	0.523086	1.103e-34
Total lipids in medium VLDL (mmol/l)	0.079763	0.0153782	0.144148	0.0152021		0.191692	0.112326	0.271059	2.314e-06		0.157177	0.081271	0.233082	5.111e-05		0.289858	0.178394	0.401322	3.789e-07		0.187405	0.122293	0.252517	1.945e-08		0.339712	0.212845	0.466579	1.704e-07		0.328874	0.297335	0.360413	3.438e-89		0.44566	0.374519	0.516801	3.636e-34
Phospholipids in medium VLDL (mmol/l)	0.0740864	0.0093892	0.138784	0.024826		0.18016	0.100917	0.259403	8.673e-06		0.14665	0.0700639	0.223236	0.00017895		0.285256	0.175122	0.39539	4.211e-07		0.186169	0.12088	0.251459	2.618e-08		0.341969	0.214994	0.468944	1.448e-07		0.330705	0.299104	0.362306	8.566e-90		0.439622	0.36882	0.510424	1.327e-33
Total cholesterol in medium VLDL (mmol/l)	0.0729	0.0058569	0.139943	0.0330877		0.168859	0.0907412	0.246977	2.339e-05		0.148212	0.0705978	0.225827	0.00018637		0.275846	0.169642	0.382049	3.912e-07		0.178069	0.111283	0.244855	1.92e-07		0.345254	0.214357	0.476151	2.586e-07		0.333616	0.30039	0.366842	4.512e-83		0.40434	0.332985	0.475695	2.471e-28
Cholesterol esters in medium VLDL (mmol/l)	0.0716913	0.0033743	0.140008	0.0397172		0.160068	0.0847987	0.235336	3.159e-05		0.149599	0.0703935	0.228804	0.00021887		0.26176	0.160539	0.36298	4.388e-07		0.178746	0.111413	0.24608	2.167e-07		0.340156	0.208509	0.471802	4.482e-07		0.329331	0.295012	0.36365	2.798e-76		0.354221	0.284503	0.423939	3.767e-23
Free cholesterol in medium VLDL (mmol/l)	0.0698061	0.005279	0.134333	0.0339934		0.170489	0.0911304	0.249848	2.622e-05		0.138787	0.0622564	0.215317	0.00038599		0.278777	0.168377	0.389177	8.084e-07		0.172315	0.10641	0.238219	3.276e-07		0.341257	0.212727	0.469787	2.158e-07		0.325954	0.293915	0.357994	3.771e-85		0.444158	0.372011	0.516304	4.524e-33
Triglycerides in medium VLDL (mmol/l)	0.0825849	0.0198843	0.145286	0.00986012		0.200296	0.121255	0.279337	7.236e-07		0.160575	0.0852709	0.235878	3.04e-05		0.289846	0.177005	0.402687	5.232e-07		0.189941	0.125701	0.254181	7.993e-09		0.33248	0.208178	0.456782	1.757e-07		0.320476	0.289687	0.351266	6.889e-89		0.458945	0.388462	0.529428	9.843e-37
Concentration of small VLDL particles (mol/l)	0.0823407	0.0150815	0.1496	0.0164436		0.158794	0.082788	0.234799	4.336e-05		0.137523	0.0578657	0.217181	0.0007256		0.27469	0.178252	0.371128	2.713e-08		0.199947	0.131936	0.267958	9.685e-09		0.331663	0.216392	0.446934	1.965e-08		0.360169	0.327692	0.392645	4.08e-100		0.402748	0.337826	0.467671	1.513e-33
Total lipids in small VLDL (mmol/l)	0.0868978	0.0190358	0.15476	0.0121059		0.158875	0.0838383	0.233912	3.42e-05		0.138767	0.0575724	0.219962	0.00082031		0.274325	0.181991	0.366658	6.794e-09		0.198133	0.129778	0.266488	1.547e-08		0.330968	0.216333	0.445602	1.759e-08		0.379715	0.345743	0.413687	1.35e-101		0.378982	0.316632	0.441332	2.722e-32
Phospholipids in small VLDL (mmol/l)	0.0922295	0.0221993	0.16226	0.0098676		0.151303	0.0777748	0.22483	5.639e-05		0.130507	0.0474115	0.213602	0.00210117		0.266589	0.180461	0.352716	1.583e-09		0.187276	0.118113	0.25644	1.242e-07		0.325267	0.215689	0.434845	6.996e-09		0.382561	0.348541	0.416581	9.34e-103		0.365749	0.306013	0.425485	9.815e-33
Total cholesterol in small VLDL (mmol/l)	0.0884908	0.0200822	0.156899	0.011258		0.142257	0.0717716	0.212742	7.803e-05		0.126809	0.0404502	0.213167	0.00402734		0.2467	0.162943	0.330457	9.109e-09		0.182263	0.112734	0.251792	3.056e-07		0.304843	0.19636	0.413327	4.132e-08		0.35478	0.321588	0.387973	1.995e-93		0.254401	0.198463	0.310339	6.717e-19
Cholesterol esters in small VLDL (mmol/l)	0.0903119	0.0217555	0.158868	0.00984855		0.141523	0.0735393	0.209506	4.618e-05		0.125553	0.0377454	0.213361	0.00509881		0.229211	0.147393	0.311029	4.542e-08		0.18091	0.112085	0.249736	2.839e-07		0.28294	0.177608	0.388272	1.559e-07		0.324224	0.292366	0.356083	3.327e-85		0.189333	0.135576	0.243089	5.671e-12
Free cholesterol in small VLDL (mmol/l)	0.0760888	0.006368	0.14581	0.032452		0.130257	0.0564243	0.20409	0.00055111		0.116144	0.0327903	0.199499	0.00634418		0.253391	0.165803	0.340978	1.649e-08		0.170584	0.100561	0.240607	1.929e-06		0.320353	0.208669	0.432036	2.169e-08		0.36852	0.333924	0.403115	7.855e-93		0.340257	0.28143	0.399084	1.952e-29
Triglycerides in small VLDL (mmol/l)	0.0717319	0.006541	0.136923	0.0310509		0.155257	0.0781417	0.232372	8.123e-05		0.134383	0.0570864	0.21168	0.00066569		0.26525	0.16364	0.36686	3.42e-07		0.197221	0.130833	0.263609	6.808e-09		0.324006	0.206712	0.4413	6.935e-08		0.341939	0.309785	0.374093	1.53e-92		0.422846	0.358789	0.486903	1.093e-37
Concentration of very small VLDL particles (mol/l)	0.0320583	-0.0353327	0.0994493	0.350983		0.0236134	-0.042689	0.0899158	0.484987		0.0508579	-0.0353171	0.137033	0.247205		0.153168	0.0774268	0.22891	7.615e-05		0.137773	0.0665679	0.208979	0.00015304		0.266564	0.162667	0.370462	5.388e-07		0.294578	0.261182	0.327974	4.489e-65		0.194353	0.128885	0.259821	6.263e-09
Total lipids in very small VLDL (mmol/l)	0.0474646	-0.0187714	0.113701	0.160078		0.0603261	-0.0065332	0.127185	0.0769625		0.0681592	-0.0210247	0.157343	0.134059		0.171186	0.094177	0.248196	1.383e-05		0.132667	0.0617427	0.203591	0.00025147		0.257344	0.154675	0.360012	9.712e-07		0.256736	0.225851	0.287622	3.522e-58		0.134729	0.0817434	0.187714	6.413e-07
Phospholipids in very small VLDL (mmol/l)	0.0092883	-0.0552665	0.0738431	0.777847		-0.006848	-0.0701056	0.0564095	0.831896		0.0174157	-0.0703169	0.105148	0.697057		0.111485	0.0371896	0.18578	0.00329438		0.0926674	0.0237058	0.161629	0.00847729		0.210462	0.113642	0.307283	2.128e-05		0.222658	0.189047	0.256269	6.112e-38		0.0490969	-0.0095911	0.107785	0.101057
Total cholesterol in very small VLDL (mmol/l)	0.0585536	-0.0077853	0.124893	0.0836092		0.0875508	0.0213102	0.153791	0.00960722		0.082528	-0.0080545	0.173111	0.0741207		0.156243	0.0792496	0.233236	7.189e-05		0.129365	0.0590602	0.199669	0.00031658		0.228237	0.128088	0.328385	8.365e-06		0.176994	0.150388	0.2036	3.066e-38		0.0599019	0.0142816	0.105522	0.0100771
Cholesterol esters in very small VLDL (mmol/l)	0.0770701	0.0080143	0.146126	0.0287285		0.120604	0.0552137	0.185993	0.00030489		0.101254	0.0107107	0.191798	0.0284168		0.176209	0.0985593	0.25386	9.137e-06		0.143936	0.0738146	0.214058	5.933e-05		0.229441	0.127365	0.331518	1.108e-05		0.171592	0.146143	0.19704	3.214e-39		0.0651667	0.0211061	0.109227	0.00375359
Free cholesterol in very small VLDL (mmol/l)	0.013303	-0.0478567	0.0744627	0.669747		0.0054999	-0.0620827	0.0730825	0.873217		0.0287235	-0.0599403	0.117387	0.525238		0.0931291	0.0180447	0.168214	0.0150903		0.0922266	0.0223732	0.16208	0.00969368		0.214752	0.120231	0.309273	8.911e-06		0.181498	0.1518	0.211196	1.275e-32		0.0446979	-0.0047052	0.0941009	0.0761692
Triglycerides in very small VLDL (mmol/l)	0.0492242	-0.0228946	0.121343	0.180872		0.0579898	-0.0130485	0.129028	0.109557		0.0680869	-0.0128253	0.148999	0.0990286		0.193294	0.108981	0.277607	7.397e-06		0.155212	0.0814837	0.22894	3.827e-05		0.306385	0.197989	0.414781	3.448e-08		0.342014	0.307821	0.376208	1.792e-82		0.331578	0.275106	0.388049	2.847e-30
Concentration of IDL particles (mol/l)	-0.0155463	-0.0782446	0.0471521	0.626839		-0.0485285	-0.111196	0.0141389	0.129008		-0.0186898	-0.10689	0.0695105	0.677732		0.0747949	0.0008529	0.148737	0.0474185		0.0455452	-0.0229746	0.114065	0.192498		0.170616	0.0716379	0.269595	0.00073931		0.158826	0.125088	0.192564	3.978e-20		-0.012852	-0.087963	0.062259	0.737303
Total lipids in IDL (mmol/l)	-0.0057874	-0.0687829	0.0572081	0.857042		-0.0280188	-0.0905054	0.0344678	0.37932		-0.0060853	-0.0949459	0.0827752	0.893164		0.0840562	0.0099946	0.158118	0.0261433		0.0418333	-0.0265076	0.110174	0.230064		0.162789	0.0645149	0.261064	0.00118168		0.151334	0.117919	0.184749	9.338e-19		-0.0256993	-0.0841373	0.0327387	0.388648
Phospholipids in IDL (mmol/l)	-0.011978	-0.073235	0.0492789	0.701417		-0.0505048	-0.112505	0.0114956	0.11031		-0.0239153	-0.111767	0.0639367	0.593449		0.0563824	-0.0167774	0.129542	0.130823		0.0345835	-0.0334585	0.102626	0.318946		0.142505	0.0483924	0.236618	0.0030221		0.133733	0.0998137	0.167652	1.302e-14		-0.066815	-0.126716	-0.0069143	0.0288087
Total cholesterol in IDL (mmol/l)	-0.0025586	-0.0666087	0.0614914	0.937566		-0.0078885	-0.0707369	0.0549598	0.805593		0.0058131	-0.0841744	0.0958005	0.899188		0.0920798	0.0169163	0.167243	0.0163794		0.0406453	-0.0274141	0.108705	0.24162		0.154815	0.0558846	0.253744	0.00218047		0.13206	0.0989945	0.165125	5.949e-15		-0.0428786	-0.101019	0.0152618	0.148288
Cholesterol esters in IDL (mmol/l)	0.005042	-0.060201	0.0702849	0.879556		0.0152825	-0.0486217	0.0791868	0.639131		0.02201	-0.0682173	0.112237	0.632378		0.115917	0.0393598	0.192475	0.00302369		0.0540735	-0.014011	0.122158	0.119478		0.173599	0.0713707	0.275828	0.00088553		0.150582	0.117636	0.183528	4.521e-19		-0.0099948	-0.0683856	0.0483961	0.73721
Free cholesterol in IDL (mmol/l)	-0.0203003	-0.081662	0.0410614	0.516553		-0.062939	-0.124163	-0.0017151	0.0439237		-0.0338792	-0.122322	0.0545638	0.452547		0.0322875	-0.0407971	0.105372	0.386327		0.0053424	-0.0623834	0.0730681	0.877059		0.103199	0.012284	0.194115	0.0261214		0.0835342	0.0503047	0.116764	8.57e-07		-0.123423	-0.181579	-0.0652675	3.228e-05
Triglycerides in IDL (mmol/l)	-0.0087647	-0.0860507	0.0685214	0.824028		-0.0895473	-0.149393	-0.0297017	0.00337751		-0.0338245	-0.112954	0.0453048	0.40191		0.0666922	-0.0032649	0.136649	0.0616793		0.0560919	-0.0176604	0.129844	0.135958		0.221064	0.12947	0.312658	2.395e-06		0.250507	0.21627	0.284745	9.763e-46		0.18378	0.132795	0.234764	1.811e-12
Concentration of large LDL particles (mol/l)	-0.0003707	-0.0618586	0.0611172	0.990568		-0.0419147	-0.105426	0.0215962	0.195727		-0.014916	-0.10213	0.0722982	0.73732		0.0789323	0.0052345	0.15263	0.0358179		0.0418581	-0.02618	0.109896	0.227722		0.15392	0.0590071	0.248834	0.00149641		0.160145	0.126513	0.193777	1.496e-20		-0.0293243	-0.104405	0.0457564	0.443896
Total lipids in large LDL (mmol/l)	-0.0011833	-0.0632253	0.0608587	0.970167		-0.0349303	-0.0980984	0.0282378	0.278303		-0.0118885	-0.0994316	0.0756545	0.789989		0.0829804	0.0092848	0.156676	0.0273461		0.0408947	-0.0271026	0.108892	0.238317		0.148598	0.0541731	0.243023	0.00205814		0.17236	0.136983	0.207738	1.966e-21		-0.0344386	-0.0964611	0.027584	0.276403
Phospholipids in large LDL (mmol/l)	0.0073562	-0.0549504	0.0696628	0.816924		-0.0168597	-0.0802279	0.0465084	0.601892		0.0016203	-0.0862119	0.0894525	0.97114		0.0976475	0.0231694	0.172125	0.0102116		0.0411897	-0.0268047	0.109184	0.234929		0.151512	0.0565445	0.24648	0.00178373		0.179626	0.144593	0.214659	1.524e-23		-0.0347523	-0.0968997	0.027395	0.273015
Total cholesterol in large LDL (mmol/l)	-0.0008792	-0.0629144	0.0611561	0.977831		-0.0285105	-0.0917981	0.0347772	0.377099		-0.0079833	-0.0963268	0.0803603	0.859336		0.0813945	0.0070981	0.155691	0.0317968		0.0443413	-0.0235062	0.112189	0.200067		0.141503	0.0477728	0.235234	0.00310982		0.163076	0.127429	0.198723	4.206e-19		-0.047542	-0.110243	0.0151587	0.137215
Cholesterol esters in large LDL (mmol/l)	0.0026293	-0.0596824	0.064941	0.934059		-0.0202903	-0.0841075	0.0435269	0.533018		-0.0014706	-0.0897462	0.086805	0.973937		0.0917775	0.0169671	0.166588	0.0162275		0.0535044	-0.0141737	0.121182	0.12118		0.153727	0.0587654	0.248689	0.0015255		0.179284	0.143333	0.215235	2.274e-22		-0.0247113	-0.0876421	0.0382194	0.441444
Free cholesterol in large LDL (mmol/l)	-0.0115436	-0.0727861	0.049699	0.711689		-0.0539571	-0.116045	0.0081309	0.0884795		-0.027949	-0.116324	0.0604258	0.535137		0.0487098	-0.0248551	0.122275	0.19422		0.0145549	-0.05368	0.0827899	0.67572		0.100604	0.0106435	0.190565	0.0284138		0.110499	0.0760354	0.144963	3.549e-10		-0.11743	-0.179429	-0.0554305	0.00020694
Triglycerides in large LDL (mmol/l)	-0.0213095	-0.0977882	0.0551692	0.584837		-0.11199	-0.171518	-0.0524618	0.00023035		-0.0629776	-0.140978	0.0150228	0.113465		0.0426097	-0.0256434	0.110863	0.220939		-0.0074897	-0.0777498	0.0627704	0.834406		0.162592	0.0797647	0.24542	0.00012257		0.179859	0.146047	0.213671	3.38e-25		0.087657	0.0388713	0.136443	0.00043142
Concentration of medium LDL particles (mol/l)	0.0119727	-0.0491445	0.07309	0.700893		-0.0262554	-0.0910628	0.0385519	0.427001		-0.003673	-0.0909283	0.0835822	0.934206		0.097853	0.0231635	0.172542	0.010267		0.0452196	-0.0227446	0.113184	0.192068		0.144181	0.0536388	0.234724	0.00181947		0.185295	0.152287	0.218302	7.622e-28		0.006166	-0.0643091	0.0766411	0.86382
Total lipids in medium LDL (mmol/l)	0.0074934	-0.0544477	0.0694346	0.812492		-0.0246836	-0.0888128	0.0394456	0.45044		-0.004847	-0.0927727	0.0830787	0.913908		0.0952796	0.0209973	0.169562	0.0119706		0.0447935	-0.0232044	0.112791	0.196509		0.140657	0.0506631	0.230651	0.00220809		0.195807	0.159649	0.231964	4.789e-26		-8.96e-05	-0.0592559	0.0590766	0.99763
Phospholipids in medium LDL (mmol/l)	0.0179981	-0.0452461	0.0812422	0.576849		0.0074584	-0.059406	0.0743228	0.826868		0.0137341	-0.0731941	0.100662	0.75668		0.13502	0.0586481	0.211393	0.00053887		0.0519298	-0.0164158	0.120275	0.136335		0.173126	0.0775005	0.268751	0.00039467		0.2326	0.196447	0.268752	6.446e-36		0.0646175	0.0050375	0.124198	0.0335362
Total cholesterol in medium LDL (mmol/l)	0.0068382	-0.0548813	0.0685576	0.828016		-0.0208613	-0.0845797	0.042857	0.52091		-0.0015361	-0.0905923	0.0875202	0.973016		0.088911	0.0141369	0.163685	0.0198095		0.047498	-0.0203529	0.115349	0.16992		0.128065	0.0399962	0.216133	0.00439692		0.182414	0.146275	0.218554	7.152e-23		-0.0238659	-0.0839545	0.0362228	0.436226
Cholesterol esters in medium LDL (mmol/l)	0.0088291	-0.0526973	0.0703554	0.778421		-0.0179539	-0.0814609	0.0455531	0.579359		0.0012375	-0.087653	0.090128	0.978219		0.0886418	0.0138053	0.163478	0.020289		0.0544847	-0.0130733	0.122043	0.113874		0.1313	0.0426577	0.219943	0.00371858		0.187021	0.150745	0.223297	8.805e-24		-0.0228272	-0.0826211	0.0369666	0.454235
Free cholesterol in medium LDL (mmol/l)	-0.0015799	-0.0638824	0.0607227	0.960343		-0.0320178	-0.0971516	0.033116	0.335156		-0.013669	-0.102936	0.0755985	0.763953		0.0885156	0.013561	0.16347	0.0206668		0.0192788	-0.0497671	0.0883247	0.583997		0.113039	0.0283249	0.197753	0.00894685		0.156224	0.121461	0.190987	1.709e-18		-0.0274908	-0.0872303	0.0322487	0.367019
Triglycerides in medium LDL (mmol/l)	-0.011612	-0.0848491	0.061625	0.755882		-0.115812	-0.177401	-0.054222	0.00023198		-0.0650679	-0.141957	0.0118214	0.0971338		0.0296933	-0.0377195	0.0971061	0.38774		-0.0331079	-0.101535	0.0353193	0.34275		0.12546	0.0487888	0.202132	0.00135553		0.153243	0.118143	0.188342	1.504e-17		0.0639501	0.020128	0.107772	0.00424227
Concentration of small LDL particles (mol/l)	0.008251	-0.0532671	0.069769	0.792558		-0.0283638	-0.095159	0.0384315	0.405085		-0.0132979	-0.101058	0.0744627	0.766347		0.100819	0.0256545	0.175983	0.00859741		0.0304702	-0.0374435	0.098384	0.378979		0.132536	0.0452868	0.219785	0.00293021		0.162202	0.129356	0.195049	5.715e-22		0.0032688	-0.0712373	0.0777749	0.931461
Total lipids in small LDL (mmol/l)	0.0087641	-0.0530485	0.0705767	0.781002		-0.0215497	-0.0870866	0.0439873	0.519107		-0.0053968	-0.0938196	0.083026	0.904723		0.0984868	0.0235927	0.173381	0.00998779		0.0289972	-0.0389725	0.0969669	0.402836		0.126925	0.0406213	0.213229	0.00397071		0.183615	0.147532	0.219698	3.229e-23		-0.0065187	-0.0659958	0.0529584	0.829881
Phospholipids in small LDL (mmol/l)	0.0042955	-0.0589356	0.0675266	0.894032		-0.0107258	-0.0787039	0.0572522	0.75703		-0.0061889	-0.093732	0.0813541	0.889731		0.121388	0.0451726	0.197604	0.00181625		0.0106374	-0.0576866	0.0789614	0.760118		0.135656	0.0496805	0.221632	0.00200308		0.187632	0.151808	0.223455	1.736e-24		0.0361495	-0.0254588	0.0977578	0.250069
Total cholesterol in small LDL (mmol/l)	0.0082288	-0.0531607	0.0696183	0.79268		-0.0212117	-0.0858355	0.0434121	0.51985		-0.0046322	-0.0939498	0.0846854	0.918987		0.0842642	0.0090339	0.159494	0.0281645		0.0344246	-0.0335035	0.102353	0.320364		0.111259	0.026579	0.19594	0.0100521		0.166456	0.130491	0.202421	1.639e-19		-0.0408434	-0.10083	0.0191435	0.181999
Cholesterol esters in small LDL (mmol/l)	0.0091058	-0.0515416	0.0697531	0.768452		-0.0216455	-0.0858583	0.0425673	0.508649		-0.0030216	-0.0917988	0.0857556	0.946781		0.0812429	0.0059463	0.15654	0.0344695		0.0437567	-0.0239416	0.111455	0.205062		0.11463	0.0287345	0.200526	0.00893818		0.170869	0.134707	0.207031	2.902e-20		-0.0420899	-0.101392	0.0172122	0.164156
Free cholesterol in small LDL (mmol/l)	0.0035291	-0.0594801	0.0665382	0.91255		-0.0188879	-0.086526	0.0487502	0.584006		-0.0114414	-0.101661	0.0787784	0.80359		0.0951033	0.0187965	0.17141	0.0146084		0.0008352	-0.0679439	0.0696143	0.981001		0.0956164	0.0167013	0.174532	0.0175918		0.134751	0.101324	0.168178	3.341e-15		-0.032312	-0.0917493	0.0271253	0.286583
Triglycerides in small LDL (mmol/l)	0.0210397	-0.0491666	0.091246	0.556797		-0.0340191	-0.100372	0.032334	0.314803		-0.0083763	-0.0874754	0.0707228	0.835481		0.11748	0.0397869	0.195173	0.00306262		0.0216434	-0.0494858	0.0927727	0.550703		0.219626	0.11889	0.320362	2.011e-05		0.242685	0.207373	0.277998	1.191e-40		0.190191	0.138716	0.241665	5.052e-13
Concentration of very large HDL particles (mol/l)	-0.130509	-0.194091	-0.0669262	5.886e-05		-0.243876	-0.303334	-0.184418	1.416e-15		-0.19967	-0.276761	-0.122579	4.212e-07		-0.22033	-0.286485	-0.154175	8.666e-11		-0.212883	-0.272385	-0.15338	3.317e-12		-0.138814	-0.194864	-0.0827651	1.303e-06		-0.395347	-0.424361	-0.366333	9.7e-147		-0.31201	-0.354103	-0.269917	7.349e-47
Total lipids in very large HDL (mmol/l)	-0.131005	-0.195007	-0.0670043	6.168e-05		-0.242122	-0.30246	-0.181785	5.562e-15		-0.201183	-0.279116	-0.12325	4.595e-07		-0.21533	-0.283589	-0.147071	7.748e-10		-0.213408	-0.272899	-0.153916	2.915e-12		-0.139301	-0.195237	-0.0833655	1.139e-06		-0.375106	-0.403279	-0.346934	1.3e-140		-0.25393	-0.288282	-0.219577	1.291e-46
Phospholipids in very large HDL (mmol/l)	-0.134231	-0.197362	-0.071101	3.169e-05		-0.248314	-0.307703	-0.188926	4.066e-16		-0.201913	-0.278743	-0.125084	2.855e-07		-0.239434	-0.304302	-0.174567	6.947e-13		-0.21779	-0.277526	-0.158055	1.3e-12		-0.160523	-0.217259	-0.103786	3.346e-08		-0.399394	-0.427862	-0.370926	7.89e-155		-0.312018	-0.350376	-0.27366	7.8e-56
Total cholesterol in very large HDL (mmol/l)	-0.118094	-0.183369	-0.0528198	0.00039647		-0.223993	-0.286273	-0.161713	2.339e-12		-0.183136	-0.262104	-0.104168	5.802e-06		-0.177323	-0.252825	-0.101821	4.417e-06		-0.206644	-0.266328	-0.14696	1.561e-11		-0.123075	-0.181045	-0.0651057	3.288e-05		-0.341337	-0.369431	-0.313243	1.17e-118		-0.198005	-0.229311	-0.166699	8.853e-35
Cholesterol esters in very large HDL (mmol/l)	-0.109336	-0.175184	-0.0434876	0.00114651		-0.214681	-0.277431	-0.151931	2.485e-11		-0.171848	-0.250715	-0.0929801	2.035e-05		-0.159984	-0.238257	-0.0817106	6.378e-05		-0.200397	-0.260296	-0.140498	7.133e-11		-0.118467	-0.17863	-0.0583044	0.00011678		-0.326126	-0.354222	-0.29803	5.65e-109		-0.181744	-0.211873	-0.151616	7.845e-32
Free cholesterol in very large HDL (mmol/l)	-0.134895	-0.198524	-0.0712665	3.342e-05		-0.238007	-0.298817	-0.177198	2.466e-14		-0.202209	-0.281099	-0.12332	5.527e-07		-0.211619	-0.280223	-0.143015	1.797e-09		-0.216893	-0.27634	-0.157447	1.254e-12		-0.131125	-0.185315	-0.076934	2.258e-06		-0.377276	-0.405493	-0.349059	1.05e-141		-0.239753	-0.274937	-0.20457	5.331e-40
Triglycerides in very large HDL (mmol/l)	-0.102808	-0.164447	-0.0411686	0.00108901		-0.11485	-0.180064	-0.0496361	0.00056357		-0.0770479	-0.153084	-0.0010115	0.0470328		-0.000904	-0.0996284	0.0978204	0.985673		-0.0768332	-0.140827	-0.0128396	0.0186433		0.123694	0.0173136	0.230074	0.0226984		-0.126916	-0.159687	-0.0941455	3.743e-14		0.0793073	0.0184607	0.140154	0.0106414
Concentration of large HDL particles (mol/l)	-0.125086	-0.190605	-0.0595674	0.00018582		-0.234248	-0.292637	-0.17586	5.637e-15		-0.193968	-0.268417	-0.119519	3.603e-07		-0.225479	-0.291247	-0.159711	2.445e-11		-0.247733	-0.307037	-0.18843	5.111e-16		-0.15666	-0.217167	-0.0961518	4.251e-07		-0.387135	-0.414446	-0.359823	8.08e-158		-0.405857	-0.457078	-0.354635	3.854e-53
Total lipids in large HDL (mmol/l)	-0.131441	-0.196199	-0.0666834	7.104e-05		-0.23549	-0.294225	-0.176755	5.859e-15		-0.195583	-0.271336	-0.119831	4.577e-07		-0.231176	-0.297842	-0.16451	1.458e-11		-0.248695	-0.308016	-0.189373	4.044e-16		-0.159083	-0.21972	-0.0984467	2.989e-07		-0.38758	-0.414309	-0.360851	1.59e-164		-0.315272	-0.35479	-0.275754	7.873e-54
Phospholipids in large HDL (mmol/l)	-0.116834	-0.181596	-0.0520719	0.00041185		-0.22067	-0.278955	-0.162385	1.612e-13		-0.181836	-0.256361	-0.10731	1.861e-06		-0.205925	-0.271565	-0.140285	9.569e-10		-0.243514	-0.302839	-0.184189	1.579e-15		-0.149877	-0.211538	-0.0882167	2.032e-06		-0.356394	-0.382845	-0.329943	9.34e-144		-0.31524	-0.356891	-0.273589	9.668e-49
Total cholesterol in large HDL (mmol/l)	-0.141871	-0.206857	-0.0768841	1.94e-05		-0.24603	-0.305693	-0.186366	1.005e-15		-0.206631	-0.283819	-0.129442	1.719e-07		-0.253545	-0.321638	-0.185453	4.404e-13		-0.252187	-0.311694	-0.192679	1.97e-16		-0.171327	-0.232104	-0.110551	3.746e-08		-0.410712	-0.437823	-0.383602	3.2e-178		-0.321032	-0.359699	-0.282365	4.908e-58
Cholesterol esters in large HDL (mmol/l)	-0.142744	-0.207964	-0.0775241	1.847e-05		-0.247353	-0.30695	-0.187756	6.606e-16		-0.206988	-0.284163	-0.129813	1.629e-07		-0.25483	-0.322902	-0.186757	3.321e-13		-0.251289	-0.310799	-0.191778	2.509e-16		-0.170716	-0.231612	-0.10982	4.442e-08		-0.410101	-0.43728	-0.382922	6.38e-177		-0.317772	-0.356121	-0.279422	8.055e-58
Free cholesterol in large HDL (mmol/l)	-0.138147	-0.202353	-0.0739395	2.55e-05		-0.240458	-0.300113	-0.180804	4.221e-15		-0.204327	-0.281743	-0.126912	2.541e-07		-0.247784	-0.316091	-0.179476	1.682e-12		-0.254695	-0.314213	-0.195177	1.02e-16		-0.172945	-0.233559	-0.112331	2.567e-08		-0.412033	-0.438943	-0.385122	1.08e-181		-0.330917	-0.370649	-0.291185	2.213e-58
Triglycerides in large HDL (mmol/l)	-0.0805039	-0.145273	-0.015735	0.0148697		-0.0816729	-0.139463	-0.0238828	0.00562733		-0.0467386	-0.121838	0.0283607	0.222371		-0.0270969	-0.102193	0.0479992	0.479204		-0.178394	-0.240006	-0.116782	1.602e-08		-0.0427177	-0.103026	0.0175905	0.164924		-0.313856	-0.34241	-0.285301	2.035e-98		-0.155747	-0.190886	-0.120607	4.922e-18
Concentration of medium HDL particles (mol/l)	-0.0089421	-0.0787931	0.0609089	0.801801		-0.0392162	-0.100795	0.0223632	0.211845		-0.0591523	-0.138092	0.0197877	0.141819		-0.0143675	-0.0814038	0.0526687	0.674259		-0.145711	-0.209171	-0.0822501	7.162e-06		-0.0155001	-0.0771807	0.0461804	0.622148		-0.0214224	-0.0513855	0.0085406	0.161084		-0.209771	-0.281695	-0.137847	1.144e-08
Total lipids in medium HDL (mmol/l)	-0.0220088	-0.0902404	0.0462229	0.52709		-0.0548977	-0.116588	0.006793	0.081106		-0.0697961	-0.149101	0.0095083	0.0844905		-0.035479	-0.104807	0.033849	0.315635		-0.149426	-0.212825	-0.0860274	4.085e-06		-0.0228511	-0.0845174	0.0388152	0.467435		-0.05193	-0.0812624	-0.0225977	0.00052344		-0.181651	-0.238836	-0.124466	5.137e-10
Phospholipids in medium HDL (mmol/l)	-0.0231245	-0.0947542	0.0485052	0.526739		-0.0706324	-0.13131	-0.0099549	0.0225387		-0.0797012	-0.156923	-0.0024797	0.0430914		-0.0364026	-0.102477	0.0296718	0.280026		-0.14391	-0.207133	-0.0806869	8.577e-06		-0.0112987	-0.0710994	0.0485019	0.710988		-0.0385272	-0.0683037	-0.0087508	0.0112246		-0.150362	-0.206458	-0.0942662	1.544e-07
Total cholesterol in medium HDL (mmol/l)	-0.0383059	-0.102264	0.0256523	0.240317		-0.0667525	-0.129725	-0.0037799	0.0377557		-0.0789248	-0.160806	0.0029562	0.0588541		-0.0685461	-0.145057	0.007965	0.0790653		-0.164914	-0.228453	-0.101375	3.984e-07		-0.0584567	-0.121876	0.0049628	0.0708009		-0.113408	-0.14133	-0.0854867	2.078e-15		-0.252733	-0.310103	-0.195362	7.754e-18
Cholesterol esters in medium HDL (mmol/l)	-0.0385333	-0.102478	0.0254111	0.237437		-0.0675704	-0.130817	-0.0043236	0.0362762		-0.0802404	-0.162171	0.0016907	0.0549127		-0.0745332	-0.15186	0.002794	0.0588613		-0.165879	-0.229568	-0.102191	3.632e-07		-0.0619122	-0.125941	0.0021169	0.0580609		-0.119028	-0.147279	-0.0907776	1.858e-16		-0.257568	-0.315009	-0.200127	2.026e-18
Free cholesterol in medium HDL (mmol/l)	-0.0359535	-0.100187	0.0282796	0.27247		-0.0525212	-0.113946	0.0089035	0.0937256		-0.0672215	-0.148456	0.0140131	0.104766		-0.0369148	-0.109119	0.0352899	0.316111		-0.159989	-0.223077	-0.0969011	7.255e-07		-0.0455431	-0.106794	0.0157078	0.144917		-0.089823	-0.117015	-0.0626308	1.035e-10		-0.225994	-0.281809	-0.17018	2.532e-15
Triglycerides in medium HDL (mmol/l)	0.101957	0.0294954	0.174419	0.00584098		0.163382	0.0945494	0.232215	3.438e-06		0.133961	0.0514492	0.216473	0.00147807		0.226023	0.147203	0.304842	2.191e-08		0.104841	0.032837	0.176845	0.00434601		0.250562	0.165833	0.335292	7.951e-09		0.350943	0.317253	0.384632	5.1e-89		0.313776	0.25846	0.369092	2.181e-28
Concentration of small HDL particles (mol/l)	0.091485	0.0165445	0.166426	0.0167502		0.114064	0.0497599	0.178367	0.00051397		0.0348719	-0.0501729	0.119917	0.421357		0.113256	0.0419881	0.184523	0.00185921		-0.0202366	-0.0874302	0.046957	0.554788		0.0696422	0.0161353	0.123149	0.0107739		0.197238	0.171127	0.223349	1.431e-48		0.0930574	0.0329043	0.15321	0.0024354
Total lipids in small HDL (mmol/l)	0.0593963	-0.0184272	0.13722	0.134614		0.0352954	-0.0272371	0.0978279	0.268467		-0.0086528	-0.0903035	0.072998	0.835364		0.056175	-0.0125006	0.124851	0.108819		-0.0255041	-0.0925515	0.0415433	0.455709		0.0604412	0.0072	0.113682	0.0261058		0.277483	0.24413	0.310837	2.842e-58		0.0697548	0.0087889	0.130721	0.024937
Phospholipids in small HDL (mmol/l)	0.0686584	-0.0034291	0.140746	0.0619285		0.119539	0.0553354	0.183743	0.00026712		0.0282739	-0.058105	0.114653	0.520945		0.089895	0.0134975	0.166292	0.021127		-0.038584	-0.107856	0.0306882	0.274775		0.0960454	0.0344385	0.157652	0.00226574		0.160861	0.126684	0.195039	4.046e-20		0.134751	0.0816459	0.187856	6.766e-07
Total cholesterol in small HDL (mmol/l)	0.019463	-0.052083	0.0910091	0.59376		-0.0815986	-0.141963	-0.0212339	0.00808645		-0.0588592	-0.133029	0.015311	0.119776		-0.0232792	-0.0945886	0.0480302	0.522054		-0.0293325	-0.095799	0.037134	0.386834		-0.0021343	-0.0568338	0.0525652	0.939005		0.237416	0.205544	0.269288	2.617e-47		-0.125226	-0.198171	-0.0522821	0.00076971
Cholesterol esters in small HDL (mmol/l)	0.0243937	-0.0439285	0.0927158	0.483895		-0.0887856	-0.148297	-0.0292736	0.00347248		-0.0551694	-0.12804	0.0177009	0.137742		-0.0244011	-0.0969389	0.0481368	0.509468		-0.0202795	-0.0868328	0.0462737	0.550143		-0.0118313	-0.0684993	0.0448367	0.682217		0.228707	0.196743	0.260672	7.485e-44		-0.150295	-0.222633	-0.0779577	4.71e-05
Free cholesterol in small HDL (mmol/l)	-0.0077094	-0.0847023	0.0692835	0.844345		-0.0181482	-0.0811559	0.0448595	0.572238		-0.05494	-0.138477	0.0285975	0.197243		-0.0129671	-0.0873347	0.0614006	0.73239		-0.0751342	-0.142827	-0.0074417	0.0296204		0.0538578	-0.0045295	0.112245	0.0705945		0.0953843	0.0648257	0.125943	1.013e-09		0.0715801	0.0199255	0.123235	0.00661721
Triglycerides in small HDL (mmol/l)	0.0843073	0.0064854	0.162129	0.0337421		0.11267	0.042358	0.182981	0.00169784		0.079607	-0.0015075	0.160722	0.0544071		0.21728	0.132645	0.301915	5.305e-07		0.183602	0.111242	0.255962	7.156e-07		0.307296	0.208183	0.406409	1.486e-09		0.344883	0.314719	0.375047	5.31e-106		0.404543	0.349623	0.459463	2.549e-46
Mean diameter for VLDL particles (nm)	0.0697032	0.0097338	0.129673	0.0227421		0.182545	0.109891	0.255199	8.968e-07		0.175322	0.0983251	0.252319	8.521e-06		0.225948	0.13096	0.320936	3.333e-06		0.181231	0.119109	0.243353	1.252e-08		0.230446	0.142296	0.318595	3.288e-07		0.337181	0.308347	0.366016	1.5e-110		0.396409	0.344879	0.447938	2.865e-50
Mean diameter for LDL particles (nm)	-0.0496773	-0.102223	0.0028688	0.0638762		-0.0191792	-0.0916145	0.0532561	0.603645		0.0057429	-0.0721792	0.083665	0.885076		-0.116208	-0.199527	-0.0328886	0.0062938		-0.0088969	-0.0751548	0.057361	0.792295		-0.0165542	-0.0827308	0.0496224	0.623735		-0.0729352	-0.104468	-0.0414027	5.911e-06		0.0189709	-0.0455929	0.0835346	0.564613
Mean diameter for HDL particles (nm)	-0.145994	-0.207726	-0.0842632	3.728e-06		-0.268014	-0.330488	-0.205539	7.123e-17		-0.202986	-0.277842	-0.12813	1.192e-07		-0.274296	-0.345152	-0.20344	5.284e-14		-0.221223	-0.27966	-0.162785	1.816e-13		-0.190638	-0.259577	-0.121699	6.715e-08		-0.391596	-0.418231	-0.36496	7.59e-169		-0.406207	-0.45199	-0.360425	8.476e-66
Serum total cholesterol (mmol/l)	-0.0144524	-0.0768124	0.0479076	0.649522		-0.0470634	-0.110479	0.0163523	0.145709		-0.0280701	-0.113454	0.0573141	0.519131		0.0661061	-0.006066	0.138278	0.0725893		-0.0267713	-0.0936773	0.0401347	0.432665		0.118432	0.0271991	0.209666	0.0109829		0.0840286	0.0513939	0.116663	4.631e-07		-0.076654	-0.137355	-0.015953	0.0133319
Total cholesterol in VLDL (mmol/l)	0.0859315	0.0170324	0.154831	0.01453		0.169787	0.094969	0.244605	9.007e-06		0.141813	0.0589798	0.224646	0.00080335		0.2738	0.178128	0.369472	2.335e-08		0.181597	0.11314	0.250053	2.211e-07		0.34055	0.215476	0.465625	1.059e-07		0.3525	0.318903	0.386097	3.159e-90		0.338973	0.272832	0.405114	1.595e-23
Remnant cholesterol (non-HDL, non-LDL -cholesterol) (mmol/l)	0.0500922	-0.0179878	0.118172	0.149189		0.0981638	0.0282638	0.168064	0.005936		0.0879329	0.0002835	0.175582	0.0492645		0.209988	0.124263	0.295713	1.695e-06		0.13004	0.0617354	0.198345	0.00019485		0.282008	0.164856	0.39916	2.543e-06		0.28289	0.24894	0.31684	1.91e-58		0.189641	0.12772	0.251562	2.063e-09
Total cholesterol in LDL (mmol/l)	0.0031994	-0.0586101	0.065009	0.919155		-0.0246494	-0.0882818	0.038983	0.447542		-0.0053119	-0.0940669	0.0834431	0.906566		0.084489	0.0099047	0.159073	0.0264279		0.0436425	-0.0242334	0.111518	0.207435		0.132142	0.0416185	0.222666	0.00424799		0.170131	0.134247	0.206014	2.169e-20		-0.0473296	-0.109927	0.0152674	0.138326
Total cholesterol in HDL (mmol/l)	-0.103321	-0.168705	-0.0379374	0.00196712		-0.209527	-0.269064	-0.149989	6.72e-12		-0.178351	-0.253239	-0.103463	3.244e-06		-0.185654	-0.252114	-0.119195	4.954e-08		-0.231799	-0.29221	-0.171387	8.661e-14		-0.13121	-0.191241	-0.0711799	1.917e-05		-0.315109	-0.340193	-0.290024	2.48e-126		-0.33349	-0.378235	-0.288744	2.348e-47
Total cholesterol in HDL2 (mmol/l)	-0.103745	-0.169713	-0.0377776	0.00206737		-0.216521	-0.277711	-0.155331	5.179e-12		-0.188227	-0.262639	-0.113816	7.74e-07		-0.210425	-0.281498	-0.139352	7.649e-09		-0.234691	-0.294846	-0.174535	3.379e-14		-0.138496	-0.199568	-0.077424	9.259e-06		-0.340978	-0.367186	-0.314771	7.86e-135		-0.358243	-0.405351	-0.311135	3.452e-49
Total cholesterol in HDL3 (mmol/l)	-0.0971076	-0.161361	-0.0328545	0.00307157		-0.186343	-0.244986	-0.1277	5.53e-10		-0.15165	-0.227666	-0.075634	9.497e-05		-0.131979	-0.19425	-0.069708	3.393e-05		-0.169418	-0.234648	-0.104187	3.913e-07		-0.0462875	-0.103179	0.0106041	0.11072		-0.110433	-0.131721	-0.0891451	4.683e-24		-0.131197	-0.158067	-0.104327	1.614e-21
Esterified cholesterol (mmol/l)	-0.020513	-0.083373	0.0423471	0.522276		-0.0437312	-0.10739	0.0199277	0.178067		-0.0248416	-0.110494	0.0608109	0.569521		0.0584689	-0.0163031	0.133241	0.125281		-0.0236399	-0.0894902	0.0422105	0.481444		0.116399	0.0247286	0.208068	0.0128547		0.0882794	0.0546418	0.121917	2.782e-07		-0.0796937	-0.140048	-0.0193394	0.0096645
Free cholesterol (mmol/l)	8.28e-05	-0.062998	0.0631637	0.997945		-0.0525496	-0.116396	0.011297	0.106658		-0.0324311	-0.116376	0.0515134	0.44869		0.0810026	0.0092434	0.152762	0.0269623		-0.0148128	-0.0829811	0.0533555	0.670008		0.122209	0.0321524	0.212266	0.00785168		0.0603196	0.0274823	0.093157	0.00031997		-0.071093	-0.133377	-0.0088092	0.0252839
Serum total triglycerides (mmol/l)	0.0656682	0.0014262	0.12991	0.0451304		0.143038	0.0641934	0.221882	0.00038209		0.116798	0.0397151	0.19388	0.00300251		0.265156	0.155441	0.374871	2.323e-06		0.164714	0.096633	0.232795	2.265e-06		0.340502	0.212568	0.468434	2.017e-07		0.325033	0.292675	0.357391	3.895e-83		0.424278	0.354783	0.493773	1.472e-32
Triglycerides in VLDL (mmol/l)	0.0758187	0.013394	0.138243	0.0173125		0.18281	0.103166	0.262453	7.109e-06		0.145756	0.0702962	0.221216	0.00015707		0.286522	0.172678	0.400366	8.784e-07		0.183882	0.11849	0.249273	4.044e-08		0.338697	0.211963	0.465431	1.799e-07		0.328608	0.297054	0.360162	5.652e-89		0.448736	0.378663	0.518809	1.327e-35
Triglycerides in LDL (mmol/l)	-0.0107996	-0.08544	0.0638408	0.776636		-0.100333	-0.161555	-0.039111	0.00132878		-0.0544504	-0.132405	0.0235039	0.170862		0.0525539	-0.0168366	0.121944	0.1376		-0.0093703	-0.079483	0.0607424	0.793247		0.165148	0.0805263	0.249771	0.00013417		0.187903	0.153256	0.22255	4.066e-26		0.0968177	0.0468088	0.146827	0.00014916
Triglycerides in HDL (mmol/l)	0.0348359	-0.0387332	0.108405	0.353208		0.0677043	-0.0017113	0.13712	0.0559164		0.0590577	-0.0202561	0.138372	0.144346		0.170744	0.0863371	0.255152	7.577e-05		0.0140261	-0.057056	0.0851083	0.69878		0.207958	0.112463	0.303452	2.056e-05		0.120116	0.085996	0.154235	5.797e-12		0.244033	0.182138	0.305928	1.303e-14
Diacylglycerol (mmol/l)	0.0730739	-0.0115043	0.157652	0.0903479		0.113053	0.0448839	0.181223	0.00116278		0.0953735	0.0083601	0.182387	0.0317132		0.219851	0.132652	0.307049	8.423e-07												0.210214	0.178323	0.242106	1.677e-37		0.250494	0.157153	0.343834	1.5e-07
Total phosphoglycerides (mmol/l)	-0.0422004	-0.110956	0.0265551	0.228858		-0.0767894	-0.135494	-0.0180849	0.0103783		-0.0920606	-0.169255	-0.0148663	0.0194483		0.0100081	-0.0545796	0.0745958	0.761217		-0.0722587	-0.139373	-0.005145	0.034857		0.117404	0.0381001	0.196708	0.00373718		0.0162028	-0.0154676	0.0478733	0.315918		-0.0562202	-0.111649	-0.0007914	0.0468187
Phosphatidylcholine and other cholines (mmol/l)	-0.0423151	-0.112071	0.0274404	0.234326		-0.102574	-0.164503	-0.0406461	0.00117927		-0.101598	-0.179187	-0.02401	0.0103065		-0.001091	-0.0640221	0.0618402	0.972878		-0.0337548	-0.100322	0.032813	0.320083		0.137702	0.0506093	0.224795	0.00196071		-0.0249213	-0.0543833	0.0045406	0.097319		-0.0588229	-0.107624	-0.0100216	0.0181652
Total cholines (mmol/l)	-0.0367088	-0.102168	0.02875	0.271565		-0.0902835	-0.149006	-0.031561	0.00259914		-0.0866445	-0.162601	-0.0106878	0.0253948		-0.0011424	-0.0659401	0.0636554	0.972419		-0.0620253	-0.129313	0.0052624	0.0707868		0.124892	0.0431918	0.206591	0.0027558		-0.006339	-0.0360895	0.0234115	0.67617		-0.078094	-0.129266	-0.0269218	0.00278701
Apolipoprotein A-I (g/l)	-0.0816146	-0.145834	-0.0173951	0.0127677		-0.163881	-0.222783	-0.104978	5.417e-08		-0.139479	-0.215984	-0.0629731	0.00035935		-0.096125	-0.157283	-0.0349668	0.00208505		-0.19172	-0.253929	-0.129511	1.854e-09		-0.0423545	-0.106816	0.0221073	0.197667		-0.205862	-0.230886	-0.180838	4.744e-57		-0.248547	-0.296095	-0.201	2.132e-24
Apolipoprotein B (g/l)	0.0493573	-0.0176383	0.116353	0.148671		0.0964823	0.0240412	0.168923	0.00906649		0.0888526	0.0036181	0.174087	0.041047		0.225166	0.134866	0.315466	1.105e-06		0.120062	0.0522696	0.187854	0.00052682		0.271207	0.156011	0.386404	4.186e-06		0.289448	0.254331	0.324565	2.941e-57		0.199374	0.134944	0.263804	1.406e-09
Total fatty acids (mmol/l)	-2.29e-05	-0.0670048	0.0669591	0.999466		0.0364347	-0.0346492	0.107519	0.314934		0.0088798	-0.0688174	0.086577	0.822654		0.140801	0.0548929	0.226709	0.00133165		0.0255528	-0.0437401	0.0948456	0.469594		0.228903	0.122362	0.335443	2.646e-05		0.205764	0.170927	0.240601	1.345e-30		0.178124	0.11372	0.242528	6.181e-08
Estimated description of fatty acid chain length, not actual carbon number	0.0259369	-0.0338545	0.0857284	0.395037		0.0396098	-0.029683	0.108903	0.262414		-0.0110138	-0.0871578	0.0651302	0.776667		0.0804418	-0.0030991	0.163983	0.0591149												0.0822621	0.0534437	0.11108	2.315e-08		0.29043	0.229233	0.351626	2.015e-20
Estimated degree of unsaturation	0.0396736	-0.0246186	0.103966	0.22636		0.0103711	-0.058826	0.0795682	0.768848		-0.0775891	-0.150404	-0.0047738	0.0367718		-0.0518251	-0.144342	0.0406915	0.272043												-0.179891	-0.210908	-0.148874	1.418e-29		-0.291955	-0.365565	-0.218344	9.149e-15
22:6, docosahexaenoic acid (mmol/l)	-0.0007876	-0.0662255	0.0646504	0.981172		0.0223152	-0.0375604	0.0821908	0.464937		-0.0349133	-0.114155	0.0443281	0.387605		0.0636818	0.0059171	0.121446	0.0307376		-0.118841	-0.190235	-0.0474466	0.00111781		0.0496488	-0.0171609	0.116459	0.14514		0.0017538	-0.0311471	0.0346547	0.916773		-0.0043355	-0.0532472	0.0445762	0.862051
18:2, linoleic acid (mmol/l)	-0.0442395	-0.1072	0.018721	0.168362		-0.0739925	-0.137477	-0.0105084	0.0223697		-0.0812462	-0.166984	0.0044918	0.0632548		0.0473019	-0.0300851	0.124689	0.230739		-0.0560169	-0.123054	0.0110201	0.101408		0.10262	0.0088568	0.196382	0.031965		0.0496892	0.0161121	0.0832663	0.0037345		-0.0702898	-0.12993	-0.01065	0.0209006
Conjugated linoleic acid (mmol/l)	0.0114516	-0.0407311	0.0636343	0.666978		-0.0069399	-0.0746051	0.0607253	0.840616		0.0261241	-0.0346516	0.0868999	0.399287		0.132698	0.0400714	0.225326	0.00501473												0.107744	0.0714815	0.144006	6.094e-09		0.0692745	0.0123657	0.126183	0.017051
Omega-3 fatty acids (mmol/l)	-0.0090569	-0.0703704	0.0522566	0.772092		0.0437065	-0.0225905	0.110004	0.196207		-0.0250853	-0.102379	0.0522085	0.52449		0.0680477	-0.0093594	0.145455	0.0848491		-0.108378	-0.176691	-0.0400645	0.00189226		0.0891131	0.0011667	0.177059	0.0470407		0.0654988	0.0317425	0.0992551	0.00014418		0.0075606	-0.0460077	0.061129	0.782022
Omega-6 fatty acids (mmol/l)	-0.017034	-0.0804413	0.0463734	0.59837		-0.039237	-0.103432	0.024958	0.230804		-0.050127	-0.13272	0.032466	0.234051		0.0688411	-0.0051083	0.14279	0.0680432		-0.0250997	-0.0927919	0.0425925	0.467157		0.137439	0.0466216	0.228256	0.00303823		0.0926704	0.0591815	0.126159	6.084e-08		-0.0194628	-0.0779725	0.0390468	0.514346
Polyunsaturated fatty acids (mmol/l)	-0.01946	-0.0824339	0.043514	0.54458		-0.0311498	-0.0957255	0.0334259	0.344271		-0.0486866	-0.130198	0.0328246	0.241543		0.0715249	-0.0025275	0.145577	0.0583387		-0.0353692	-0.102863	0.0321247	0.304168		0.134877	0.0437901	0.225965	0.00372985		0.0930821	0.0596019	0.126562	5.277e-08		-0.0161873	-0.0743152	0.0419405	0.585129
Monounsaturated fatty acids; 16:1, 18:1 (mmol/l)	0.0402277	-0.0261783	0.106634	0.234973		0.0896293	0.0123289	0.16693	0.0230732		0.0494378	-0.0269759	0.125852	0.204622		0.199038	0.102687	0.295389	5.325e-05		0.090389	0.0189762	0.161802	0.0131424		0.267449	0.157358	0.377539	2.059e-06		0.275317	0.240377	0.310256	1.455e-52		0.30698	0.238555	0.375404	1.963e-18
Saturated fatty acids (mmol/l)	-0.018617	-0.0884349	0.0512008	0.601084		0.0243138	-0.0467201	0.0953477	0.502141		0.019926	-0.0584393	0.0982912	0.618032		0.118123	0.0283874	0.207859	0.00991301		0.0204572	-0.0477212	0.0886356	0.556254		0.252592	0.138223	0.36696	1.569e-05		0.196879	0.162861	0.230897	1.853e-29		0.195994	0.130824	0.261163	3.982e-09
Glucose (mmol/l)	-0.027423	-0.076721	0.021875	0.275449		0.0297225	-0.039098	0.0985429	0.397117		0.0294531	-0.0168921	0.0757982	0.212752		0.0716469	0.0104538	0.13284	0.0217746		0.10994	0.0526443	0.167236	0.00017348		0.0750998	0.0131373	0.137062	0.0175561		0.171332	0.129932	0.212732	6.185e-16		0.206735	0.143204	0.270267	1.942e-10
Lactate (mmol/l)	0.0064268	-0.0525811	0.0654347	0.830889		0.0392985	-0.029244	0.107841	0.260985		-0.031308	-0.0989577	0.0363417	0.364146		0.0538473	-0.0339669	0.141661	0.22925		0.0532582	-0.0186579	0.125174	0.14654		0.162943	0.0629262	0.26296	0.00142302		0.129821	0.0962897	0.163352	3.803e-14		0.189955	0.119679	0.260231	1.215e-07
Citrate (mmol/l)	-0.152548	-0.209139	-0.0959572	1.373e-07		-0.24619	-0.310707	-0.181674	1.047e-13		-0.172722	-0.248593	-0.09685	8.56e-06		-0.235184	-0.323092	-0.147275	1.749e-07		-0.0712389	-0.136932	-0.0055457	0.0335701		-0.153313	-0.234226	-0.0724003	0.0002089		-0.0958957	-0.122873	-0.0689185	3.622e-12		-0.0815341	-0.131399	-0.031669	0.00135689
Alanine (mmol/l)	-0.0195993	-0.0809746	0.041776	0.531228		0.0724821	0.0104565	0.134508	0.0220205		-0.014279	-0.0986688	0.0701109	0.740021		0.0321489	-0.0485287	0.112826	0.434559		0.0637953	-0.0123403	0.139931	0.10047		0.137514	0.0558929	0.219135	0.00097202		0.184819	0.15757	0.212067	1.172e-39		0.154425	0.108138	0.200712	6.757e-11
Glutamine (mmol/l)	-0.141558	-0.201984	-0.081131	4.595e-06		0.0144737	-0.0455383	0.0744857	0.636284		-0.103924	-0.1766	-0.0312488	0.00509535		-0.0564362	-0.128625	0.0157529	0.125368		-0.0767567	-0.135378	-0.0181351	0.0103121		-0.130961	-0.211183	-0.0507396	0.00139154		-0.103458	-0.136453	-0.0704642	8.508e-10		-0.227863	-0.287768	-0.167958	1.042e-13
Histidine (mmol/l)	-0.0146653	-0.0796516	0.0503209	0.658129		0.0161987	-0.0513855	0.0837829	0.638374		0.0145313	-0.0661433	0.0952059	0.723909		-0.0225957	-0.0968387	0.0516473	0.550616		-0.0683662	-0.13591	-0.0008226	0.0472777		-0.0651745	-0.159281	0.0289317	0.174521		-0.0437902	-0.0804605	-0.0071198	0.0192677		-0.0405348	-0.0845199	0.0034503	0.0708758
Isoleucine (mmol/l)	0.0448922	-0.0223365	0.112121	0.190503		0.162135	0.091028	0.233241	8.164e-06		0.105854	0.0340092	0.1777	0.00390526		0.179194	0.079777	0.27861	0.00041876		0.209803	0.150185	0.26942	7.324e-12		0.315391	0.223704	0.407078	2.099e-11		0.291832	0.265433	0.318231	1.618e-99		0.446385	0.388713	0.504058	7.518e-51
Leucine (mmol/l)	0.0302694	-0.0304394	0.0909782	0.328291		0.137395	0.0701591	0.204631	6.346e-05		0.0680495	0.0002434	0.135856	0.0491843		0.135027	0.0474368	0.222616	0.00253659		0.171253	0.113522	0.228983	7.154e-09		0.261981	0.183092	0.340869	9.775e-11		0.161071	0.139757	0.182384	1.304e-48		0.474442	0.414218	0.534666	1.418e-52
Valine (mmol/l)	0.0812526	0.0128326	0.149673	0.0199574		0.158039	0.0901524	0.225925	5.264e-06		0.138979	0.0615453	0.216412	0.00044293		0.167025	0.0767167	0.257333	0.00029496		0.227612	0.16151	0.293714	2.005e-11		0.205376	0.124863	0.285889	6.253e-07		0.349408	0.316225	0.382592	7.84e-91		0.363872	0.311396	0.416348	2.447e-41
Phenylalanine (mmol/l)	0.0968431	0.0363048	0.157382	0.00172906		0.128359	0.0598752	0.196843	0.00024302		0.127512	0.0505194	0.204504	0.00118437		0.0941231	0.0021738	0.186072	0.0448304		0.117521	0.0463968	0.188644	0.00121563		0.143533	0.0601015	0.226965	0.00075738		0.161186	0.136676	0.185697	2.019e-37		0.237624	0.191928	0.283321	3.663e-24
Tyrosine (mmol/l)	0.0275117	-0.040889	0.0959124	0.430336		0.13811	0.0696531	0.206568	7.854e-05		0.171759	0.081368	0.26215	0.00020045		0.102031	0.031634	0.172429	0.00452807		0.192361	0.128348	0.256373	4.579e-09		0.209032	0.123644	0.29442	1.72e-06		0.247402	0.214433	0.280372	5.744e-48		0.376211	0.320397	0.432026	3.406e-39
Acetate (mmol/l)	-0.0202694	-0.0819369	0.041398	0.51927		-0.116459	-0.184547	-0.0483711	0.0008095		-0.121353	-0.193052	-0.0496538	0.00092108		-0.0288613	-0.0751711	0.0174484	0.221728		-0.0370173	-0.0612435	-0.0127911	0.00276777		-0.0195922	-0.069752	0.0305677	0.443712		-0.0492535	-0.0767173	-0.0217897	0.0004423		-0.0654904	-0.147318	0.0163377	0.116706
Acetoacetate (mmol/l)	0.0483403	-0.0101992	0.10688	0.10551		0.0048535	-0.0510254	0.0607324	0.864765		-0.0765019	-0.132583	-0.0204211	0.00753383		0.0237821	-0.0697167	0.117281	0.617912		-0.0069746	-0.0814811	0.067532	0.854342		-0.0657173	-0.150141	0.0187062	0.126999
3-hydroxybutyrate (mmol/l)	0.0280776	-0.04893	0.105085	0.474677		-0.007175	-0.0535479	0.0391979	0.761598		-0.103188	-0.172629	-0.0337474	0.00361002		-0.0139664	-0.08676	0.0588273	0.706722		-0.0158608	-0.0932156	0.0614939	0.68761		-0.0365474	-0.0925315	0.0194368	0.200568		-0.092969	-0.122899	-0.063039	1.219e-09		-0.0282376	-0.075902	0.0194268	0.245527
Creatinine (mmol/l)	0.0791952	0.0268037	0.131587	0.00306625		0.203357	0.133119	0.273595	1.546e-08		0.0719757	0.008819	0.135132	0.0255327		0.136554	0.0590748	0.214033	0.00056059		-0.0322989	-0.0802278	0.01563	0.186424		-0.0008333	-0.0807905	0.0791239	0.983693		0.165466	0.130291	0.200642	4.242e-20		0.0501123	-0.0100582	0.110283	0.102589
Albumin (signal area)	-0.0784053	-0.141502	-0.0153087	0.0148953		0.123504	0.0567664	0.190242	0.00029094		-0.126127	-0.201576	-0.0506774	0.00106451		-0.0095858	-0.0903553	0.0711837	0.815957		-0.124397	-0.191507	-0.0572873	0.00028585		-0.0441047	-0.120766	0.0325563	0.259295		-0.135942	-0.166433	-0.105451	3.143e-18		-0.0376601	-0.0910497	0.0157295	0.166769
Glycoprotein acetyls, mainly a1-acid glycoprotein (mmol/l)	0.192089	0.126109	0.258069	1.29e-08		0.243807	0.179519	0.308096	1.471e-13		0.186359	0.11275	0.259968	7.572e-07		0.258058	0.184073	0.332043	1.113e-11		0.281311	0.213548	0.349074	7.665e-16		0.333666	0.227679	0.439652	8.361e-10		0.459445	0.430991	0.4879	3.45e-200		0.489651	0.416481	0.562822	1.146e-38
