# Supplementary material for: Sex-specific associations of adiposity with cardiometabolic traits in the UK: A multi–life stage cohort study with repeat metabolomics
Source: PLoS Med. 2022 Jan 6;19(1):e1003636. doi: 10.1371/journal.pmed.1003636 (PMC8735621; doi:10.1371/journal.pmed.1003636)
Supplement: S11 Table — G0, parent generation 0; G1, offspring generation 1; HDL, high-density lipoprotein; LCI, lower 95% confidence interval; LDL, low-density lipoprotein; UCI, upper 95% confidence interval; VLDL, very-low-density lipoprotein. (XLSX) [file pmed.1003636.s014.xlsx]

## Sheet: S11 Table
S11 Unadjusted sex-specific associations of fat mass with concentrations of 148 cardiometabolic traits at multiple life stages
	G1: Fat mass at age 9 and metabolic trait at age 15										G1: Fat mass at age 15 and metabolic trait at age 18										G1: Fat mass at age 18 and metabolic trait at age 25										G0: Fat mass at age 50 and metabolic trait at age 50
Legend: G1, offspring generation 1; G0, parent generation 0; HDL, high-density lipoprotein; LCI, lower 95% confidence interval; LDL, low-density lipoprotein; UCI, upper 95% confidence interval ; VLDL, very-low-density lipoprotein.
	Female					Male					Female					Male					Female					Male					Female					Male
Standardised outcome	Beta	LCI	UCI	P-value		Beta	LCI	UCI	P-value		Beta	LCI	UCI	P-value		Beta	LCI	UCI	P-value		Beta	LCI	UCI	P-value		Beta	LCI	UCI	P-value		Beta	LCI	UCI	P-value		Beta	LCI	UCI	P-value
Concentration of chylomicrons and extremely large VLDL particles (mol/l)	0.0560447	-0.0104101	0.122499	0.098301		0.181115	0.101359	0.26087	8.883e-06		0.135717	0.0527582	0.218675	0.00135912		0.269553	0.155695	0.383411	3.704e-06		0.161509	0.0943773	0.228641	2.576e-06		0.402294	0.252968	0.55162	1.435e-07		0.26951	0.239509	0.29951	3.212e-67		0.355493	0.279641	0.431345	5.937e-20
Total lipids in chylomicrons and extremely large VLDL (mmol/l)	0.0489895	-0.0166019	0.114581	0.14315		0.175668	0.0961973	0.255139	1.525e-05		0.133999	0.0512522	0.216747	0.00151998		0.259936	0.14698	0.372891	6.836e-06		0.160428	0.0931637	0.227693	3.138e-06		0.402713	0.252658	0.552767	1.599e-07		0.277696	0.247235	0.308156	4.167e-69		0.357639	0.28114	0.434139	7.305e-20
Phospholipids in chylomicrons and extremely large VLDL (mmol/l)	0.0474863	-0.0173145	0.112287	0.150843		0.170676	0.0918811	0.249471	2.249e-05		0.125163	0.0422376	0.208088	0.00311661		0.260395	0.147975	0.372814	5.955e-06		0.147553	0.0805589	0.214546	1.655e-05		0.401795	0.251103	0.552486	1.919e-07		0.26775	0.237373	0.298127	7.46e-65		0.371061	0.291254	0.450867	1.152e-19
Total cholesterol in chylomicrons and extremely large VLDL (mmol/l)	0.0555538	-0.0139916	0.125099	0.117374		0.172414	0.0938019	0.251025	1.775e-05		0.133794	0.0487741	0.218813	0.00205876		0.251295	0.139564	0.363027	1.095e-05		0.15019	0.080536	0.219844	2.476e-05		0.403351	0.241738	0.564963	1.08e-06		0.286307	0.255561	0.317052	6.411e-72		0.346159	0.267893	0.424424	5.869e-18
Cholesterol esters in chylomicrons and extremely large VLDL (mmol/l)	0.0621131	-0.0103146	0.134541	0.0927558		0.166059	0.0894614	0.242657	2.213e-05		0.137246	0.0499141	0.224578	0.00208781		0.239088	0.12934	0.348836	2.042e-05		0.151514	0.0806735	0.222354	2.876e-05		0.396873	0.227305	0.566442	4.76e-06		0.28997	0.259297	0.320644	5.473e-74		0.317721	0.239923	0.395518	1.485e-15
Free cholesterol in chylomicrons and extremely large VLDL (mmol/l)	0.0455999	-0.0195557	0.110756	0.17006		0.171715	0.0927128	0.250718	2.108e-05		0.12531	0.0424661	0.208155	0.003053		0.257413	0.144018	0.370809	9.073e-06		0.144958	0.0768417	0.213075	3.151e-05		0.400931	0.249862	0.551999	2.183e-07		0.27254	0.241692	0.303389	3.86e-65		0.368142	0.28988	0.446404	4.353e-20
Triglycerides in chylomicrons and extremely large VLDL (mmol/l)	0.0474229	-0.0173556	0.112201	0.151248		0.175958	0.0963789	0.255537	1.516e-05		0.134763	0.0524667	0.21706	0.00134471		0.260588	0.14745	0.373725	6.708e-06		0.164362	0.0975936	0.23113	1.507e-06		0.40061	0.253899	0.54732	9.743e-08		0.275851	0.245448	0.306254	1.728e-68		0.356512	0.281222	0.431803	2.483e-20
Concentration of very large VLDL particles (mol/l)	0.0472231	-0.018029	0.112475	0.155979		0.182296	0.101803	0.262788	9.388e-06		0.134646	0.0530103	0.216282	0.0012408		0.261441	0.145041	0.377841	1.126e-05		0.164829	0.0947818	0.234877	4.233e-06		0.397228	0.256673	0.537783	3.463e-08		0.258898	0.229785	0.288012	5.946e-66		0.356714	0.280078	0.433351	1.05e-19
Total lipids in very large VLDL (mmol/l)	0.044663	-0.0207469	0.110073	0.180697		0.178701	0.0986469	0.258756	1.257e-05		0.133168	0.0510676	0.215269	0.00149335		0.257762	0.142144	0.373381	1.305e-05		0.164082	0.0940831	0.23408	4.604e-06		0.39837	0.256524	0.540215	4.203e-08		0.270979	0.241315	0.300643	2.255e-69		0.353208	0.276731	0.429686	1.992e-19
Phospholipids in very large VLDL (mmol/l)	0.0437723	-0.0222837	0.109828	0.19391		0.174808	0.0951553	0.25446	1.753e-05		0.1211	0.0382881	0.203912	0.00418074		0.258195	0.141864	0.374525	1.425e-05		0.15673	0.0871632	0.226296	1.058e-05		0.401155	0.255361	0.546948	7.79e-08		0.267466	0.237465	0.297467	2.885e-66		0.346156	0.268195	0.424118	4.379e-18
Total cholesterol in very large VLDL (mmol/l)	0.0548309	-0.0137287	0.123391	0.116942		0.18307	0.103469	0.262672	6.823e-06		0.141335	0.0577777	0.224892	0.00092788		0.264455	0.150941	0.377968	5.262e-06		0.158919	0.0890122	0.228825	8.806e-06		0.405351	0.251417	0.559286	2.704e-07		0.285378	0.254797	0.315959	3.263e-72		0.333862	0.255967	0.411757	5.759e-17
Cholesterol esters in very large VLDL (mmol/l)	0.0592494	-0.0100634	0.128562	0.0938168		0.188209	0.108391	0.268026	3.982e-06		0.153463	0.070085	0.236841	0.00031543		0.26521	0.152049	0.378372	4.625e-06		0.164869	0.0941668	0.23557	5.155e-06		0.404676	0.251941	0.557411	2.285e-07		0.282297	0.252239	0.312355	4.354e-73		0.334752	0.25713	0.412375	3.719e-17
Free cholesterol in very large VLDL (mmol/l)	0.0494265	-0.0180086	0.116861	0.150762		0.174797	0.0957437	0.25385	1.516e-05		0.12665	0.0428247	0.210475	0.00308645		0.262071	0.148402	0.37574	6.57e-06		0.151442	0.0824177	0.220467	1.783e-05		0.404711	0.24973	0.559692	3.387e-07		0.286433	0.255295	0.317571	2.739e-70		0.329966	0.252235	0.407696	1.128e-16
Triglycerides in very large VLDL (mmol/l)	0.0415026	-0.0227631	0.105768	0.205491		0.177035	0.0969153	0.257155	1.536e-05		0.132697	0.0509371	0.214457	0.00148337		0.253611	0.137833	0.36939	1.84e-05		0.166522	0.0964038	0.23664	3.453e-06		0.39347	0.256427	0.530513	2.104e-08		0.265714	0.236421	0.295006	1.841e-68		0.35863	0.283227	0.434033	1.696e-20
Concentration of large VLDL particles (mol/l)	0.0445838	-0.0204746	0.109642	0.179125		0.175527	0.0960372	0.255017	1.556e-05		0.142593	0.0591901	0.225996	0.00081674		0.254412	0.141012	0.367812	1.152e-05		0.180568	0.10946	0.251676	7.015e-07		0.386542	0.256889	0.516196	6.023e-09		0.28052	0.252075	0.308965	3.004e-80		0.408465	0.340453	0.476477	1.442e-31
Total lipids in large VLDL (mmol/l)	0.0435225	-0.0221811	0.109226	0.194077		0.174681	0.0953373	0.254025	1.649e-05		0.142447	0.0590203	0.225875	0.0008297		0.253781	0.140153	0.367408	1.259e-05		0.179893	0.108744	0.251042	7.823e-07		0.387639	0.257294	0.517984	6.559e-09		0.286279	0.257194	0.315365	5.911e-80		0.403968	0.336382	0.471553	2.75e-31
Phospholipids in large VLDL (mmol/l)	0.0430689	-0.0229539	0.109092	0.200942		0.172529	0.0932554	0.251802	2.057e-05		0.136288	0.0527719	0.219804	0.00139719		0.255297	0.141901	0.368694	1.073e-05		0.177839	0.1064	0.249277	1.15e-06		0.388816	0.258385	0.519247	6.047e-09		0.285296	0.256175	0.314417	2.961e-79		0.40034	0.332795	0.467885	8.455e-31
Total cholesterol in large VLDL (mmol/l)	0.0457922	-0.0222439	0.113828	0.187007		0.171835	0.0929211	0.250749	2.037e-05		0.14236	0.0582709	0.22645	0.0009183		0.256503	0.143324	0.369682	9.381e-06		0.178426	0.106794	0.250059	1.133e-06		0.394703	0.259057	0.53035	1.363e-08		0.293064	0.263432	0.322697	1.112e-80		0.399417	0.329795	0.469038	5.514e-29
Cholesterol esters in large VLDL (mmol/l)	0.0496049	-0.0200068	0.119217	0.162425		0.169169	0.0912814	0.247057	2.137e-05		0.153779	0.069077	0.238481	0.00038018		0.25459	0.143259	0.365922	7.798e-06		0.191617	0.119464	0.263771	2.144e-07		0.391093	0.257784	0.524403	1.04e-08		0.300222	0.270706	0.329737	4.686e-85		0.389068	0.321179	0.456957	6.285e-29
Free cholesterol in large VLDL (mmol/l)	0.0415511	-0.0246856	0.107788	0.218758		0.172039	0.0924976	0.25158	2.312e-05		0.129771	0.0461699	0.213371	0.00236726		0.255862	0.14115	0.370573	1.293e-05		0.163849	0.0927475	0.234951	6.636e-06		0.394775	0.257543	0.532006	1.977e-08		0.28313	0.253341	0.312918	7.292e-75		0.405893	0.334874	0.476911	8.812e-29
Triglycerides in large VLDL (mmol/l)	0.0425821	-0.0221196	0.107284	0.19697		0.175518	0.0961497	0.254885	1.512e-05		0.143476	0.0602714	0.22668	0.00073623		0.250601	0.137143	0.364058	1.567e-05		0.180529	0.109651	0.251407	6.495e-07		0.383557	0.255336	0.511779	5.364e-09		0.282916	0.254029	0.311803	3.268e-79		0.405374	0.338657	0.472091	2.925e-32
Concentration of medium VLDL particles (mol/l)	0.0490277	-0.0184868	0.116542	0.154568		0.17731	0.0988661	0.255753	9.768e-06		0.156122	0.071785	0.24046	0.00029127		0.257493	0.146521	0.368465	5.737e-06		0.192828	0.121749	0.263907	1.176e-07		0.376303	0.252891	0.499715	2.732e-09		0.297257	0.268801	0.325714	1.739e-89		0.440146	0.376218	0.504073	8.605e-41
Total lipids in medium VLDL (mmol/l)	0.0488456	-0.0194941	0.117185	0.161161		0.175029	0.0967958	0.253262	1.202e-05		0.157779	0.0732059	0.242352	0.00026116		0.256659	0.146154	0.367164	5.618e-06		0.19118	0.119921	0.262439	1.614e-07		0.376996	0.253086	0.500906	2.954e-09		0.307807	0.278369	0.337245	1.201e-89		0.434838	0.371289	0.498387	2.553e-40
Phospholipids in medium VLDL (mmol/l)	0.0419117	-0.0268509	0.110674	0.232105		0.162319	0.0842472	0.240391	4.721e-05		0.143065	0.057738	0.228392	0.00102842		0.254644	0.145279	0.36401	5.327e-06		0.189753	0.118406	0.2611	2.059e-07		0.377934	0.253793	0.502075	2.889e-09		0.3091	0.279553	0.338647	9.88e-90		0.429776	0.366581	0.49297	7.38e-40
Total cholesterol in medium VLDL (mmol/l)	0.0418284	-0.0294544	0.113111	0.249967		0.14928	0.0727049	0.225854	0.00013553		0.144495	0.0576713	0.231319	0.00112052		0.246852	0.140486	0.353217	5.713e-06		0.176133	0.10316	0.249105	2.391e-06		0.377071	0.249361	0.504782	8.386e-09		0.314604	0.283767	0.345441	1.337e-85		0.400369	0.33719	0.463549	6.546e-35
Cholesterol esters in medium VLDL (mmol/l)	0.0434877	-0.0289835	0.115959	0.239417		0.139531	0.0662706	0.212791	0.00019252		0.147775	0.0587087	0.236842	0.0011603		0.234173	0.131604	0.336742	8.064e-06		0.171915	0.0981738	0.245657	5.182e-06		0.367354	0.239118	0.495589	2.261e-08		0.31438	0.282658	0.346103	4.748e-81		0.357693	0.296447	0.418939	5.688e-30
Free cholesterol in medium VLDL (mmol/l)	0.0372785	-0.0313212	0.105878	0.286688		0.153184	0.0750497	0.231318	0.00012415		0.132903	0.0476202	0.218186	0.00227516		0.249347	0.140053	0.35864	8.185e-06		0.175745	0.103868	0.247622	1.769e-06		0.377199	0.251528	0.50287	4.771e-09		0.303213	0.27326	0.333166	2.348e-84		0.43223	0.367674	0.496785	1.048e-38
Triglycerides in medium VLDL (mmol/l)	0.0531119	-0.0132563	0.11948	0.11671		0.185998	0.107991	0.264005	3.105e-06		0.164776	0.0808098	0.248743	0.0001232		0.254607	0.143284	0.36593	7.775e-06		0.196338	0.125916	0.266759	5.251e-08		0.372278	0.250846	0.493711	2.246e-09		0.299036	0.270213	0.327859	2.405e-88		0.44488	0.381606	0.508154	1.968e-42
Concentration of small VLDL particles (mol/l)	0.0461735	-0.025122	0.117469	0.204204		0.135221	0.0604923	0.209951	0.00039561		0.133345	0.0434048	0.223285	0.00368726		0.25305	0.15561	0.35049	3.926e-07		0.201995	0.128147	0.275844	9.271e-08		0.356077	0.242886	0.469268	8.606e-10		0.340215	0.309522	0.370908	5.07e-100		0.398066	0.340852	0.45528	1.334e-41
Total lipids in small VLDL (mmol/l)	0.0517091	-0.0203097	0.123728	0.159266		0.132857	0.0591756	0.206539	0.00041467		0.136911	0.044853	0.228968	0.00358214		0.257355	0.163093	0.351617	9.795e-08		0.199258	0.125061	0.273454	1.57e-07		0.353016	0.240353	0.465679	1e-09		0.360894	0.328857	0.392931	4.31e-103		0.375802	0.320963	0.43064	1.962e-40
Phospholipids in small VLDL (mmol/l)	0.0555105	-0.0182924	0.129313	0.140358		0.122133	0.0501913	0.194076	0.00088542		0.124008	0.0295332	0.218483	0.0101248		0.250964	0.162984	0.338944	2.591e-08		0.192736	0.117973	0.267498	4.758e-07		0.341958	0.233638	0.450279	7.521e-10		0.362324	0.33005	0.394597	1.94e-102		0.361632	0.309207	0.414058	6.179e-41
Total cholesterol in small VLDL (mmol/l)	0.0596951	-0.0128488	0.132239	0.106734		0.11243	0.0435382	0.181321	0.00139204		0.128565	0.0303444	0.226786	0.0103362		0.238176	0.151285	0.325067	8.72e-08		0.174068	0.0981068	0.250029	7.464e-06		0.310492	0.203597	0.417387	1.445e-08		0.343326	0.312139	0.374513	9.603e-99		0.262832	0.214031	0.311634	8.787e-26
Cholesterol esters in small VLDL (mmol/l)	0.0667926	-0.0056275	0.139213	0.0706408		0.112613	0.0463313	0.178894	0.00087711		0.133085	0.0334936	0.232676	0.00884764		0.222926	0.137512	0.30834	3.439e-07		0.167689	0.0919045	0.243473	1.513e-05		0.283164	0.179521	0.386806	9.587e-08		0.317943	0.288011	0.347875	2.421e-92		0.203474	0.156415	0.250532	3.033e-17
Free cholesterol in small VLDL (mmol/l)	0.0398471	-0.0337638	0.113458	0.288554		0.101533	0.0292684	0.173798	0.00591231		0.106601	0.0118675	0.201335	0.0274443		0.241383	0.151465	0.331301	1.588e-07		0.172009	0.0964646	0.247552	8.522e-06		0.335218	0.224875	0.445562	3.116e-09		0.349289	0.316653	0.381926	1.18e-93		0.337574	0.28598	0.389167	4.563e-37
Triglycerides in small VLDL (mmol/l)	0.0365177	-0.0323521	0.105387	0.298533		0.137235	0.0615045	0.212965	0.00038788		0.131771	0.0448072	0.218736	0.00300231		0.242464	0.139665	0.345264	4.023e-06		0.203578	0.131286	0.275869	3.869e-08		0.358963	0.244223	0.473703	1.061e-09		0.321026	0.290594	0.351457	3.749e-91		0.411765	0.354668	0.468863	1.657e-44
Concentration of very small VLDL particles (mol/l)	0.008481	-0.0619302	0.0788921	0.813294		-0.0003907	-0.0646016	0.0638202	0.99048		0.0369047	-0.0620099	0.135819	0.464392		0.165561	0.0862374	0.244885	4.455e-05		0.124482	0.0460312	0.202933	0.00188889		0.263442	0.161081	0.365803	4.97e-07		0.284814	0.25336	0.316269	2.266e-68		0.212563	0.155531	0.269595	3.181e-13
Total lipids in very small VLDL (mmol/l)	0.0269613	-0.0424226	0.0963452	0.446126		0.0338946	-0.0309811	0.0987704	0.305685		0.0621817	-0.0395523	0.163916	0.230755		0.177915	0.0972553	0.258575	1.609e-05		0.118309	0.0400404	0.196578	0.00307274		0.251712	0.150545	0.352879	1.165e-06		0.250413	0.221204	0.279622	1.136e-61		0.151248	0.10496	0.197535	1.636e-10
Phospholipids in very small VLDL (mmol/l)	-0.0088304	-0.0759237	0.058263	0.796354		-0.0308877	-0.0920811	0.0303057	0.322356		0.0007588	-0.0995723	0.10109	0.988166		0.136386	0.0574681	0.215304	0.00071652		0.077994	0.0011759	0.154812	0.0465987		0.198193	0.103122	0.293264	4.547e-05		0.221053	0.189541	0.252566	2.999e-42		0.0715059	0.0202461	0.122766	0.00626489
Total cholesterol in very small VLDL (mmol/l)	0.048399	-0.0205588	0.117357	0.168842		0.0634286	-0.000503	0.12736	0.0518285		0.0906294	-0.0118719	0.193131	0.083063		0.152562	0.0716116	0.233512	0.00022587		0.111106	0.0332586	0.188953	0.00518049		0.217211	0.118616	0.315806	1.647e-05		0.177332	0.151855	0.202809	1.231e-41		0.0793336	0.0386463	0.120021	0.00013372
Cholesterol esters in very small VLDL (mmol/l)	0.0676032	-0.0041416	0.139348	0.0647599		0.0964102	0.0330308	0.15979	0.00288531		0.115615	0.0133499	0.217881	0.0267291		0.168097	0.0869173	0.249277	5.112e-05		0.125468	0.0477407	0.203196	0.0015736		0.222785	0.122689	0.322881	1.349e-05		0.172507	0.148007	0.197008	1.511e-42		0.0849087	0.0453802	0.124437	2.587e-05
Free cholesterol in very small VLDL (mmol/l)	0.0027377	-0.0605261	0.0660015	0.932378		-0.0158778	-0.0802671	0.0485115	0.628736		0.0209616	-0.0800955	0.122019	0.684172		0.100298	0.0207795	0.179816	0.0134639		0.0753212	-0.0019342	0.152577	0.0560112		0.195016	0.101512	0.28852	4.511e-05		0.180587	0.152372	0.208802	1.441e-35		0.0624332	0.0188946	0.105972	0.00495485
Triglycerides in very small VLDL (mmol/l)	0.0131616	-0.0616851	0.0880084	0.730243		0.0380441	-0.0308526	0.106941	0.278985		0.0481802	-0.0442584	0.140619	0.306777		0.19597	0.110786	0.281154	6.878e-06		0.153782	0.0744491	0.233114	0.00014881		0.322948	0.216189	0.429708	3.627e-09		0.318745	0.286145	0.351344	5.101e-79		0.326275	0.276456	0.376094	3.908e-37
Concentration of IDL particles (mol/l)	-0.0319141	-0.0964913	0.0326631	0.332577		-0.0713748	-0.131792	-0.0109576	0.0206111		-0.042941	-0.14393	0.0580483	0.404397		0.102018	0.0249197	0.179116	0.00953383		0.0312856	-0.0450366	0.107608	0.421502		0.156121	0.0587453	0.253497	0.00169272		0.155773	0.124011	0.187534	1.076e-21		0.0211153	-0.0454749	0.0877055	0.534204
Total lipids in IDL (mmol/l)	-0.0192306	-0.0842486	0.0457873	0.561955		-0.0519703	-0.112596	0.008655	0.0928892		-0.0260211	-0.127516	0.0754738	0.615122		0.110932	0.0329076	0.188957	0.00535465		0.0273916	-0.0487827	0.103566	0.480716		0.147238	0.0505819	0.243894	0.00285159		0.150845	0.119346	0.182345	9.114e-21		0.0016815	-0.0502807	0.0536437	0.949419
Phospholipids in IDL (mmol/l)	-0.0243115	-0.0871416	0.0385186	0.448048		-0.0744143	-0.134074	-0.0147541	0.0145226		-0.047416	-0.148114	0.053282	0.355837		0.0887625	0.0120187	0.165506	0.0234239		0.0191674	-0.0568228	0.0951575	0.620849		0.123703	0.0314815	0.215924	0.00859434		0.135689	0.103822	0.167555	8.965e-17		-0.0372862	-0.0906753	0.016103	0.171016
Total cholesterol in IDL (mmol/l)	-0.0138472	-0.0800351	0.0523407	0.681646		-0.0327029	-0.093851	0.0284451	0.294386		-0.0081902	-0.110598	0.0942179	0.875368		0.11548	0.0352478	0.195713	0.00481433		0.026525	-0.049302	0.102352	0.492731		0.138969	0.0415823	0.236356	0.00518832		0.134445	0.103187	0.165702	4.412e-17		-0.0138821	-0.065971	0.0382067	0.601362
Cholesterol esters in IDL (mmol/l)	-0.0072798	-0.0749097	0.06035	0.832835		-0.0103496	-0.0725662	0.0518669	0.744291		0.0108001	-0.0916744	0.113275	0.836252		0.134888	0.0529226	0.216853	0.00127232		0.0408866	-0.0348102	0.116583	0.289556		0.161079	0.0603108	0.261848	0.00174735		0.151951	0.120829	0.183073	1.621e-21		0.0180998	-0.0341168	0.0703164	0.496823
Free cholesterol in IDL (mmol/l)	-0.0287314	-0.0915655	0.0341028	0.369975		-0.084776	-0.144132	-0.0254196	0.00514125		-0.0542624	-0.155483	0.0469585	0.293192		0.0656428	-0.0109383	0.142224	0.092902		-0.0108778	-0.08674	0.0649844	0.778555		0.0791742	-0.0097513	0.1681	0.0809402		0.0884151	0.0569602	0.11987	3.761e-08		-0.0928212	-0.145239	-0.0404035	0.00052192
Triglycerides in IDL (mmol/l)	-0.0325381	-0.110336	0.0452599	0.412199		-0.0989264	-0.155862	-0.0419906	0.00066787		-0.0716897	-0.163346	0.0199661	0.125185		0.0910807	0.0246583	0.157503	0.00722808		0.046586	-0.0336201	0.126792	0.254764		0.221199	0.130554	0.311845	1.853e-06		0.226958	0.194247	0.259669	2.185e-41		0.185519	0.141106	0.229932	3.331e-16
Concentration of large LDL particles (mol/l)	-0.0150165	-0.0781183	0.0480852	0.640777		-0.0676661	-0.12866	-0.0066722	0.0296941		-0.0384061	-0.138344	0.061532	0.45109		0.112057	0.0349147	0.189199	0.00443906		0.032714	-0.0431511	0.108579	0.397791		0.135227	0.0416259	0.228828	0.00465834		0.158657	0.127186	0.190129	8.04e-23		0.0041814	-0.0621212	0.0704841	0.901608
Total lipids in large LDL (mmol/l)	-0.0141581	-0.0779624	0.0496462	0.663493		-0.0598818	-0.121036	0.0012724	0.0549568		-0.0332807	-0.133459	0.0668973	0.514737		0.115366	0.0380349	0.192697	0.00348004		0.0316379	-0.0441879	0.107464	0.41325		0.129221	0.0361121	0.22233	0.00655526		0.171092	0.137886	0.204298	9.326e-24		-0.0060141	-0.0608957	0.0488675	0.829907
Phospholipids in large LDL (mmol/l)	-0.0055207	-0.0697486	0.0587071	0.866156		-0.04366	-0.104933	0.0176127	0.16245		-0.0171553	-0.117517	0.0832064	0.737458		0.128864	0.0500522	0.207675	0.00136716		0.032522	-0.0432518	0.108296	0.399999		0.133855	0.0402753	0.227435	0.00508252		0.180051	0.147189	0.212913	1.288e-26		-0.0058353	-0.0609445	0.0492739	0.835561
Total cholesterol in large LDL (mmol/l)	-0.0123414	-0.0761697	0.0514868	0.704594		-0.0542451	-0.115638	0.0071475	0.0832832		-0.0257079	-0.126643	0.0752273	0.617443		0.113713	0.0350683	0.192358	0.00462481		0.035164	-0.0404562	0.110784	0.36186		0.12115	0.0286558	0.213644	0.0102852		0.164353	0.130908	0.197799	8.978e-22		-0.0176334	-0.073296	0.0380292	0.534594
Cholesterol esters in large LDL (mmol/l)	-0.0098185	-0.0740389	0.0544019	0.764344		-0.0465541	-0.108493	0.0153849	0.140639		-0.0188039	-0.119551	0.0819431	0.714343		0.122934	0.0435627	0.202306	0.0024203		0.0449582	-0.0304131	0.12033	0.242183		0.13503	0.0411821	0.228878	0.00482887		0.17985	0.146191	0.213508	2.081e-25		0.004283	-0.0514132	0.0599792	0.880174
Free cholesterol in large LDL (mmol/l)	-0.0198971	-0.0826029	0.0428087	0.533837		-0.0777455	-0.137897	-0.0175944	0.0113247		-0.0466664	-0.147938	0.0546056	0.366216		0.0846103	0.0075417	0.161679	0.0314373		0.0034428	-0.0727531	0.0796387	0.929391		0.0752541	-0.0130047	0.163513	0.0946346		0.113955	0.0813942	0.146515	7.682e-12		-0.0851695	-0.140793	-0.0295465	0.00269724
Triglycerides in large LDL (mmol/l)	-0.042191	-0.118703	0.0343207	0.279645		-0.120166	-0.176366	-0.0639661	2.861e-05		-0.109369	-0.199919	-0.0188186	0.0179503		0.0693085	0.005764	0.132853	0.0325571		-0.0161172	-0.0933029	0.0610686	0.682177		0.154428	0.0723972	0.236459	0.00022945		0.153859	0.121334	0.186385	2.636e-20		0.0933512	0.0507674	0.135935	1.76e-05
Concentration of medium LDL particles (mol/l)	-0.0052248	-0.0680397	0.0575901	0.870443		-0.054143	-0.11597	0.0076843	0.0860627		-0.02681	-0.126755	0.0731355	0.598856		0.129929	0.0515991	0.208259	0.00116361		0.0419544	-0.0338578	0.117766	0.277881		0.123181	0.0337372	0.212625	0.00697997		0.181779	0.150982	0.212577	1.437e-30		0.0327755	-0.0306507	0.0962017	0.311081
Total lipids in medium LDL (mmol/l)	-0.0074758	-0.0711592	0.0562075	0.817951		-0.0516385	-0.113384	0.0101065	0.101136		-0.0257277	-0.126199	0.0747438	0.615548		0.127754	0.0496815	0.205826	0.00135551		0.0417988	-0.0340407	0.117638	0.27984		0.119289	0.0303764	0.208201	0.00858073		0.192839	0.158961	0.226718	1.432e-28		0.0226835	-0.030582	0.0759489	0.403831
Phospholipids in medium LDL (mmol/l)	0.0034341	-0.0619553	0.0688236	0.91798		-0.0196478	-0.0848617	0.0455661	0.554696		-0.0041781	-0.103249	0.0948927	0.934085		0.166378	0.0863165	0.246439	4.804e-05		0.0519292	-0.0240995	0.127958	0.18053		0.159044	0.0644233	0.253664	0.00099886		0.227075	0.193445	0.260706	2.533e-39		0.0844239	0.0306822	0.138165	0.00208355
Total cholesterol in medium LDL (mmol/l)	-0.0071105	-0.0705673	0.0563463	0.826094		-0.0487702	-0.110017	0.0124769	0.118538		-0.0195813	-0.121177	0.0820145	0.705448		0.120238	0.0409985	0.199478	0.00296135		0.0438814	-0.0317681	0.119531	0.255391		0.10464	0.0175914	0.19169	0.0185017		0.182612	0.148702	0.216522	8.894e-26		0.0009257	-0.0531745	0.055026	0.97324
Cholesterol esters in medium LDL (mmol/l)	-0.006064	-0.0693568	0.0572289	0.850984		-0.045969	-0.106718	0.0147794	0.137967		-0.017379	-0.118798	0.0840396	0.73683		0.119267	0.0398275	0.198706	0.00327798		0.0495841	-0.0257044	0.124873	0.196619		0.107867	0.0202101	0.195525	0.0159041		0.187646	0.153596	0.221696	6.644e-27		0.0019169	-0.05188	0.0557138	0.944312
Free cholesterol in medium LDL (mmol/l)	-0.0112368	-0.0751269	0.0526532	0.730199		-0.059009	-0.122714	0.004696	0.0694317		-0.0292441	-0.131185	0.072697	0.573727		0.122088	0.0434987	0.200676	0.00234844		0.0207215	-0.0563859	0.0978288	0.598191		0.0901297	0.0066329	0.173627	0.0343914		0.15472	0.122111	0.187329	2.037e-20		-0.0033767	-0.0573254	0.050572	0.902345
Triglycerides in medium LDL (mmol/l)	-0.0303821	-0.103693	0.0429292	0.416473		-0.125741	-0.18299	-0.0684924	1.726e-05		-0.106314	-0.196386	-0.0162425	0.0207306		0.0631566	-0.0002935	0.126607	0.051068		-0.0369371	-0.112337	0.0384627	0.336759		0.11522	0.039384	0.191055	0.00292491		0.127651	0.0938059	0.161496	1.667e-13		0.0658208	0.0259667	0.105675	0.00121275
Concentration of small LDL particles (mol/l)	-0.0089892	-0.0719516	0.0539732	0.779519		-0.0574559	-0.121661	0.0067489	0.0794143		-0.0380068	-0.138261	0.0622477	0.457232		0.131706	0.0535267	0.209885	0.00097291		0.0309779	-0.0449671	0.106923	0.423788		0.111288	0.0252115	0.197364	0.0113085		0.155821	0.125045	0.186597	5.301e-23		0.0302352	-0.0369887	0.0974592	0.377956
Total lipids in small LDL (mmol/l)	-0.0063809	-0.0698392	0.0570774	0.843698		-0.0499765	-0.113212	0.0132593	0.121321		-0.0252915	-0.126217	0.0756338	0.623118		0.130368	0.0516715	0.209064	0.00118086		0.0297005	-0.0463387	0.10574	0.443713		0.104987	0.0198739	0.190099	0.0156548		0.179893	0.146028	0.213759	3.925e-25		0.0156904	-0.0379832	0.0693641	0.566604
Phospholipids in small LDL (mmol/l)	-0.0109725	-0.0759278	0.0539828	0.740474		-0.0388282	-0.105362	0.0277057	0.252567		-0.027804	-0.127269	0.0716609	0.583565		0.149487	0.0699168	0.229057	0.00023639		0.0162658	-0.0604166	0.0929481	0.677423		0.119029	0.0343679	0.20369	0.00588715		0.179243	0.145701	0.212785	2.061e-25		0.0550332	-0.0009364	0.111003	0.0539567
Total cholesterol in small LDL (mmol/l)	-0.0047649	-0.0677386	0.0582088	0.882055		-0.0501306	-0.112298	0.0120365	0.11394		-0.0211346	-0.123101	0.080832	0.684393		0.117457	0.0380679	0.196847	0.00375898		0.0335569	-0.0424125	0.109526	0.3864		0.0863646	0.0028697	0.169859	0.0426376		0.166913	0.133106	0.20072	5.819e-22		-0.0158013	-0.0698572	0.0382545	0.566624
Cholesterol esters in small LDL (mmol/l)	-0.0047416	-0.066983	0.0574998	0.881256		-0.0500271	-0.111263	0.0112093	0.109282		-0.0203205	-0.121893	0.0812517	0.69481		0.115255	0.0357349	0.194776	0.00452756		0.0410598	-0.0345766	0.116696	0.287134		0.0894767	0.0047261	0.174227	0.0385349		0.172121	0.138107	0.206134	5.577e-23		-0.0169761	-0.0703508	0.0363987	0.532966
Free cholesterol in small LDL (mmol/l)	-0.0046773	-0.0690868	0.0597322	0.886771		-0.0475527	-0.11401	0.0189046	0.160698		-0.0237383	-0.126342	0.0788653	0.650034		0.122652	0.0427322	0.202571	0.00265152		0.0063295	-0.070884	0.083543	0.872282		0.0725837	-0.0048756	0.150043	0.0662499		0.132452	0.101003	0.163902	1.911e-16		-0.0096283	-0.0634473	0.0441908	0.72581
Triglycerides in small LDL (mmol/l)	-0.00618	-0.0778628	0.0655027	0.865758		-0.0503084	-0.112722	0.0121052	0.114091		-0.0444355	-0.135923	0.047052	0.340898		0.13811	0.0634693	0.212751	0.00029312		0.021685	-0.055384	0.098754	0.581099		0.222819	0.12292	0.322718	1.293e-05		0.215228	0.181624	0.248832	1.295e-35		0.186166	0.139487	0.232846	6.5e-15
Concentration of very large HDL particles (mol/l)	-0.115487	-0.179861	-0.0511122	0.00044354		-0.22892	-0.287884	-0.169956	3.941e-14		-0.230072	-0.31902	-0.141125	4.362e-07		-0.179476	-0.245174	-0.113777	9.63e-08		-0.223154	-0.289051	-0.157258	4.213e-11		-0.138885	-0.193258	-0.0845119	6.039e-07		-0.391775	-0.421647	-0.361902	9.69e-137		-0.298607	-0.339079	-0.258135	1.881e-46
Total lipids in very large HDL (mmol/l)	-0.115783	-0.18045	-0.0511169	0.00045513		-0.228791	-0.288568	-0.169015	8.837e-14		-0.229139	-0.318811	-0.139467	5.983e-07		-0.178057	-0.245226	-0.110887	2.257e-07		-0.223241	-0.289144	-0.157337	4.162e-11		-0.139369	-0.193589	-0.085149	5.134e-07		-0.372934	-0.401956	-0.343913	1.12e-131		-0.242934	-0.275977	-0.209891	3.832e-46
Phospholipids in very large HDL (mmol/l)	-0.118416	-0.182684	-0.054148	0.00030914		-0.232087	-0.291083	-0.173091	1.831e-14		-0.232693	-0.321501	-0.143885	3.096e-07		-0.192901	-0.258474	-0.127329	9.493e-09		-0.228769	-0.295323	-0.162216	2.168e-11		-0.161558	-0.216849	-0.106267	1.188e-08		-0.393539	-0.422836	-0.364242	6.35e-143		-0.299988	-0.337033	-0.262942	2.316e-55
Total cholesterol in very large HDL (mmol/l)	-0.102732	-0.168391	-0.0370728	0.00217914		-0.21463	-0.275986	-0.153273	8.941e-12		-0.202972	-0.293353	-0.112591	1.129e-05		-0.151673	-0.224351	-0.0789948	4.464e-05		-0.213629	-0.279422	-0.147836	2.481e-10		-0.123171	-0.178935	-0.0674072	1.566e-05		-0.341708	-0.370496	-0.312919	1.31e-113		-0.188013	-0.217859	-0.158167	1.616e-34
Cholesterol esters in very large HDL (mmol/l)	-0.0939932	-0.160149	-0.0278379	0.00537821		-0.206529	-0.268157	-0.144902	6.189e-11		-0.189244	-0.27893	-0.0995579	3.673e-05		-0.139504	-0.214997	-0.064011	0.00029851		-0.207601	-0.273443	-0.141759	7.886e-10		-0.119783	-0.177636	-0.0619305	5.118e-05		-0.327558	-0.356298	-0.298819	2.55e-105		-0.172048	-0.200573	-0.143522	8.007e-32
Free cholesterol in very large HDL (mmol/l)	-0.120117	-0.184559	-0.0556746	0.00026295		-0.225944	-0.286063	-0.165825	2.404e-13		-0.228027	-0.319179	-0.136876	1.02e-06		-0.173578	-0.24067	-0.106486	4.338e-07		-0.223263	-0.28924	-0.157287	4.348e-11		-0.128466	-0.1807	-0.0762314	1.54e-06		-0.374655	-0.403714	-0.345596	1.73e-132		-0.22917	-0.263159	-0.195182	3.275e-39
Triglycerides in very large HDL (mmol/l)	-0.117938	-0.18134	-0.054536	0.00027061		-0.108382	-0.169953	-0.0468103	0.00056711		-0.121143	-0.205492	-0.0367949	0.00490582		-0.0075305	-0.0993238	0.0842627	0.872182		-0.0975988	-0.165759	-0.0294386	0.00503597		0.14167	0.0388635	0.244477	0.00694575		-0.150197	-0.182564	-0.117831	1.324e-19		0.0777497	0.0233211	0.132178	0.00512339
Concentration of large HDL particles (mol/l)	-0.110307	-0.177052	-0.0435624	0.00120913		-0.221828	-0.280348	-0.163308	1.508e-13		-0.238008	-0.324464	-0.151552	7.679e-08		-0.189808	-0.257816	-0.121801	5.09e-08		-0.257719	-0.324397	-0.191042	5.748e-14		-0.164802	-0.223538	-0.106066	4.327e-08		-0.381664	-0.409329	-0.353999	3.75e-150		-0.401394	-0.450225	-0.352564	5.903e-57
Total lipids in large HDL (mmol/l)	-0.115617	-0.181831	-0.049403	0.00062797		-0.222354	-0.281207	-0.163502	1.805e-13		-0.235177	-0.322902	-0.147451	1.651e-07		-0.192176	-0.261116	-0.123236	5.283e-08		-0.258516	-0.325218	-0.191813	4.931e-14		-0.167288	-0.226149	-0.108427	2.905e-08		-0.38166	-0.408755	-0.354564	5.26e-156		-0.311856	-0.349534	-0.274178	1.068e-57
Phospholipids in large HDL (mmol/l)	-0.103328	-0.16928	-0.0373758	0.00214968		-0.211354	-0.269743	-0.152965	1.698e-12		-0.224379	-0.310788	-0.13797	3.936e-07		-0.166961	-0.234661	-0.09926	1.443e-06		-0.251573	-0.318879	-0.184266	3.594e-13		-0.160686	-0.220034	-0.101338	1.245e-07		-0.351014	-0.377816	-0.324212	2.06e-136		-0.312787	-0.352418	-0.273157	9.491e-53
Total cholesterol in large HDL (mmol/l)	-0.123309	-0.189989	-0.0566293	0.00029384		-0.229521	-0.289291	-0.169751	7.342e-14		-0.241991	-0.331274	-0.152708	1.209e-07		-0.213597	-0.284257	-0.142938	3.721e-09		-0.26221	-0.328827	-0.195594	2.022e-14		-0.178011	-0.237288	-0.118734	4.686e-09		-0.403682	-0.431134	-0.37623	8.44e-169		-0.317261	-0.354153	-0.280369	5.104e-62
Cholesterol esters in large HDL (mmol/l)	-0.124357	-0.191296	-0.0574189	0.00027553		-0.230292	-0.289996	-0.170588	5.708e-14		-0.243156	-0.332478	-0.153834	1.066e-07		-0.215429	-0.286195	-0.144663	2.898e-09		-0.2616	-0.328153	-0.195046	2.193e-14		-0.176633	-0.236149	-0.117116	7.042e-09		-0.403191	-0.430687	-0.375694	6.26e-168		-0.313928	-0.350519	-0.277336	9.703e-62
Free cholesterol in large HDL (mmol/l)	-0.11902	-0.184826	-0.0532141	0.00039806		-0.226159	-0.285914	-0.166403	1.642e-13		-0.236512	-0.325828	-0.147195	2.324e-07		-0.206307	-0.276691	-0.135923	1.071e-08		-0.263771	-0.330614	-0.196929	1.743e-14		-0.182037	-0.24075	-0.123324	1.486e-09		-0.404684	-0.43201	-0.377359	5.35e-171		-0.327404	-0.365297	-0.289512	1.427e-62
Triglycerides in large HDL (mmol/l)	-0.0978043	-0.164802	-0.030807	0.00423932		-0.0873487	-0.142	-0.0326973	0.00174536		-0.0981187	-0.182782	-0.013455	0.0231482		-0.0374995	-0.118477	0.043478	0.363846		-0.203432	-0.270292	-0.136573	2.948e-09		-0.0382937	-0.0965402	0.0199528	0.197398		-0.318217	-0.34708	-0.289354	5.515e-99		-0.147796	-0.180258	-0.115334	6.173e-19
Concentration of medium HDL particles (mol/l)	-0.010521	-0.0810195	0.0599774	0.769808		-0.0481921	-0.107754	0.0113699	0.112725		-0.106933	-0.197756	-0.0161111	0.0210488		0.0089013	-0.062929	0.0807315	0.807986		-0.139816	-0.213123	-0.0665089	0.00018973		-0.0273276	-0.0859734	0.0313181	0.360861		-0.0259257	-0.0562136	0.0043623	0.093393		-0.210198	-0.276572	-0.143824	5.792e-10
Total lipids in medium HDL (mmol/l)	-0.0205706	-0.089579	0.0484378	0.5589		-0.0623208	-0.1224	-0.0022421	0.0420484		-0.114575	-0.205508	-0.0236429	0.0135608		-0.0086922	-0.0822271	0.0648427	0.816681		-0.143178	-0.216519	-0.0698366	0.00013352		-0.0352931	-0.0937482	0.023162	0.236491		-0.0526468	-0.0824254	-0.0228682	0.00053289		-0.181358	-0.23422	-0.128496	1.946e-11
Phospholipids in medium HDL (mmol/l)	-0.0232764	-0.0950994	0.0485465	0.525144		-0.0770144	-0.136061	-0.0179677	0.0106008		-0.129467	-0.219279	-0.039655	0.00474993		-0.0075216	-0.0785033	0.0634601	0.835376		-0.138127	-0.211212	-0.0650411	0.00021685		-0.0238973	-0.0806838	0.0328892	0.409252		-0.0450008	-0.0751086	-0.014893	0.00340319		-0.152268	-0.203884	-0.100653	7.776e-09
Total cholesterol in medium HDL (mmol/l)	-0.0287775	-0.0943215	0.0367666	0.389328		-0.0706888	-0.132268	-0.0091095	0.0244749		-0.113412	-0.205805	-0.0210188	0.0161675		-0.0408826	-0.119551	0.0377862	0.308202		-0.157046	-0.230839	-0.0832543	3.148e-05		-0.0727193	-0.132241	-0.0131978	0.0166727		-0.106016	-0.134453	-0.0775802	3.129e-13		-0.24873	-0.30219	-0.195271	1.063e-19
Cholesterol esters in medium HDL (mmol/l)	-0.0280054	-0.0936469	0.0376361	0.402872		-0.069955	-0.131846	-0.0080639	0.0267559		-0.11348	-0.205987	-0.0209724	0.0162354		-0.0471601	-0.1264	0.0320797	0.243235		-0.157733	-0.231641	-0.0838247	2.992e-05		-0.0755225	-0.135704	-0.0153409	0.0139427		-0.109975	-0.138736	-0.0812128	7.767e-14		-0.253355	-0.30691	-0.199799	2.624e-20
Free cholesterol in medium HDL (mmol/l)	-0.0311975	-0.0965807	0.0341857	0.349525		-0.0636403	-0.123386	-0.0038947	0.0368333		-0.105038	-0.196515	-0.0135624	0.0244413		-0.0099445	-0.0857932	0.0659042	0.797083		-0.15315	-0.226533	-0.0797666	4.46e-05		-0.0619978	-0.119223	-0.0047727	0.0337363		-0.0883396	-0.115963	-0.0607157	3.937e-10		-0.222931	-0.274769	-0.171093	4.463e-17
Triglycerides in medium HDL (mmol/l)	0.0666688	-0.0089354	0.142273	0.0839003		0.138659	0.0713782	0.20594	5.494e-05		0.105248	0.0116695	0.198826	0.0275225		0.205747	0.122098	0.289397	1.538e-06		0.0927511	0.01231	0.173192	0.023855		0.268837	0.185924	0.35175	2.627e-10		0.328704	0.296239	0.361168	2.192e-84		0.301131	0.252249	0.350012	4.117e-33
Concentration of small HDL particles (mol/l)	0.0766307	0.0014233	0.151838	0.0458227		0.0909242	0.0291408	0.152707	0.00394		-0.0005609	-0.0964451	0.0953233	0.990847		0.12408	0.0493285	0.198831	0.00115437		-0.0048264	-0.0811233	0.0714706	0.901271		0.0517337	0.0021895	0.101278	0.04071		0.183495	0.157051	0.209939	2.147e-41		0.0785383	0.0246035	0.132473	0.00432522
Total lipids in small HDL (mmol/l)	0.048481	-0.0290545	0.126016	0.220257		0.0137833	-0.0464352	0.0740019	0.653576		-0.0461188	-0.139261	0.0470235	0.331596		0.082268	0.0097048	0.154831	0.0263027		-0.0099391	-0.0862126	0.0663345	0.798299		0.0416547	-0.0073513	0.0906607	0.0956681		0.263058	0.229468	0.296648	5.436e-52		0.056503	0.0018114	0.111195	0.0428826
Phospholipids in small HDL (mmol/l)	0.0541626	-0.0184491	0.126774	0.143669		0.0987112	0.0370917	0.160331	0.00170336		-0.0122005	-0.108741	0.0843401	0.804258		0.0892698	0.0103043	0.168235	0.0267359		-0.0284805	-0.106062	0.0491013	0.471598		0.0875878	0.0281423	0.147033	0.00390395		0.142353	0.107797	0.176908	8.348e-16		0.109186	0.0615731	0.1568	7.095e-06
Total cholesterol in small HDL (mmol/l)	0.0212804	-0.0500778	0.0926386	0.558727		-0.0952481	-0.154354	-0.0361425	0.00159811		-0.081288	-0.168902	0.0063259	0.068972		0.0294755	-0.044435	0.103386	0.434198		-0.0122597	-0.0888018	0.0642824	0.753439		-0.0279359	-0.0769862	0.0211144	0.264114		0.240153	0.209317	0.27099	1.897e-51		-0.115139	-0.180265	-0.0500124	0.00053293
Cholesterol esters in small HDL (mmol/l)	0.0287704	-0.0397443	0.097285	0.410328		-0.100546	-0.158778	-0.0423137	0.00072166		-0.0682085	-0.154875	0.018458	0.122858		0.0344519	-0.0401364	0.10904	0.365082		-0.0031768	-0.0798604	0.0735069	0.935248		-0.0385363	-0.0896728	0.0126003	0.139568		0.235982	0.205517	0.266447	6.318e-51		-0.134097	-0.198603	-0.0695905	4.666e-05
Free cholesterol in small HDL (mmol/l)	-0.0169879	-0.0938527	0.0598769	0.664759		-0.0331733	-0.0935114	0.0271648	0.281079		-0.103604	-0.198213	-0.008994	0.0318707		0.0002907	-0.0775248	0.0781062	0.994154		-0.0616765	-0.138394	0.0150412	0.115019		0.038396	-0.0165215	0.0933136	0.170455		0.0771987	0.0464468	0.107951	8.872e-07		0.0488856	0.0026522	0.0951191	0.038233
Triglycerides in small HDL (mmol/l)	0.047788	-0.0326675	0.128244	0.244226		0.0981663	0.0289542	0.167379	0.00545836		0.0442812	-0.047552	0.136114	0.344396		0.199897	0.118284	0.281511	1.699e-06		0.187141	0.107999	0.266284	3.802e-06		0.328676	0.231108	0.426245	5.301e-11		0.312965	0.283463	0.342468	4.117e-92		0.386557	0.336969	0.436145	1.535e-51
Mean diameter for VLDL particles (nm)	0.0450774	-0.0169047	0.10706	0.153953		0.171763	0.100143	0.243383	2.722e-06		0.180324	0.0917868	0.268861	6.767e-05		0.192033	0.100156	0.283909	4.346e-05		0.194454	0.124308	0.264601	6.241e-08		0.27424	0.189194	0.359287	3.277e-10		0.319797	0.2915	0.348093	1.01e-103		0.384072	0.336854	0.43129	7.604e-56
Mean diameter for LDL particles (nm)	-0.0426615	-0.0964485	0.0111255	0.119991		0.0104904	-0.0620698	0.0830507	0.776805		0.0170171	-0.0701614	0.104196	0.701866		-0.125705	-0.208734	-0.042677	0.00302591		-0.0321313	-0.108306	0.0440431	0.408156		0.0070812	-0.0527054	0.0668677	0.816323		-0.0577906	-0.0871724	-0.0284087	0.00011675		0.0131793	-0.0429611	0.0693198	0.645373
Mean diameter for HDL particles (nm)	-0.127113	-0.190302	-0.0639249	8.233e-05		-0.247605	-0.309937	-0.185274	1.027e-14		-0.230348	-0.315052	-0.145644	1.098e-07		-0.237024	-0.31004	-0.164009	2.509e-10		-0.232124	-0.297265	-0.166984	4.027e-12		-0.193895	-0.261057	-0.126733	1.763e-08		-0.380928	-0.40792	-0.353936	1.22e-156		-0.387183	-0.430828	-0.343538	8.866e-66
Serum total cholesterol (mmol/l)	-0.0246045	-0.0885172	0.0393081	0.450362		-0.0698157	-0.13186	-0.0077715	0.0274397		-0.0519247	-0.149348	0.0454987	0.29599		0.0976839	0.0215012	0.173867	0.0119996		-0.0332752	-0.108576	0.0420254	0.386205		0.101543	0.0120569	0.19103	0.0261716		0.083212	0.0523263	0.114098	1.335e-07		-0.0500241	-0.104275	0.0042264	0.0707114
Total cholesterol in VLDL (mmol/l)	0.0569844	-0.0161964	0.130165	0.126898		0.143892	0.0703271	0.217457	0.00012871		0.142956	0.0496293	0.236282	0.00270146		0.253127	0.157081	0.349173	2.645e-07		0.175348	0.100502	0.250194	4.659e-06		0.358595	0.236028	0.481162	1.139e-08		0.336404	0.305098	0.367709	2.275e-94		0.343435	0.285383	0.401488	1.063e-30
Remnant cholesterol (non-HDL, non-LDL -cholesterol) (mmol/l)	0.0270505	-0.0446278	0.0987288	0.459333		0.0699404	0.0015722	0.138309	0.0449635		0.0816796	-0.0174135	0.180773	0.106126		0.208537	0.119221	0.297854	5.02e-06		0.119385	0.0443743	0.194396	0.00182967		0.285267	0.169819	0.400716	1.377e-06		0.274408	0.242709	0.306108	8.297e-63		0.206238	0.152187	0.260289	8.741e-14
Total cholesterol in LDL (mmol/l)	-0.0093409	-0.0728862	0.0542045	0.773171		-0.0517109	-0.113175	0.0097533	0.0991141		-0.0228904	-0.124219	0.0784382	0.657755		0.116701	0.0377364	0.195666	0.00379705		0.0378981	-0.0377929	0.113589	0.326207		0.109693	0.0202891	0.199096	0.0162154		0.170892	0.13722	0.204564	4.194e-23		-0.0180483	-0.073673	0.0375764	0.524742
Total cholesterol in HDL (mmol/l)	-0.0880032	-0.154212	-0.0217946	0.00920707		-0.202902	-0.262897	-0.142906	4.156e-11		-0.213736	-0.301552	-0.12592	1.971e-06		-0.141043	-0.209929	-0.072157	6.194e-05		-0.230711	-0.300719	-0.160702	1.349e-10		-0.14672	-0.203254	-0.0901864	3.992e-07		-0.309074	-0.334755	-0.283392	1.2e-116		-0.322768	-0.365426	-0.28011	1.009e-48
Total cholesterol in HDL2 (mmol/l)	-0.0839439	-0.1509	-0.0169874	0.0140256		-0.206563	-0.26839	-0.144737	7.062e-11		-0.219812	-0.307176	-0.132448	8.849e-07		-0.164188	-0.237546	-0.0908311	1.207e-05		-0.233699	-0.303361	-0.164038	6.336e-11		-0.152637	-0.210485	-0.0947883	2.56e-07		-0.336554	-0.363301	-0.309807	1.01e-126		-0.346799	-0.391719	-0.301879	1.311e-50
Total cholesterol in HDL3 (mmol/l)	-0.0904971	-0.155533	-0.0254613	0.00640748		-0.186012	-0.244441	-0.127583	5.136e-10		-0.191866	-0.2804	-0.103332	2.254e-05		-0.0925993	-0.157956	-0.0272424	0.00551603		-0.167554	-0.241914	-0.0931939	1.055e-05		-0.0713625	-0.123286	-0.0194387	0.00709635		-0.0971762	-0.118518	-0.0758344	6.11e-19		-0.126666	-0.151536	-0.101795	2.968e-23
Esterified cholesterol (mmol/l)	-0.0299705	-0.0944643	0.0345234	0.362236		-0.0685881	-0.131378	-0.0057987	0.032291		-0.0503758	-0.14803	0.0472784	0.311771		0.0910179	0.0128199	0.169216	0.0225604		-0.032344	-0.106848	0.0421595	0.39461		0.100662	0.0108079	0.190516	0.0281364		0.0878787	0.0561288	0.119629	6.041e-08		-0.056078	-0.110061	-0.0020946	0.0417522
Free cholesterol (mmol/l)	-0.011176	-0.0756132	0.0532611	0.733794		-0.0693432	-0.130515	-0.008171	0.026318		-0.0528487	-0.14895	0.0432522	0.280902		0.111273	0.0340411	0.188506	0.0047723		-0.0188234	-0.0964696	0.0588228	0.634494		0.102672	0.0142232	0.191121	0.0229259		0.0638272	0.0326245	0.0950299	6.158e-05		-0.037277	-0.0927243	0.0181703	0.187564
Serum total triglycerides (mmol/l)	0.0317092	-0.0365429	0.0999613	0.362352		0.126599	0.049171	0.204027	0.00136336		0.10376	0.0174338	0.190087	0.0185151		0.243248	0.136766	0.34973	7.968e-06		0.167979	0.0939728	0.241984	9.089e-06		0.375181	0.249881	0.500482	5.188e-09		0.298495	0.268088	0.328902	1.292e-79		0.412705	0.350844	0.474566	1.906e-38
Triglycerides in VLDL (mmol/l)	0.0444507	-0.0218787	0.11078	0.188917		0.167335	0.0887842	0.245885	3.062e-05		0.144407	0.0600889	0.228724	0.00079988		0.254944	0.144523	0.365365	6.376e-06		0.190287	0.118852	0.261721	1.971e-07		0.377237	0.253316	0.501158	2.896e-09		0.304638	0.275104	0.334172	2.187e-87		0.435327	0.372542	0.498113	2.473e-41
Triglycerides in LDL (mmol/l)	-0.032445	-0.107352	0.0424619	0.395749		-0.110641	-0.168104	-0.0531791	0.00016367		-0.0979047	-0.1886	-0.0072096	0.0343825		0.0804891	0.0153409	0.145637	0.0154896		-0.015102	-0.0919551	0.0617512	0.699969		0.158469	0.074618	0.242321	0.00021693		0.161254	0.127966	0.194541	3.292e-21		0.10187	0.0584591	0.145282	4.322e-06
Triglycerides in HDL (mmol/l)	-0.0007654	-0.0773598	0.0758289	0.984366		0.0524813	-0.014993	0.119956	0.127329		0.0149026	-0.0746507	0.104456	0.744161		0.152566	0.0670894	0.238042	0.00047632		-0.0039115	-0.0821884	0.0743655	0.921935		0.227695	0.134674	0.320715	1.724e-06		0.0903643	0.057287	0.123441	8.909e-08		0.235559	0.181014	0.290104	3.307e-17
Diacylglycerol (mmol/l)	0.0510575	-0.0359185	0.138033	0.249773		0.103355	0.0370746	0.169635	0.00225579		0.0749539	-0.0234033	0.173311	0.135177		0.196649	0.109741	0.283557	9.707e-06												0.186175	0.155773	0.216578	1.112e-32		0.238932	0.15166	0.326204	8.41e-08
Total phosphoglycerides (mmol/l)	-0.0576557	-0.128503	0.0131921	0.110657		-0.0978725	-0.155169	-0.0405763	0.00082233		-0.152901	-0.241647	-0.0641544	0.00074403		0.0271756	-0.0408012	0.0951523	0.433072		-0.0839929	-0.160035	-0.0079504	0.0304185		0.112141	0.0341079	0.190174	0.0048798		0.0053236	-0.0257982	0.0364454	0.737375		-0.0436433	-0.0933634	0.0060769	0.0853429
Phosphatidylcholine and other cholines (mmol/l)	-0.0553073	-0.126544	0.0159295	0.128019		-0.115124	-0.17485	-0.0553972	0.0001611		-0.159065	-0.246773	-0.0713573	0.00038577		0.0212371	-0.0475226	0.0899967	0.544724		-0.0406528	-0.115671	0.034366	0.287983		0.128002	0.0419089	0.214096	0.00359196		-0.0313591	-0.0601349	-0.0025834	0.0326922		-0.0478539	-0.0920451	-0.0036627	0.0338093
Total cholines (mmol/l)	-0.0487522	-0.115192	0.0176874	0.150298		-0.11044	-0.167276	-0.0536045	0.00014246		-0.141535	-0.228283	-0.0547867	0.00140022		0.0238508	-0.0443538	0.0920553	0.49287		-0.0736592	-0.149617	0.0022989	0.0573396		0.11191	0.0317082	0.192111	0.00627025		-0.0094896	-0.038458	0.0194788	0.520763		-0.0576959	-0.104228	-0.0111639	0.0151017
Apolipoprotein A-I (g/l)	-0.0768151	-0.141402	-0.0122284	0.0197731		-0.166267	-0.224918	-0.107616	3.04e-08		-0.177418	-0.266517	-0.0883184	9.787e-05		-0.055416	-0.119152	0.0083201	0.0883139		-0.190859	-0.262749	-0.118969	2.162e-07		-0.0544083	-0.116185	0.0073683	0.0842711		-0.207122	-0.232604	-0.18164	9.096e-56		-0.235465	-0.280341	-0.190588	1.443e-24
Apolipoprotein B (g/l)	0.0200708	-0.0508028	0.0909445	0.57871		0.0688506	-0.0019467	0.139648	0.0566352		0.0782299	-0.0182156	0.174675	0.111809		0.225949	0.132344	0.319553	2.389e-06		0.112656	0.0386653	0.186647	0.00286526		0.275417	0.161531	0.389304	2.287e-06		0.277633	0.244977	0.31029	1.056e-60		0.215397	0.159154	0.271641	7.096e-14
Total fatty acids (mmol/l)	-0.0196855	-0.088748	0.0493769	0.576235		0.0128204	-0.0555054	0.0811462	0.712935		-0.0289479	-0.117455	0.0595593	0.521271		0.159885	0.0729319	0.246837	0.00031976		0.0207216	-0.0559435	0.0973867	0.596079		0.234949	0.129853	0.340046	1.236e-05		0.188059	0.155483	0.220636	2.55e-29		0.184706	0.127705	0.241706	2.313e-10
Estimated description of fatty acid chain length, not actual carbon number	0.0111308	-0.0466815	0.0689431	0.705789		0.0599794	-0.0032491	0.123208	0.0629805		0.0089059	-0.0800231	0.0978348	0.844297		0.0888258	0.0009119	0.17674	0.0476733												0.0714884	0.0422254	0.100751	1.724e-06		0.248722	0.19247	0.304973	5.929e-18
Estimated degree of unsaturation	0.0468036	-0.0161053	0.109713	0.144708		0.0069952	-0.0596191	0.0736095	0.836864		-0.0489688	-0.131411	0.0334735	0.24417		-0.0573831	-0.146356	0.0315898	0.206042												-0.15289	-0.184463	-0.121316	3.45e-21		-0.303652	-0.371016	-0.236288	1.362e-18
22:6, docosahexaenoic acid (mmol/l)	-0.0075745	-0.0760591	0.0609101	0.828311		0.0004312	-0.0588818	0.0597442	0.988627		-0.0858072	-0.175298	0.0036835	0.0601925		0.0602817	0.0011332	0.11943	0.0457744		-0.13631	-0.217269	-0.055352	0.00097931		0.0384729	-0.0243782	0.101324	0.230063		-0.0028352	-0.0358166	0.0301462	0.866175		0.0009175	-0.0446544	0.0464893	0.968518
18:2, linoleic acid (mmol/l)	-0.0588918	-0.124596	0.0068125	0.0789351		-0.0915135	-0.15318	-0.0298472	0.00364826		-0.113582	-0.209066	-0.0180981	0.01976		0.0798581	-0.002095	0.161811	0.0561435		-0.0672945	-0.141306	0.0067168	0.0747043		0.109933	0.0176572	0.202208	0.0195734		0.0419619	0.010039	0.0738849	0.00999655		-0.0486673	-0.101453	0.0041184	0.0707465
Conjugated linoleic acid (mmol/l)	0.0013241	-0.0521936	0.0548417	0.961308		0.0065833	-0.0554602	0.0686269	0.835183		0.0202945	-0.0479942	0.0885831	0.560031		0.121401	0.0306492	0.212152	0.00877628												0.100368	0.064597	0.136139	3.983e-08		0.093845	0.0445398	0.14315	0.00019264
Omega-3 fatty acids (mmol/l)	-0.0139765	-0.0780377	0.0500847	0.668802		0.017085	-0.0473551	0.0815252	0.603162		-0.06827	-0.157191	0.020651	0.132284		0.0534506	-0.0320304	0.138932	0.220198		-0.130209	-0.206881	-0.0535376	0.00088479		0.0727967	-0.0106207	0.156214	0.0871428		0.0533084	0.020146	0.0864708	0.0016348		0.0100093	-0.0383805	0.0583991	0.685117
Omega-6 fatty acids (mmol/l)	-0.0275148	-0.0933298	0.0383001	0.412395		-0.0626381	-0.124617	-0.000659	0.0476154		-0.0833189	-0.177642	0.0110045	0.0833574		0.100678	0.0210122	0.180344	0.0132855		-0.0333273	-0.108997	0.0423426	0.387784		0.137883	0.0480421	0.227723	0.00265038		0.0868745	0.0552916	0.118457	7.281e-08		-0.0028463	-0.0546924	0.0489999	0.914297
Polyunsaturated fatty acids (mmol/l)	-0.0297344	-0.0949398	0.0354711	0.371281		-0.0561456	-0.11854	0.0062486	0.0777613		-0.0846197	-0.177994	0.008755	0.0756696		0.0982163	0.0178405	0.178592	0.0166525		-0.0453594	-0.121	0.0302808	0.23968		0.133363	0.0433197	0.223407	0.00372176		0.085988	0.0543635	0.117613	1.024e-07		-0.0009516	-0.052357	0.0504538	0.971051
Monounsaturated fatty acids; 16:1, 18:1 (mmol/l)	0.0135327	-0.0560411	0.0831064	0.702914		0.0748663	-0.0002969	0.15003	0.0509112		0.0360232	-0.0508341	0.122881	0.416057		0.214343	0.11841	0.310276	1.25e-05		0.0930656	0.0157849	0.170346	0.0182916		0.284052	0.17702	0.391084	2.185e-07		0.256478	0.223582	0.289373	1.593e-51		0.311411	0.250166	0.372655	3.538e-23
Saturated fatty acids (mmol/l)	-0.0357799	-0.105461	0.0339012	0.314064		-0.0001995	-0.0679194	0.0675205	0.995392		-0.0337312	-0.121729	0.0542665	0.452245		0.130082	0.0437748	0.216388	0.00315932		0.0142706	-0.061819	0.0903601	0.713021		0.255306	0.142067	0.368545	1.043e-05		0.175354	0.143285	0.207424	1.649e-26		0.196016	0.137975	0.254056	3.966e-11
Glucose (mmol/l)	-0.0152205	-0.0655415	0.0351005	0.553139		0.0408693	-0.02402	0.105759	0.216915		0.0410728	-0.0126728	0.0948183	0.134082		0.0788396	0.0110413	0.146638	0.0226867		0.126368	0.0662995	0.186436	3.874e-05		0.0832837	0.0258136	0.140754	0.00453333		0.138297	0.103261	0.173332	1.214e-14		0.177715	0.122351	0.233079	3.388e-10
Lactate (mmol/l)	0.0122916	-0.0464952	0.0710784	0.681822		0.0461194	-0.0201296	0.112368	0.172334		-0.0243242	-0.0999733	0.051325	0.528338		0.0973526	0.006478	0.188227	0.0357734		0.0595223	-0.0212672	0.140312	0.148623		0.172516	0.0665914	0.278441	0.00142773		0.118629	0.0882142	0.149044	2.473e-14		0.188177	0.125506	0.250848	4.209e-09
Citrate (mmol/l)	-0.137453	-0.197109	-0.0777962	6.564e-06		-0.240629	-0.304409	-0.176849	1.954e-13		-0.193119	-0.277667	-0.108571	7.988e-06		-0.175864	-0.261337	-0.0903904	5.701e-05		-0.0923658	-0.164579	-0.0201527	0.0122111		-0.133508	-0.211457	-0.055558	0.00079926		-0.106884	-0.133143	-0.0806236	1.818e-15		-0.0922867	-0.136434	-0.0481396	4.231e-05
Alanine (mmol/l)	-0.0366115	-0.0987719	0.0255488	0.248205		0.0674156	0.009073	0.125758	0.0235477		-0.0385365	-0.136162	0.0590892	0.438893		0.0473004	-0.0436347	0.138236	0.30776		0.0483506	-0.0352547	0.131956	0.256821		0.171053	0.0972213	0.244885	5.925e-06		0.170149	0.142811	0.197487	9.401e-34		0.149587	0.10762	0.191555	3.169e-12
Glutamine (mmol/l)	-0.148181	-0.211147	-0.085214	4.159e-06		0.0294736	-0.0288827	0.0878299	0.322062		-0.104521	-0.185845	-0.0231964	0.0118015		-0.0224414	-0.107859	0.0629762	0.606399		-0.0675172	-0.134508	-0.0005268	0.0482276		-0.138626	-0.213022	-0.0642296	0.00026569		-0.0954545	-0.128141	-0.0627684	1.095e-08		-0.184087	-0.238779	-0.129396	4.589e-11
Histidine (mmol/l)	-0.0120752	-0.0798428	0.0556923	0.726792		0.0252656	-0.0419688	0.0925	0.461233		-0.0105487	-0.103945	0.0828479	0.824702		0.0047411	-0.0787352	0.0882173	0.911312		-0.0774647	-0.152097	-0.0028325	0.0419257		-0.0667211	-0.160686	0.0272436	0.163888		-0.0388201	-0.0761029	-0.0015373	0.0412758		-0.0332321	-0.0725908	0.0061266	0.0979306
Isoleucine (mmol/l)	0.0408608	-0.0271932	0.108915	0.239145		0.143423	0.0748619	0.211985	4.24e-05		0.0933055	0.0087278	0.177883	0.0306231		0.136908	0.0330462	0.24077	0.0098108		0.207142	0.143342	0.270942	2.489e-10		0.308558	0.217909	0.399206	3.36e-11		0.260269	0.233901	0.286637	1.931e-80		0.406911	0.354671	0.459151	1.832e-51
Leucine (mmol/l)	0.0235071	-0.0390142	0.0860285	0.461003		0.115363	0.049772	0.180953	0.00057301		0.0446224	-0.0360678	0.125313	0.278218		0.0567073	-0.0322863	0.145701	0.211538		0.166569	0.105456	0.227682	1.028e-07		0.227387	0.153806	0.300969	1.678e-09		0.138657	0.117418	0.159895	6.484e-37		0.410422	0.355564	0.465281	1.072e-47
Valine (mmol/l)	0.0988823	0.0294394	0.168325	0.00527723		0.149057	0.0839963	0.214117	7.393e-06		0.13936	0.0516071	0.227113	0.00187237		0.105758	0.0136676	0.197848	0.0244222		0.233908	0.165376	0.30244	2.979e-11		0.160865	0.0876755	0.234055	1.723e-05		0.320257	0.287613	0.352902	1.616e-79		0.309014	0.260918	0.35711	7.991e-36
Phenylalanine (mmol/l)	0.100404	0.0381237	0.162684	0.00159127		0.117576	0.0510411	0.184112	0.00053961		0.114617	0.0269925	0.202241	0.0103883		0.0545199	-0.0435573	0.152597	0.275725		0.111137	0.0331899	0.189084	0.00522549		0.114877	0.0387451	0.19101	0.00312495		0.152386	0.12778	0.176993	1.939e-33		0.21993	0.178741	0.261119	2.248e-25
Tyrosine (mmol/l)	0.032995	-0.0367459	0.102736	0.353618		0.148037	0.0826769	0.213397	9.374e-06		0.212352	0.10628	0.318424	8.977e-05		0.0892775	0.0158257	0.162729	0.0172391		0.217451	0.148654	0.286248	7.177e-10		0.220686	0.136843	0.304528	2.736e-07		0.23176	0.198753	0.264767	2.521e-42		0.346377	0.296032	0.396722	9.814e-41
Acetate (mmol/l)	-0.0203449	-0.0821101	0.0414203	0.518378		-0.117497	-0.180765	-0.0542297	0.00027687		-0.0988742	-0.167251	-0.030497	0.0046219		-0.0454402	-0.0978469	0.0069664	0.0891913		-0.0402608	-0.069488	-0.0110335	0.00696686		-0.0338069	-0.0727665	0.0051528	0.0889447		-0.0509425	-0.0787765	-0.0231085	0.00033641		-0.0665913	-0.143889	0.0107066	0.0913012
Acetoacetate (mmol/l)	0.0421801	-0.016306	0.100666	0.157414		0.0034787	-0.0491852	0.0561426	0.896946		-0.0759786	-0.13389	-0.0180674	0.0101603		0.0507935	-0.0443251	0.145912	0.295065		-0.0068017	-0.088775	0.0751716	0.870736		-0.0736703	-0.152315	0.0049745	0.0663391
3-hydroxybutyrate (mmol/l)	0.0296104	-0.0473389	0.10656	0.450558		-0.0120177	-0.0547626	0.0307273	0.581453		-0.108767	-0.180877	-0.0366565	0.00313659		0.031274	-0.0402387	0.102787	0.39114		-0.0040806	-0.0882058	0.0800446	0.924214		-0.0313962	-0.0860488	0.0232564	0.260001		-0.100115	-0.131172	-0.069057	2.858e-10		-0.0318114	-0.076984	0.0133612	0.167469
Creatinine (mmol/l)	0.027542	-0.0265611	0.0816451	0.318243		0.166192	0.0984663	0.233918	1.595e-06		0.0116461	-0.0613018	0.084594	0.754212		-0.023102	-0.104323	0.0581186	0.576987		-0.0773293	-0.130246	-0.0244129	0.00420637		-0.0821094	-0.152341	-0.0118774	0.0219678		0.138752	0.103565	0.173939	1.292e-14		0.0145074	-0.0410591	0.0700738	0.608788
Albumin (signal area)	-0.0695155	-0.134249	-0.0047821	0.0353252		0.136574	0.0714922	0.201656	4.011e-05		-0.192977	-0.27814	-0.107814	9.412e-06		0.000397	-0.0840449	0.084839	0.992643		-0.142504	-0.215496	-0.0695126	0.00013339		-0.0471553	-0.121526	0.0272155	0.213804		-0.124972	-0.155625	-0.094318	1.636e-15		-0.0679247	-0.116829	-0.0190206	0.00649337
Glycoprotein acetyls, mainly a1-acid glycoprotein (mmol/l)	0.197821	0.129726	0.265915	1.384e-08		0.233552	0.170876	0.296229	3.796e-13		0.223673	0.14076	0.306587	1.383e-07		0.262595	0.186183	0.339006	2.195e-11		0.31918	0.243305	0.395054	3.227e-16		0.379353	0.278099	0.480608	3.172e-13		0.452572	0.425013	0.48013	2.19e-206		0.502675	0.43796	0.567389	3.41e-51
